# Supplementary material for: Adaptive mutations in HA of avian H9N2 influenza viruses facilitate their transmission to swine
Source: Vet Res. 2025 Dec 1;57:3. doi: 10.1186/s13567-025-01678-7 (PMC12777327; doi:10.1186/s13567-025-01678-7)
Supplement: Supplementary file 1 — Additional file 1. Sequence used in this study. [file 13567_2025_1678_MOESM1_ESM.xlsx]

## Sheet: Sequence Accession Number List
accession	length	host	protein	serotype	country	name
AAP49047	542	Avian	HA	H9N1	China	Influenza A virus (A/Duck/Shantou/2030/00(H9N1))
AAP49066	366	Avian	NA	H9N1	China	Influenza A virus (A/Duck/Shantou/2030/00(H9N1))
AAP49083	319	Avian	NP	H9N1	China	Influenza A virus (A/Duck/Shantou/2030/00(H9N1))
AAP49102	494	Avian	PB1	H9N1	China	Influenza A virus (A/Duck/Shantou/2030/00(H9N1))
AAP49119	531	Avian	PA	H9N1	China	Influenza A virus (A/Duck/Shantou/2030/00(H9N1))
AAP49138	438	Avian	PB2	H9N1	China	Influenza A virus (A/Duck/Shantou/2030/00(H9N1))
AAP49157	252	Avian	M1	H9N1	China	Influenza A virus (A/Duck/Shantou/2030/00(H9N1))
AAP49159	230	Avian	NS1	H9N1	China	Influenza A virus (A/Duck/Shantou/2030/00(H9N1))
AMA65236	759	Avian	PB2	H9N2	China	Influenza A virus (A/duck/Jiangxi/7554/2007(H9N2))
AMA65237	757	Avian	PB1	H9N2	China	Influenza A virus (A/duck/Jiangxi/7554/2007(H9N2))
AMA65239	716	Avian	PA	H9N2	China	Influenza A virus (A/duck/Jiangxi/7554/2007(H9N2))
AMA65242	498	Avian	NP	H9N2	China	Influenza A virus (A/duck/Jiangxi/7554/2007(H9N2))
AMA65243	469	Avian	NA	H9N2	China	Influenza A virus (A/duck/Jiangxi/7554/2007(H9N2))
AMA65244	252	Avian	M1	H9N2	China	Influenza A virus (A/duck/Jiangxi/7554/2007(H9N2))
AMA65245	97	Avian	M2	H9N2	China	Influenza A virus (A/duck/Jiangxi/7554/2007(H9N2))
AMA65247	121	Avian	NS2	H9N2	China	Influenza A virus (A/duck/Jiangxi/7554/2007(H9N2))
AGQ81108	557	Avian	HA	H9N2	Hong Kong	Influenza A virus (A/chicken/Hong Kong/SSP177W/2009(H9N2))
AGQ81491	252	Avian	M1	H9N2	Hong Kong	Influenza A virus (A/chicken/Hong Kong/SSP177W/2009(H9N2))
AGQ81492	97	Avian	M2	H9N2	Hong Kong	Influenza A virus (A/chicken/Hong Kong/SSP177W/2009(H9N2))
AGQ81754	469	Avian	NA	H9N2	Hong Kong	Influenza A virus (A/chicken/Hong Kong/SSP177W/2009(H9N2))
AGQ82118	498	Avian	NP	H9N2	Hong Kong	Influenza A virus (A/chicken/Hong Kong/SSP177W/2009(H9N2))
AGQ82498	217	Avian	NS1	H9N2	Hong Kong	Influenza A virus (A/chicken/Hong Kong/SSP177W/2009(H9N2))
AGQ82499	121	Avian	NS2	H9N2	Hong Kong	Influenza A virus (A/chicken/Hong Kong/SSP177W/2009(H9N2))
AGQ82985	716	Avian	PA	H9N2	Hong Kong	Influenza A virus (A/chicken/Hong Kong/SSP177W/2009(H9N2))
AGQ83467	757	Avian	PB1	H9N2	Hong Kong	Influenza A virus (A/chicken/Hong Kong/SSP177W/2009(H9N2))
AGQ83815	759	Avian	PB2	H9N2	Hong Kong	Influenza A virus (A/chicken/Hong Kong/SSP177W/2009(H9N2))

## Sheet: Acknowledge Table -Sw
We gratefully acknowledge the authors, originating and submitting laboratories of the sequences from GISAID’s EpiFlu™ Database on which this research is based. The list is detailed below.
All submitters of data may be contacted directly via www.gisaid.org
Segment ID	Segment	Country	Collection date	Isolate-ID	Isolate name	Originating Lab	Submitting Lab	Authors
EPI441163	HA	China	2009-Oct-13	EPI_ISL_139173	A/swine/Shanghai/Y1/2009			Ge,F.-F.; Liu,J.; Ju,H.-B.; Yang,D.-Q.; Zhou,J.-P.
EPI441162	HA	China	2009-Jul-02	EPI_ISL_139172	A/swine/Henan/Y1/2009			Ge,F.-F.; Liu,J.; Ju,H.-B.; Yang,D.-Q.; Zhou,J.-P.
EPI259505	HA	China	2008-Dec-20	EPI_ISL_75419	A/swine/Hebei/012/2008			Xu,T.; Cui,H.; Chen,H.; Liu,M.
EPI235339	HA	China	2003-Jan-01	EPI_ISL_67430	A/swine/Shandong/fZC/2003			Cong,Y.; Liu,J.
EPI235331	HA	China	2003-Jan-01	EPI_ISL_67429	A/swine/Shandong/fNY/2003			Cong,Y.; Liu,J.
EPI235323	HA	China	2003-Jan-01	EPI_ISL_67428	A/swine/Shandong/fLS/2003			Cong,Y.; Liu,J.
EPI235315	HA	China	2003-Jan-01	EPI_ISL_67427	A/swine/Shandong/fJN/2003			Cong,Y.; Liu,J.
EPI235307	HA	China	2003-Jan-01	EPI_ISL_67426	A/swine/Shandong/fHZ/2003			Cong,Y.; Liu,J.
EPI235292	HA	China	2003-Jan-01	EPI_ISL_67424	A/swine/Shandong/w4/2003			Qi,X.; Xu,X.; Li,X.; Fan,F.
EPI235287	HA	China	2003-Jan-01	EPI_ISL_67423	A/swine/Shandong/nb/2003			Liao,X.; Zhang,X.; Wang,J.; Yu,J.; Liu,J.
EPI235278	HA	China	2003-Jan-01	EPI_ISL_67422	A/swine/Shandong/na/2003			Liao,X.; Zhang,X.; Wang,J.; Yu,J.; Liu,J.
EPI229356	HA	China	2004-Jan-01	EPI_ISL_65625	A/swine/Guangdong/wxl/2004			Qi,X.; Xu,X.; Li,X.; Fan,F.
EPI227567	HA	China	2005-Jan-01	EPI_ISL_64951	A/swine/Shandong/nc/2005			Liao,X.; Zhang,X.; Wang,J.; Yu,J.; Liu,J.
EPI135030	HA	China	2004-Jan-01	EPI_ISL_15584	A/swine/Jiangxi/wx2/2004
EPI135012	HA	China	2004-Jan-01	EPI_ISL_15583	A/swine/Jiangxi/1/2004
EPI122623	HA	China	2005-Jan-01	EPI_ISL_13023	A/swine/Guangxi/S11/2005
EPI122621	HA	China	2005-Jan-01	EPI_ISL_13022	A/swine/Guangxi/S15/2005
EPI122585	HA	China	2005-Jan-01	EPI_ISL_13020	A/swine/Guangxi/FS2/2005
EPI118740	HA	China	2005-Jan-01	EPI_ISL_12580	A/swine/Guangxi/58/2005
EPI106993	HA	China	2004-Jan-01	EPI_ISL_10594	A/swine/Henan/6/2004
EPI106976	HA	China	2004-Jan-01	EPI_ISL_10593	A/swine/Henan/2/2004
EPI106942	HA	China	2004-Jan-01	EPI_ISL_10591	A/swine/Henan/8/2004
EPI106925	HA	China	2004-Jan-01	EPI_ISL_10590	A/swine/Henan/5/2004
EPI106908	HA	China	2004-Jan-01	EPI_ISL_10589	A/swine/Henan/7/2004
EPI106891	HA	China	2004-Jan-01	EPI_ISL_10588	A/swine/Henan/4/2004
EPI106874	HA	China	2004-Jan-01	EPI_ISL_10587	A/swine/Henan/3/2004
EPI25521	HA	Korea, Republic of	2004-Jan-01	EPI_ISL_4617	A/swine/Korea/S452/2004
EPI18479	HA	China	2003-Jan-01	EPI_ISL_3465	A/Sw/ShanDong/1/2003
EPI6943	HA	Hong Kong (SAR)	1998-Jan-01	EPI_ISL_142	A/Swine/Hong Kong/9/98
EPI453	HA	Hong Kong (SAR)	1998-Jan-01	EPI_ISL_141	A/Swine/Hong Kong/10/98
EPI1779908	HA	China	2019-Apr-01	EPI_ISL_503942	A/swine/Shandong/TA009/2019			Zhao,Y.Z.
EPI1565247	HA	China	2015-May-18	EPI_ISL_381335	A/swine/China/SPF embryonated chicken eggs/2015			Sun,W.
EPI806638	HA	China	2012-Sep-21	EPI_ISL_229212	A/swine/Yantai/16/2012			Sun,W.; Yin,B.; Du,Y.; Liu,Q.; Huang,B.; Zhang,X.; Guo,L.; Chen,L.; Chen,Z.; Li,J.; Shi,J.; Cong,X.; Zheng,Q.; Li,M.; Wan,R.; Bao,E.; Wu,J.; Zhou,J.; Liu,S.
EPI590289	HA	China	2010-Jan-30	EPI_ISL_179451	A/swine/Guangdong/L1/2010			Kong,W.; Zhang,G.
EPI296169	HA	China	2008-Nov-01	EPI_ISL_84440	A/swine/Yangzhou/1/2008			Zhao,G.; Liu,X.
EPI296161	HA	China	2008-Oct-01	EPI_ISL_84439	A/swine/Taizhou/5/2008			Zhao,G.; Liu,X.
EPI295805	HA	China	2003-Jan-01	EPI_ISL_84312	A/swine/Shandong/8/2003			Sun,Y.; Pu,J.; Liu,J.
EPI295799	HA	China	2003-Jan-01	EPI_ISL_84311	A/swine/Shandong/3/2003			Sun,Y.; Pu,J.; Liu,J.
EPI287748	HA	China	2007-Feb-01	EPI_ISL_81611	A/swine/Guangxi/10/2007			Yu,H.; Zhou,Y.-J.; Li,G.-X.; Tong,G.-Z.
EPI287740	HA	China	2007-Feb-01	EPI_ISL_81610	A/swine/Guangxi/9/2007			Yu,H.; Zhou,Y.-J.; Li,G.-X.; Tong,G.-Z.
EPI287732	HA	China	2007-Feb-01	EPI_ISL_81609	A/swine/Guangxi/8/2007			Yu,H.; Zhou,Y.-J.; Li,G.-X.; Tong,G.-Z.
EPI287724	HA	China	2007-Feb-01	EPI_ISL_81608	A/swine/Guangxi/7/2007			Yu,H.; Zhou,Y.-J.; Li,G.-X.; Tong,G.-Z.

## Sheet: Acknowledge Table -Hu
We gratefully acknowledge the authors, originating and submitting laboratories of the sequences from GISAID’s EpiFlu™ Database on which this research is based. The list is detailed below.
All submitters of data may be contacted directly via www.gisaid.org
Segment ID	Segment	Country	Collection date	Isolate-ID	Isolate name	Originating Lab	Submitting Lab	Authors
EPI2436169	HA	Cambodia	2021-Mar-03	EPI_ISL_17068773	A/Cambodia/21030317/2021	National Institute of Public Health	National Institute of Public Health	Chhorvann,CHHEA;Darapheak,CHAU;Sitha,PRUM;Visal,CHHE;Sokha,DUL;Sengly,MANH;Phally,VY; Borann,SAR;Chanthap,LON;Jessica E,Manning;Sophana,Chea;Savuth,CHIN
EPI1738873	HA	China	2020-Mar-26	EPI_ISL_447901	A/Guangdong/Zhuhai/20SF8034/2020	INSTITUTE of PATHOGENIC MICROBIOLOGY OF Guangdong provincial center for disease control and prevention	Guangdong Provincial Center for Disease Control and Prevention
EPI2698564	HA	China	2019-Apr-29	EPI_ISL_18122416	A/human/YunnanKM/352/2019	Yunnan center for disease control and prevention	Yunnan Provincial Center for Disease Control and Prevention	Zhou,Jienan;Chen,Yaoyao;Zhao,Xiaonan;Fu,Xiaoqing.
EPI1858549	HA	Cambodia	2021-Feb-26	EPI_ISL_1697373	A/Cambodia/21020301/2021	National Public Health Laboratory	Institut Pasteur du Cambodia	Siegers,Jurre; Um,Samnang; Sar,Borann; Meng,SengHeng; Chin,Savuth; Chau,Darapheak; Sovann,Ly; Karlsson, Erik
EPI1671016	HA	Senegal	2019-Feb-12	EPI_ISL_406471	A/Senegal/0243/2019	Institut Pasteur de Dakar	Institut Pasteur de Dakar	Ndongo Dia, Mbayame Niang
EPI1856272	HA	China	2018-Oct-19	EPI_ISL_1477043	A/Guangxi/NN10.19T-NGS/2018	Institute of Microbiology, Chinese Academy of Sciences	Institute of Microbiology, Chinese Academy of Sciences	Yang,Jing; Zhang,Cheng; Li,Shanqin; Yuan,Manhua; Zhang,Chunge; Bi,Yuhai
EPI1694147	HA	Hong Kong (SAR)	2019-Feb-05	EPI_ISL_410990	A/Hong Kong/623/2020	Hong Kong Department of Health	Hong Kong Department of Health	Mak,G.C.
EPI498037	HA	Hong Kong (SAR)	2013-Dec-28	EPI_ISL_153064	A/Hong Kong/308/2014	Hong Kong Department of Health	Hong Kong Department of Health	Mak,G.C.; Cheng,P.K.C.; Lo,J.Y.C.
EPI1877826	HA	China	2021-Jun-11	EPI_ISL_2650013	A/Environment/Jiangsu/0114/2021 (H9N2)	Jiangsu Provincial Center for Disease Control and Prevention	Jiangsu Provincial Center for Disease Control & Prevention	Xian, Qi; Shenjiao, Wang;Huiyan, Yu;Fei, Deng
EPI1882625	HA	China	2021-Jun-02	EPI_ISL_2991499	A/Jiangsu/602/2021(H9N2)	Jiangsu Provincial Center for Disease Control & Prevention	Jiangsu Provincial Center for Disease Control & Prevention	Xian, Qi; Shenjiao,Wang;Huiyan,Yu;Fei,Deng;Changjun,Bao
EPI1607423	HA	China	2019-Mar-20	EPI_ISL_395069	A/Jiangsu/1/2019	Jiangsu Provincial Center for Disease Control & Prevention	Jiangsu Provincial Center for Disease Control & Prevention	qi, xian; yu, huiyan; deng,fei;wang,shenjiao
EPI2682946	HA	Russian Federation	2017-Apr-07	EPI_ISL_18098503	A/Russia/sf5/2017			Ducatez,D.M.
EPI2161501	HA	China	2021-Jan-04	EPI_ISL_14871331	A/Fujiansiming/19/2021			Jiang,L.; Chen,Z.; Li,L.
EPI1815742	HA	China	2019-Mar-01	EPI_ISL_696559	A/China/A_Szuhou_GIRD01_2019/2019			Zhao,F.
EPI1785131	HA	India	2019-Feb-02	EPI_ISL_504875	A/India/TCM2581/2019			Potdar,V.; Hinge,D.; Satav,A.; Simoes,E.A.F.; Yadav,P.D.; Chadha,M.S.; Mourya,D.
EPI1766058	HA	China	2019-Jan-17	EPI_ISL_499118	A/Hubei/362/2019			Dong,X.; Xiong,J.; Huang,C.; Xiang,J.; Wu,W.; Chen,N.; Wen,D.; Tu,C.; Qiao,X.; Kang,L.; Yao,Z.; Zhang,D.; Chen,Q.
EPI1766050	HA	China	2019-Jan-31	EPI_ISL_499117	A/Hubei/295/2019			Dong,X.; Xiong,J.; Huang,C.; Xiang,J.; Wu,W.; Chen,N.; Wen,D.; Tu,C.; Qiao,X.; Kang,L.; Yao,Z.; Zhang,D.; Chen,Q.
EPI1766042	HA	China	2019-Feb-09	EPI_ISL_499116	A/Hubei/2542/2019			Dong,X.; Xiong,J.; Huang,C.; Xiang,J.; Wu,W.; Chen,N.; Wen,D.; Tu,C.; Qiao,X.; Kang,L.; Yao,Z.; Zhang,D.; Chen,Q.
EPI1766034	HA	China	2019-Feb-08	EPI_ISL_499115	A/Hubei/2462/2019			Dong,X.; Xiong,J.; Huang,C.; Xiang,J.; Wu,W.; Chen,N.; Wen,D.; Tu,C.; Qiao,X.; Kang,L.; Yao,Z.; Zhang,D.; Chen,Q.
EPI1766026	HA	China	2019-Feb-07	EPI_ISL_499114	A/Hubei/239/2019			Dong,X.; Xiong,J.; Huang,C.; Xiang,J.; Wu,W.; Chen,N.; Wen,D.; Tu,C.; Qiao,X.; Kang,L.; Yao,Z.; Zhang,D.; Chen,Q.
EPI1766018	HA	China	2019-Feb-07	EPI_ISL_499113	A/Hubei/2370/2019			Dong,X.; Xiong,J.; Huang,C.; Xiang,J.; Wu,W.; Chen,N.; Wen,D.; Tu,C.; Qiao,X.; Kang,L.; Yao,Z.; Zhang,D.; Chen,Q.
EPI1766010	HA	China	2019-Feb-07	EPI_ISL_499112	A/Hubei/2299/2019			Dong,X.; Xiong,J.; Huang,C.; Xiang,J.; Wu,W.; Chen,N.; Wen,D.; Tu,C.; Qiao,X.; Kang,L.; Yao,Z.; Zhang,D.; Chen,Q.
EPI1766002	HA	China	2019-Feb-05	EPI_ISL_499111	A/Hubei/2280/2019			Dong,X.; Xiong,J.; Huang,C.; Xiang,J.; Wu,W.; Chen,N.; Wen,D.; Tu,C.; Qiao,X.; Kang,L.; Yao,Z.; Zhang,D.; Chen,Q.
EPI1765994	HA	China	2019-Feb-04	EPI_ISL_499110	A/Hubei/2081/2019			Dong,X.; Xiong,J.; Huang,C.; Xiang,J.; Wu,W.; Chen,N.; Wen,D.; Tu,C.; Qiao,X.; Kang,L.; Yao,Z.; Zhang,D.; Chen,Q.
EPI1765986	HA	China	2019-Feb-01	EPI_ISL_499109	A/Hubei/1803/2019			Dong,X.; Xiong,J.; Huang,C.; Xiang,J.; Wu,W.; Chen,N.; Wen,D.; Tu,C.; Qiao,X.; Kang,L.; Yao,Z.; Zhang,D.; Chen,Q.
EPI1765978	HA	China	2019-Jan-31	EPI_ISL_499108	A/Hubei/1693/2019			Dong,X.; Xiong,J.; Huang,C.; Xiang,J.; Wu,W.; Chen,N.; Wen,D.; Tu,C.; Qiao,X.; Kang,L.; Yao,Z.; Zhang,D.; Chen,Q.
EPI1765970	HA	China	2019-Jan-30	EPI_ISL_499107	A/Hubei/1565/2019			Dong,X.; Xiong,J.; Huang,C.; Xiang,J.; Wu,W.; Chen,N.; Wen,D.; Tu,C.; Qiao,X.; Kang,L.; Yao,Z.; Zhang,D.; Chen,Q.
EPI1765962	HA	China	2019-Jan-29	EPI_ISL_499106	A/Hubei/1534/2019			Dong,X.; Xiong,J.; Huang,C.; Xiang,J.; Wu,W.; Chen,N.; Wen,D.; Tu,C.; Qiao,X.; Kang,L.; Yao,Z.; Zhang,D.; Chen,Q.
EPI1765954	HA	China	2019-Jan-29	EPI_ISL_499105	A/Hubei/1423/2019			Dong,X.; Xiong,J.; Huang,C.; Xiang,J.; Wu,W.; Chen,N.; Wen,D.; Tu,C.; Qiao,X.; Kang,L.; Yao,Z.; Zhang,D.; Chen,Q.
EPI1765946	HA	China	2019-Jan-28	EPI_ISL_499104	A/Hubei/1317/2019			Dong,X.; Xiong,J.; Huang,C.; Xiang,J.; Wu,W.; Chen,N.; Wen,D.; Tu,C.; Qiao,X.; Kang,L.; Yao,Z.; Zhang,D.; Chen,Q.
EPI1765936	HA	China	2019-Jan-19	EPI_ISL_499103	A/Hubei/1187/2019			Dong,X.; Xiong,J.; Huang,C.; Xiang,J.; Wu,W.; Chen,N.; Wen,D.; Tu,C.; Qiao,X.; Kang,L.; Yao,Z.; Zhang,D.; Chen,Q.
EPI1103524	HA	China	2017-Apr-28	EPI_ISL_285482	A/Beijing/1/2017			Pan,Y.; Cui,S.; Sun,Y.; Zhang,X.; Ma,C.; Shi,W.; Peng,X.; Lu,G.; Zhang,D.; Liu,Y.; Wu,S.; Yang,P.; Wang,Q.; Zhao,J.
EPI1103516	HA	China	2016-Dec-12	EPI_ISL_285481	A/Beijing/1/2016			Pan,Y.; Cui,S.; Sun,Y.; Zhang,X.; Ma,C.; Shi,W.; Peng,X.; Lu,G.; Zhang,D.; Liu,Y.; Wu,S.; Yang,P.; Wang,Q.; Zhao,J.
EPI942890	HA	China	2016-Jun-15	EPI_ISL_253028	A/Guangdong/MZ058/2016			Yuan,R.; Liang,L.; Wu,J.; Kang,Y.; Song,Y.; Zou,L.; Zhang,X.; Ni,H.; Ke,C.
EPI846047	HA	China	2004-Jun-20	EPI_ISL_235799	A/Guangdong/W1/2004			Wang,K.; Chen,J.H.
EPI838239	HA	China	2015-Nov-30	EPI_ISL_234468	A/Hunan/44557/2015			Ou,X.; Huang,Z.; Liu,X.
EPI690479	HA	China	2015-Feb-07	EPI_ISL_206451	A/Zhongshan/201501/2015			Wu,Y.; Shi,W.; Xie,Y.; Lin,J.
EPI470995	HA	China	2000-Sep-01	EPI_ISL_146741	A/Nanchang/D2/2000			Baranovich,T.; Marathe,B.M.; Bridges,O.; Burnham,A.; Carey,D.; Cline,T.D.; Crumpton,J.-C.; DeBeauchamp,J.; Duan,S.; Ducatez,M.; Elhabesh,H.; Fabrizio,T.; Forrest,H.; Franks,J.; Freiden,P.; Jeevan,T.; Jones,J.; Bryan,K.S.; Erik,K.A.; Lisa,K.A.; Kocer,Z.A.; Little,B.; McLaren,L.; Meliopoulos,V.A.; O&apos;Brien,K.; Oguin,T.; Oshansky,C.M.; Rubrum,A.; Sanders,C.J.; Seiler,P.; Seufzer,B.; Shanmuganath…
EPI470991	HA	China	2000-Sep-01	EPI_ISL_146739	A/Nanchang/CH2/2000			Baranovich,T.; Marathe,B.M.; Bridges,O.; Burnham,A.; Carey,D.; Cline,T.D.; Crumpton,J.-C.; DeBeauchamp,J.; Duan,S.; Ducatez,M.; Elhabesh,H.; Fabrizio,T.; Forrest,H.; Franks,J.; Freiden,P.; Jeevan,T.; Jones,J.; Bryan,K.S.; Erik,K.A.; Lisa,K.A.; Kocer,Z.A.; Little,B.; McLaren,L.; Meliopoulos,V.A.; O&apos;Brien,K.; Oguin,T.; Oshansky,C.M.; Rubrum,A.; Sanders,C.J.; Seiler,P.; Seufzer,B.; Shanmuganath…
EPI470960	HA	Hong Kong (SAR)	2008-Sep-01	EPI_ISL_146730	A/Hong Kong/69955/2008			Baranovich,T.; Marathe,B.M.; Bridges,O.; Burnham,A.; Carey,D.; Cline,T.D.; Crumpton,J.-C.; DeBeauchamp,J.; Duan,S.; Ducatez,M.; Elhabesh,H.; Fabrizio,T.; Forrest,H.; Franks,J.; Freiden,P.; Jeevan,T.; Jones,J.; Bryan,K.S.; Erik,K.A.; Lisa,K.A.; Kocer,Z.A.; Little,B.; McLaren,L.; Meliopoulos,V.A.; O&apos;Brien,K.; Oguin,T.; Oshansky,C.M.; Rubrum,A.; Sanders,C.J.; Seiler,P.; Seufzer,B.; Shanmuganath…
EPI470948	HA	China	2000-Sep-01	EPI_ISL_146724	A/Nanchang/CH3/2000			Baranovich,T.; Marathe,B.M.; Bridges,O.; Burnham,A.; Carey,D.; Cline,T.D.; Crumpton,J.-C.; DeBeauchamp,J.; Duan,S.; Ducatez,M.; Elhabesh,H.; Fabrizio,T.; Forrest,H.; Franks,J.; Freiden,P.; Jeevan,T.; Jones,J.; Bryan,K.S.; Erik,K.A.; Lisa,K.A.; Kocer,Z.A.; Little,B.; McLaren,L.; Meliopoulos,V.A.; O&apos;Brien,K.; Oguin,T.; Oshansky,C.M.; Rubrum,A.; Sanders,C.J.; Seiler,P.; Seufzer,B.; Shanmuganath…
EPI470911	HA	China	2000-Sep-01	EPI_ISL_146711	A/Nanchang/D1/2000			Baranovich,T.; Marathe,B.M.; Bridges,O.; Burnham,A.; Carey,D.; Cline,T.D.; Crumpton,J.-C.; DeBeauchamp,J.; Duan,S.; Ducatez,M.; Elhabesh,H.; Fabrizio,T.; Forrest,H.; Franks,J.; Freiden,P.; Jeevan,T.; Jones,J.; Bryan,K.S.; Erik,K.A.; Lisa,K.A.; Kocer,Z.A.; Little,B.; McLaren,L.; Meliopoulos,V.A.; O&apos;Brien,K.; Oguin,T.; Oshansky,C.M.; Rubrum,A.; Sanders,C.J.; Seiler,P.; Seufzer,B.; Shanmuganath…
EPI470900	HA	Hong Kong (SAR)	2009-Sep-01	EPI_ISL_146706	A/Hong Kong/33982/2009			Baranovich,T.; Marathe,B.M.; Bridges,O.; Burnham,A.; Carey,D.; Cline,T.D.; Crumpton,J.-C.; DeBeauchamp,J.; Duan,S.; Ducatez,M.; Elhabesh,H.; Fabrizio,T.; Forrest,H.; Franks,J.; Freiden,P.; Jeevan,T.; Jones,J.; Bryan,K.S.; Erik,K.A.; Lisa,K.A.; Kocer,Z.A.; Little,B.; McLaren,L.; Meliopoulos,V.A.; O&apos;Brien,K.; Oguin,T.; Oshansky,C.M.; Rubrum,A.; Sanders,C.J.; Seiler,P.; Seufzer,B.; Shanmuganath…
EPI239022	HA	Hong Kong (SAR)	1999-Jan-01	EPI_ISL_302716	A/Hong Kong/1074/1999			Kim,L.M.; Scott,M.A.; Suarez,D.L.; Spackman,E.; Swayne,D.E.; Afonso,C.L.
EPI241757	HA	Hong Kong (SAR)	2008-Dec-22	EPI_ISL_69735	A/Hong Kong/3239/2008			Cheng,P.K.C.; Lim,W.L.
EPI241748	HA	Hong Kong (SAR)	2009-Dec-04	EPI_ISL_69734	A/Hong Kong/35820/2009			Cheng,P.K.C.; Lim,W.L.
EPI241740	HA	Hong Kong (SAR)	2009-Oct-29	EPI_ISL_69733	A/Hong Kong/33982/2009			Cheng,P.K.C.; Lim,W.L.
EPI118890	HA	Korea, Republic of	2000-Jan-01	EPI_ISL_12597	A/Korea/KBNP-0028/2000
EPI99433	HA	China	2003-Jan-01	EPI_ISL_9786	A/HK/2108/2003
EPI14645	HA	China	1999-Jan-01	EPI_ISL_3046	A/Guangzhou/333/99
EPI14643	HA	China	1998-Jan-01	EPI_ISL_3045	A/Shaoguan/447/98
EPI14641	HA	China	1998-Jan-01	EPI_ISL_3044	A/Shaoguan/408/98
EPI14639	HA	China	1998-Jan-01	EPI_ISL_3043	A/Shantou/239/98
EPI451	HA	Hong Kong (SAR)	1999-Jan-01	EPI_ISL_140	A/Hong Kong/1073/99
EPI1884586	HA	China	2021-Jun-03	EPI_ISL_3246989	A/Jiangsu/602/2021	Jiangsu Provincial Center for Disease Control and Prevention	WHO Chinese National Influenza Center
EPI1804968	HA	China	2020-Mar-23	EPI_ISL_548683	A/Guangdong/11172/2020	Guangdong Provincial Center for Disease Control and Prevention	WHO Chinese National Influenza Center
EPI1884666	HA	China	2021-Feb-02	EPI_ISL_3247000	A/Guangdong/00470/2021	Guangdong Provincial Center for Disease Control and Prevention	WHO Chinese National Influenza Center
EPI1884602	HA	China	2021-Apr-22	EPI_ISL_3246991	A/Guangdong/02591/2021	Guangdong Provincial Center for Disease Control and Prevention	WHO Chinese National Influenza Center
EPI1841250	HA	China	2020-Oct-12	EPI_ISL_768608	A/Guangdong/SF16348/2020	Guangdong Provincial Center for Disease Control and Prevention	WHO Chinese National Influenza Center
EPI1841242	HA	China	2020-Aug-12	EPI_ISL_768599	A/Guangdong/20SF15010/2020	Guangdong Provincial Center for Disease Control and Prevention	WHO Chinese National Influenza Center
EPI1384077	HA	China	2018-Oct-19	EPI_ISL_345234	A/Guangdong/18SF064/2018	Guangdong Provincial Center for Disease Control and Prevention	WHO Chinese National Influenza Center	Wang,Dayan;Zhou,Shumei;Li,Xiyan;Liu,Jia;Zhang,Ye;Bo,Hong;Shu,Yuelong
EPI1352837	HA	China	2018-Jan-23	EPI_ISL_337277	A/Guangdong/18SF003/2018	Guangdong Provincial Center for Disease Control and Prevention	WHO Chinese National Influenza Center	Wang,Dayan;Zhou,Shumei;Li,Xiyan;Liu,Jia;Zhang,Ye;Bo,Hong;Shu,Yuelong
EPI2632300	HA	China	2022-Jan-31	EPI_ISL_18000335	A/Anhui-Langya/1144/2022	Anhui Provincial Center for Disease Control and Prevention	WHO Chinese National Influenza Center
EPI1841234	HA	China	2019-Jul-18	EPI_ISL_768598	A/Hubei-songzi/1631/2019	Hubei Provincial center for disease control and prevention	WHO Chinese National Influenza Center
EPI1815438	HA	China	2019-Jul-18	EPI_ISL_693301	AHubei-songzi/1631/2019	Hubei Provincial center for disease control and prevention	WHO Chinese National Influenza Center
EPI1384085	HA	China	2018-Oct-11	EPI_ISL_345235	A/Guangxi-Xiangshan/11522/2018	Guangxi Zhuang Autonomous Region Center for Disease Prevention and Control	WHO Chinese National Influenza Center	Wang,Dayan;Zhou,Shumei;Li,Xiyan;Liu,Jia;Zhang,Ye;Bo,Hong;Shu,Yuelong
EPI1884650	HA	China	2021-Feb-10	EPI_ISL_3246998	A/Hubei-Fangxian/218/2021	Hubei Provincial Center for Disease Control and Prevention	WHO Chinese National Influenza Center
EPI1884682	HA	China	2021-Jan-04	EPI_ISL_3247002	A/Fujian-siming/19/2021	Fujian Provincial Center for Disease Control and Prevention	WHO Chinese National Influenza Center
EPI1804946	HA	China	2020-May-05	EPI_ISL_548680	A/Fujian-siming/1348/2020	Fujian Provincial Center for Disease Control and Prevention	WHO Chinese National Influenza Center
EPI1676306	HA	China	2019-Nov-05	EPI_ISL_407978	A/Fujian-Sanyuan/2881/2019	Fujian Provincial Center for Disease Control and Prevention	WHO Chinese National Influenza Center
EPI1884698	HA	China	2021-Jan-27	EPI_ISL_3247004	A/Hunan/00468/2021	Hunan Provincial Center for Disease Control and prevention	WHO Chinese National Influenza Center
EPI1804960	HA	China	2020-Apr-21	EPI_ISL_548682	A/Hunan/11173/2020	Hunan Provincial Center for Disease Control and prevention	WHO Chinese National Influenza Center
EPI1384093	HA	China	2018-Nov-28	EPI_ISL_345236	A/Hunan/34179/2018	Hunan Provincial Center for Disease Control and prevention	WHO Chinese National Influenza Center	Wang,Dayan;Zhou,Shumei;Li,Xiyan;Liu,Jia;Zhang,Ye;Bo,Hong;Shu,Yuelong
EPI1884706	HA	China	2021-Jan-18	EPI_ISL_3247005	A/Jiangxi/00346/2021	Jiangxi Provincial Center for Disease Control and Prevention	WHO Chinese National Influenza Center
EPI1815430	HA	China	2020-Jun-02	EPI_ISL_693300	A/Guizhou/13392/2020	Guizhou Center for Disease Control and Prevention	WHO Chinese National Influenza Center
EPI1804952	HA	China	2020-Apr-28	EPI_ISL_548681	A/Shandong-Huancui/01/2020	Shandong Center for Disease Control and Prevention	WHO Chinese National Influenza Center
EPI1884594	HA	China	2021-Apr-28	EPI_ISL_3246990	A/Sichuan/03474/2021	Sichuan Center for Disease Control and Prevention	WHO Chinese National Influenza Center
EPI1848155	HA	China	2020-Nov-30	EPI_ISL_1081349	A/Sichuan-Xichang/1619/2020	Sichuan Center for Disease Control and Prevention	WHO Chinese National Influenza Center
EPI1352869	HA	China	2017-Sep-18	EPI_ISL_337281	A/Hunan/37286/2017		WHO Chinese National Influenza Center	Wang,Dayan;Zhou,Shumei;Li,Xiyan;Liu,Jia;Zhang,Ye;Bo,Hong;Shu,Yuelong
EPI1352853	HA	China	2017-Nov-27	EPI_ISL_337279	A/Hunan/42088/2017		WHO Chinese National Influenza Center	Wang,Dayan;Zhou,Shumei;Li,Xiyan;Liu,Jia;Zhang,Ye;Bo,Hong;Shu,Yuelong
EPI680526	HA	China	2015-Sep-02	EPI_ISL_203644	A/Hunan/44558/2015		WHO Chinese National Influenza Center	Lei, Yang; Xiaodan, Li; Ye, Zhang; Shumei, Zou; Wenbing, Chen; Dayan, Wang; Yuelong, Shu
EPI1315830	HA	China	2018-Jan-02	EPI_ISL_330737	A/Anhui-Lujiang/39/2018		WHO Chinese National Influenza Center	Wang,Dayan; Li, Zi; Li, Xiyan; Liu, Jia
EPI1431480	HA	Oman	2019-Mar-21	EPI_ISL_353983	A/Oman/2747/2019	Central Public Health Laboratory, Ministry of Health	Centers for Disease Control and Prevention	Al-Mahruqi, S.; Al-Kindi, H.; Al-Jardani, A; Ambut, J.; Gallegos, G.; Barnes, J.; Lynch, B.; Davis, W.
EPI445996	HA	Bangladesh	2011-Feb-26	EPI_ISL_140388	A/Bangladesh/0994/2011	icddr,b International Centre for Diarrhoeal Disease Research, Bangladesh	Centers for Disease Control and Prevention

## Sheet: Acknowledge Table -Av
We gratefully acknowledge the authors, originating and submitting laboratories of the sequences from GISAID’s EpiFlu™ Database on which this research is based. The list is detailed below.
All submitters of data may be contacted directly via www.gisaid.org
Segment ID	Segment	Country	Collection date	Isolate-ID	Isolate name	Originating Lab	Submitting Lab	Authors
EPI1426	HA	Japan	1997-Jan-01	EPI_ISL_333	A/chicken/Osaka/aq48/97
EPI1444	HA	Japan	2001-Jan-01	EPI_ISL_334	A/chicken/Yokohama/aq55/2001
EPI1462	HA	Japan	2001-Jan-01	EPI_ISL_335	A/chicken/Kobe/aq26/2001
EPI1480	HA	Japan	2001-Jan-01	EPI_ISL_336	A/chicken/Osaka/aq58/2001
EPI1498	HA	Japan	2001-Jan-01	EPI_ISL_337	A/chicken/Osaka/aq69/2001
EPI1516	HA	Japan	2002-Jan-01	EPI_ISL_338	A/chicken/Yokohama/aq45/2002
EPI1534	HA	Japan	2002-Jan-01	EPI_ISL_339	A/chicken/Yokohama/aq134/2002
EPI1552	HA	Japan	2001-Jan-01	EPI_ISL_340	A/chicken/Yokohama/aq135/2001
EPI1570	HA	Japan	2001-Jan-01	EPI_ISL_341	A/chicken/Yokohama/aq120/2001
EPI1588	HA	Japan	2001-Jan-01	EPI_ISL_342	A/chicken/Osaka/aq19/2001
EPI1606	HA	Japan	2001-Jan-01	EPI_ISL_343	A/chicken/Yokohama/aq144/2001
EPI6524	HA	Korea, Republic of	1996-Jan-01	EPI_ISL_1446	A/Chicken/Korea/MS96/96
EPI24272	HA	Hong Kong (SAR)	2003-Jan-01	EPI_ISL_4451	A/chicken/HongKong/CSW153/03
EPI24274	HA	Hong Kong (SAR)	2003-Jan-01	EPI_ISL_4452	A/chicken/HongKong/AP45/03
EPI24276	HA	Hong Kong (SAR)	2003-Jan-01	EPI_ISL_4453	A/chicken/HongKong/BD90/03
EPI24278	HA	Hong Kong (SAR)	2003-Jan-01	EPI_ISL_4454	A/chicken/HongKong/CSW291/03
EPI24280	HA	Hong Kong (SAR)	2003-Jan-01	EPI_ISL_4455	A/chicken/HongKong/CSW304/03
EPI24282	HA	Hong Kong (SAR)	2003-Jan-01	EPI_ISL_4456	A/chicken/HongKong/FY23/03
EPI24286	HA	Hong Kong (SAR)	2003-Jan-01	EPI_ISL_4458	A/chicken/HongKong/NT142/03
EPI24288	HA	Hong Kong (SAR)	2003-Jan-01	EPI_ISL_4459	A/chicken/HongKong/SF1/03
EPI24290	HA	Hong Kong (SAR)	2003-Jan-01	EPI_ISL_4460	A/chicken/HongKong/SSP101/03
EPI24292	HA	Hong Kong (SAR)	2003-Jan-01	EPI_ISL_4461	A/chicken/HongKong/TP38/03
EPI24294	HA	Hong Kong (SAR)	2003-Jan-01	EPI_ISL_4462	A/chicken/HongKong/WF126/03
EPI24302	HA	Hong Kong (SAR)	2003-Jan-01	EPI_ISL_4466	A/chicken/HongKong/WF120/03
EPI25064	HA	Israel	2003-Jan-01	EPI_ISL_4534	A/chicken/Talmei Elazar/1304/03
EPI25537	HA	Korea, Republic of	2003-Jan-01	EPI_ISL_4618	A/chicken/Korea/S1/2003
EPI25771	HA	Korea, Republic of	2003-Jan-01	EPI_ISL_4668	A/chicken/Korea/S4/03
EPI25785	HA	Korea, Republic of	2003-Jan-01	EPI_ISL_4675	A/chicken/Korea/S18/03
EPI81678	HA	China	2000-Jan-01	EPI_ISL_8494	A/chicken/Fujian/25/00
EPI81682	HA	China	2002-Jan-01	EPI_ISL_8495	A/chicken/Guangdong/21/02
EPI81684	HA	China	2000-Jan-01	EPI_ISL_8496	A/chicken/Guangdong/4/00
EPI81686	HA	China	2001-Jan-01	EPI_ISL_8497	A/chicken/Guangdong/47/01
EPI81688	HA	China	1997-Jan-01	EPI_ISL_8498	A/chicken/Guangdong/5/97
EPI81690	HA	China	2001-Jan-01	EPI_ISL_8499	A/chicken/Guangdong/56/01
EPI81692	HA	China	1997-Jan-01	EPI_ISL_8500	A/chicken/Guangdong/6/97
EPI81694	HA	China	1999-Jan-01	EPI_ISL_8501	A/chicken/Guangxi/10/99
EPI81696	HA	China	1999-Jan-01	EPI_ISL_8502	A/chicken/Guangxi/9/99
EPI81698	HA	China	2000-Jan-01	EPI_ISL_8503	A/chicken/Hebei/31/00
EPI81700	HA	China	2000-Jan-01	EPI_ISL_8504	A/chicken/Heilongjiang/35/00
EPI81702	HA	China	2001-Jan-01	EPI_ISL_8505	A/chicken/Heilongjiang/48/01
EPI81704	HA	China	2000-Jan-01	EPI_ISL_8506	A/chicken/Henan/26/00
EPI81706	HA	China	2002-Jan-01	EPI_ISL_8507	A/chicken/Henan/43/02
EPI81708	HA	China	1998-Jan-01	EPI_ISL_8508	A/chicken/Henan/5/98
EPI81710	HA	China	2001-Jan-01	EPI_ISL_8509	A/chicken/Jilin/53/01
EPI81712	HA	China	2000-Jan-01	EPI_ISL_8510	A/chicken/Jiangsu/1/00
EPI81718	HA	China	1999-Jan-01	EPI_ISL_8512	A/chicken/Ningxia/4/99
EPI81722	HA	China	1996-Jan-01	EPI_ISL_8513	A/chicken/Shandong/7/96
EPI81724	HA	China	2001-Jan-01	EPI_ISL_8514	A/chicken/Shanghai/10/01
EPI81726	HA	China	1998-Jan-01	EPI_ISL_8515	A/chicken/Shijiazhuang/2/98
EPI97806	HA	Israel	2000-Jan-01	EPI_ISL_9357	A/chicken/Maale HaHamisha/90658/00
EPI97826	HA	Israel	2003-Jan-01	EPI_ISL_9367	A/chicken/Pardes-Hana-Carcur/1475/03
EPI98187	HA	Israel	2003-Jan-01	EPI_ISL_9474	A/chicken/Iarah/1376/03
EPI98217	HA	Israel	2004-Jan-01	EPI_ISL_9488	A/chicken/Ein Habsor/1808/04
EPI98229	HA	Israel	2005-Jan-01	EPI_ISL_9494	A/chicken/Beit-Aran/29/05
EPI326397	HA	China	1998-Jan-01	EPI_ISL_12623	A/chicken/Henan/A3/1998			Wang,Z.; Zhao,J.; Cai,L.; Zheng,L.; Wang,C.
EPI122268	HA	China	1999-Jan-01	EPI_ISL_13005	A/chicken/Guangxi/4/1999
EPI122413	HA	China	2005-Jan-01	EPI_ISL_13010	A/chicken/Guangxi/37/2005
EPI122438	HA	China	2000-Jan-01	EPI_ISL_13012	A/chicken/Guangxi/6/2000
EPI122456	HA	China	2005-Jan-01	EPI_ISL_13013	A/chicken/Guangxi/55/2005
EPI125221	HA	China	2006-Jan-01	EPI_ISL_13562	A/chicken/YN/BanNa1/2006
EPI125223	HA	China	2006-Jan-01	EPI_ISL_13563	A/chicken/YN/BanNa2/2006
EPI125225	HA	China	2006-Jan-01	EPI_ISL_13564	A/chicken/YN/BaoShan1/2006
EPI126081	HA	China	2007-Jan-01	EPI_ISL_13759	A/chicken/Yunnan/Baoshan2/2007
EPI126083	HA	China	2007-Jan-01	EPI_ISL_13760	A/chicken/Yunnan/BaoShan3/2007
EPI126085	HA	China	2007-Jan-01	EPI_ISL_13761	A/chicken/Yunnan/Chuxiong1/2007
EPI126087	HA	China	2007-Jan-01	EPI_ISL_13762	A/chicken/Yunnan/Chuxiong2/2007
EPI126089	HA	China	2007-Jan-01	EPI_ISL_13763	A/chicken/Yunnan/Chuxiong3/2007
EPI126091	HA	China	2007-Jan-01	EPI_ISL_13764	A/chicken/Yunnan/Dehong1/2007
EPI126099	HA	China	2006-Jan-01	EPI_ISL_13768	A/chicken/Yunnan/Simao1/2006
EPI126101	HA	China	2007-Jan-01	EPI_ISL_13769	A/chicken/Yunnan/Simao3/2007
EPI126105	HA	China	2007-Jan-01	EPI_ISL_13771	A/chicken/Yunnan/Yuxi2/2007
EPI180066	HA	Korea, Republic of	2001-Jan-01	EPI_ISL_13845	A/chicken/Korea/01310/2001			Choi,J.G.; Lee,Y.J.; Kim,Y.J.; Lee,E.K.; Jeong,O.M.; Sung,H.W.; Kim,J.H.; Kwon,J.H.; Choi,J.-G.; Lee,Y.-J.; Kim,Y.-J.; Lee,E.-K.; Jeong,O.-M.; Sung,H.-W.; Kim,J.-H.; Kwon,J.-H.
EPI164689	HA	China	2001-Jan-01	EPI_ISL_24706	A/chicken/Beijing/3/2001
EPI164690	HA	China	1999-Jan-01	EPI_ISL_24707	A/chicken/Guangdong/11/1999
EPI164692	HA	China	2001-Jan-01	EPI_ISL_24709	A/chicken/Henan/1/2001
EPI164693	HA	China	2001-Jan-01	EPI_ISL_24710	A/chicken/Henan/5/2001
EPI164694	HA	China	2006-Jun-22	EPI_ISL_24711	A/chicken/Henan/622/2006
EPI164695	HA	China	2003-Jan-01	EPI_ISL_24712	A/chicken/Shandong/2/2003
EPI164696	HA	China	2007-Apr-21	EPI_ISL_24713	A/chicken/Shandong/ly421/2007
EPI164697	HA	China	2007-Mar-16	EPI_ISL_24714	A/chicken/Shandong/lx316/2007
EPI164698	HA	China	2007-Sep-29	EPI_ISL_24715	A/chicken/Shandong/lx929/2007			Zhang,Y.; Yin,Y.; Bi,Y.; Wang,S.; Xu,S.; Wang,J.; Zhou,S.; Sun,T.; Yoon,K.J.; Li,M.; Cui,S.; Chen,G.
EPI164699	HA	China	2007-Aug-27	EPI_ISL_24716	A/chicken/Shandong/lx827/2007
EPI164700	HA	China	2002-Jan-01	EPI_ISL_24717	A/chicken/Fujian/2/2002
EPI164701	HA	China	2002-Jan-01	EPI_ISL_24718	A/chicken/Guangdong/1/2002
EPI164702	HA	China	2000-Jan-01	EPI_ISL_24719	A/chicken/Guangdong/2/2000
EPI164703	HA	China	2001-Jan-01	EPI_ISL_24720	A/chicken/Guangdong/10/2001
EPI164704	HA	China	1999-Jan-01	EPI_ISL_24721	A/chicken/Guangdong/16/1999
EPI164705	HA	China	2001-Jan-01	EPI_ISL_24722	A/chicken/Guangdong/22/2001
EPI164706	HA	China	2002-Jan-01	EPI_ISL_24723	A/chicken/Hebei/2/2002
EPI164707	HA	China	2001-Jan-01	EPI_ISL_24724	A/chicken/Hebei/sjz2/2001
EPI164708	HA	China	2002-Jan-01	EPI_ISL_24725	A/chicken/Heilongjiang/2/2002
EPI164709	HA	China	2001-Jan-01	EPI_ISL_24726	A/chicken/Jiangsu/nj13/2001
EPI164710	HA	China	2001-Jan-01	EPI_ISL_24727	A/chicken/Jiangsu/nj15/2001
EPI164711	HA	China	2007-Oct-24	EPI_ISL_24728	A/chicken/Liaoning/hld1024/2007
EPI164712	HA	China	2007-Apr-08	EPI_ISL_24729	A/chicken/Shandong/jn408/2007
EPI164713	HA	China	2006-Aug-20	EPI_ISL_24730	A/chicken/Shandong/zc820/2006
EPI164714	HA	China	2007-Nov-27	EPI_ISL_24731	A/chicken/Shandong/cy1127/2007			Zhang,Y.; Yin,Y.; Wang,J.; Li,M.; Cui,S.; Chen,G.
EPI164715	HA	China	2007-Nov-24	EPI_ISL_24732	A/chicken/Shandong/lc1124/2007
EPI164716	HA	China	2008-Mar-16	EPI_ISL_24733	A/chicken/Shandong/lx316/2008
EPI164717	HA	China	2007-Mar-27	EPI_ISL_24734	A/chicken/Shandong/lx327/2007
EPI164718	HA	China	2007-Mar-31	EPI_ISL_24735	A/chicken/Shandong/lx331/2007
EPI164719	HA	China	2007-Apr-14	EPI_ISL_24736	A/chicken/Shandong/lx414/2007
EPI164720	HA	China	2007-Oct-23	EPI_ISL_24737	A/chicken/Shandong/lx1023/2007			Zhang,Y.; Yin,Y.; Bi,Y.; Wang,S.; Xu,S.; Wang,J.; Zhou,S.; Sun,T.; Yoon,K.J.; Li,M.; Cui,S.; Chen,G.
EPI164721	HA	China	2007-Oct-27	EPI_ISL_24738	A/chicken/Shandong/lx1027/2007
EPI164722	HA	China	2007-Oct-29	EPI_ISL_24739	A/chicken/Shandong/lx1029/2007
EPI164723	HA	China	2007-Nov-29	EPI_ISL_24740	A/chicken/Shandong/lx1129/2007			Zhang,Y.; Yin,Y.; Wang,J.; Li,M.; Cui,S.; Chen,G.
EPI164724	HA	China	2007-Dec-24	EPI_ISL_24741	A/chicken/Shandong/mp1224/2007
EPI164725	HA	China	2007-Nov-05	EPI_ISL_24742	A/chicken/Shandong/yt1105/2007
EPI164727	HA	China	2007-Dec-10	EPI_ISL_24744	A/chicken/Sichuan/bs1210/2007
EPI164728	HA	China	2001-Jan-01	EPI_ISL_24745	A/chicken/Sichuan/xc10/2001
EPI164729	HA	China	2007-Oct-24	EPI_ISL_24746	A/chicken/Jilin/dh1024/2007
EPI165233	HA	China	2007-Jan-01	EPI_ISL_24917	A/chicken/Guangdong/02/2007
EPI165234	HA	China	2007-Jun-30	EPI_ISL_24918	A/chicken/Henan/01/2007
EPI165235	HA	China	2007-Jun-26	EPI_ISL_24919	A/chicken/Shandong/lx06/2007
EPI165236	HA	China	2007-Jan-01	EPI_ISL_24920	A/chicken/Shandong/qd04/2007
EPI165237	HA	China	2007-Jan-01	EPI_ISL_24921	A/chicken/Shandong/qd05/2007
EPI165238	HA	China	2007-Jan-01	EPI_ISL_24922	A/chicken/Shandong/wd01/2007
EPI165316	HA	China	1999-Jan-01	EPI_ISL_24997	A/chicken/Shanghai/2/1999
EPI165324	HA	China	2000-Jan-01	EPI_ISL_24998	A/chicken/Shanghai/3/2000
EPI165332	HA	China	2001-Jan-01	EPI_ISL_24999	A/chicken/Shanghai/1/2001
EPI165340	HA	China	2001-Jan-01	EPI_ISL_25000	A/chicken/Shanghai/2/2001
EPI165348	HA	China	2001-Jan-01	EPI_ISL_25001	A/chicken/Shanghai/7/2001
EPI165356	HA	China	2001-Jan-01	EPI_ISL_25002	A/chicken/Shanghai/12/2001
EPI165364	HA	China	2001-Jan-01	EPI_ISL_25003	A/chicken/Shanghai/14/2001
EPI165372	HA	China	2001-Jan-01	EPI_ISL_25004	A/chicken/Shanghai/16/2001
EPI165380	HA	China	2002-Jan-01	EPI_ISL_25005	A/chicken/Shanghai/1/2002
EPI174551	HA	China	2007-Jan-01	EPI_ISL_29143	A/chicken/Yunnan/YC12/2007			Ji,K.; Jiang,W.M.; Chen,J.M.; Liu,S.; Chen,J.; Hou,G.; Li,J.; Huang,B.
EPI174552	HA	China	2007-Jan-01	EPI_ISL_29144	A/chicken/Yunnan/YA114/2007
EPI174553	HA	China	2007-Jan-01	EPI_ISL_29145	A/chicken/Xinjiang/XJ154/2007
EPI174554	HA	China	2007-Jan-01	EPI_ISL_29146	A/chicken/Xinjiang/XJ75/2007
EPI174555	HA	China	2007-Jan-01	EPI_ISL_29147	A/chicken/Hunan/HG29/2007
EPI174556	HA	China	2007-Jan-01	EPI_ISL_29148	A/chicken/Hunan/HB29/2007
EPI174557	HA	China	2007-Jan-01	EPI_ISL_29149	A/chicken/Hunan/HB25/2007
EPI174558	HA	China	2007-Jan-01	EPI_ISL_29150	A/chicken/Hunan/HA17/2007
EPI174559	HA	China	2007-Jan-01	EPI_ISL_29151	A/chicken/Fujian/FH14/2007
EPI174560	HA	China	2007-Jan-01	EPI_ISL_29152	A/chicken/Fujian/FH7/2007
EPI174561	HA	China	2007-Jan-01	EPI_ISL_29153	A/chicken/Fujian/FG14/2007
EPI174562	HA	China	2007-Jan-01	EPI_ISL_29154	A/chicken/Fujian/FG13/2007
EPI174563	HA	China	2007-Jan-01	EPI_ISL_29155	A/chicken/Fujian/FB22/2007
EPI174564	HA	China	2007-Jan-01	EPI_ISL_29156	A/chicken/Fujian/FB21/2007
EPI174565	HA	China	2007-Jan-01	EPI_ISL_29157	A/chicken/Fujian/FB3/2007
EPI174568	HA	China	2007-Jan-01	EPI_ISL_29160	A/chicken/Liaoning/3/2007
EPI174569	HA	China	2008-Jan-01	EPI_ISL_29161	A/chicken/Anhui/AH16/2008
EPI174570	HA	China	2008-Jan-01	EPI_ISL_29162	A/chicken/Anhui/AH23/2008
EPI174571	HA	China	2008-Jan-01	EPI_ISL_29163	A/chicken/Anhui/AI16/2008
EPI174572	HA	China	2008-Jan-01	EPI_ISL_29164	A/chicken/Anhui/AK13/2008
EPI174573	HA	China	2008-Jan-01	EPI_ISL_29165	A/chicken/Anhui/AK25/2008
EPI174574	HA	China	2007-Jan-01	EPI_ISL_29166	A/chicken/Hunan/HB5/2007
EPI174575	HA	China	2007-Jan-01	EPI_ISL_29167	A/chicken/Hunan/HE5/2007
EPI174576	HA	China	2007-Jan-01	EPI_ISL_29168	A/chicken/Zhejiang/ZC28/2007
EPI174577	HA	China	2007-Jan-01	EPI_ISL_29169	A/chicken/Zhejiang/ZG1/2007
EPI175052	HA	Iran, Islamic Republic of	2007-Jan-01	EPI_ISL_29274	A/chicken/Iran/TH486-masoumi/2007
EPI175053	HA	Iran, Islamic Republic of	1998-Jan-01	EPI_ISL_29275	A/chicken/Iran/SS1/1998			Shahsavandi,S.; Fazel,H.; Masoudi,S.; Ebrahimi,M.M.; Taghizadeh,M.
EPI175054	HA	Iran, Islamic Republic of	2008-Jan-01	EPI_ISL_29276	A/chicken/Iran/SS2/2008			Shahsavandi,S.; Fazel,H.; Masoudi,S.; Ebrahimi,M.M.; Taghizadeh,M.
EPI177730	HA	Pakistan	2007-Jun-07	EPI_ISL_29785	A/chicken/Pakistan/UDL-01/2007
EPI177738	HA	Pakistan	2006-Jun-19	EPI_ISL_29786	A/chicken/Pakistan/UDL-04/2006
EPI177754	HA	Pakistan	2005-Dec-31	EPI_ISL_29788	A/chicken/Pakistan/UDL-02/2005
EPI177762	HA	Pakistan	2006-May-02	EPI_ISL_29789	A/chicken/Pakistan/UDL-01/2006
EPI177786	HA	Pakistan	2007-Dec-17	EPI_ISL_29792	A/chicken/Pakistan/UDL-03/2007
EPI177794	HA	Pakistan	2008-Jan-09	EPI_ISL_29793	A/chicken/Pakistan/UDL-01/2008
EPI177810	HA	Pakistan	2008-Mar-04	EPI_ISL_29795	A/chicken/Pakistan/UDL-03/2008
EPI177818	HA	Pakistan	2007-Mar-23	EPI_ISL_29796	A/chicken/Pakistan/UDL-04/2007
EPI177865	HA	China	2002-Jan-01	EPI_ISL_29822	A/chicken/Jiangsu/7/2002
EPI220312	HA	Iran, Islamic Republic of	2008-Jul-27	EPI_ISL_63003	A/chicken/Iran/RZ28/2008			Soltanialvar,M.; Shoshtari,H.; Bozorgmehrifard,M.; Charkhkar,S.
EPI220314	HA	Iran, Islamic Republic of	2008-Sep-29	EPI_ISL_63004	A/chicken/Iran/RZ36/2008			Soltanialvar,M.; Shoshtari,H.; Bozorgmehrifard,M.; Charkhkar,S.
EPI220316	HA	Iran, Islamic Republic of	2008-Oct-12	EPI_ISL_63005	A/chicken/Iran/RZ37/2008			Soltanialvar,M.; Shoshtari,H.; Bozorgmehrifard,M.; Charkhkar,S.
EPI220318	HA	Iran, Islamic Republic of	2008-Nov-11	EPI_ISL_63006	A/chicken/Iran/RZ42/2008			Soltanialvar,M.; Shoshtari,H.; Bozorgmehrifard,M.; Charkhkar,S.
EPI220320	HA	Iran, Islamic Republic of	2008-Dec-22	EPI_ISL_63007	A/chicken/Iran/RZ53/2008			Soltanialvar,M.; Shoshtari,H.; Bozorgmehrifard,M.; Charkhkar,S.
EPI220329	HA	Israel	2008-Jan-25	EPI_ISL_63008	A/chicken/Israel/292/2008			Panshin,A.; Golender,N.; Pokamunski,S.; Perk,S.
EPI220337	HA	Israel	2008-Mar-09	EPI_ISL_63009	A/chicken/Israel/524/2008			Panshin,A.; Golender,N.; Pokamunski,S.; Perk,S.
EPI242220	HA	China	2005-Jan-01	EPI_ISL_69859	A/chicken/Hubei			Wu,R.W.; Li,Z.L.; Bi,D.R.
EPI244605	HA	China	2007-Jun-05	EPI_ISL_70604	A/chicken/Guangxi/17/2007			Zhu,W.; Dong,J.B.
EPI244606	HA	China	2006-Feb-07	EPI_ISL_70605	A/chicken/Guangxi/21/2006			Zhu,W.; Dong,J.B.
EPI244607	HA	China	2007-Aug-13	EPI_ISL_70606	A/chicken/Guangxi/39/2007			Zhu,W.; Dong,J.B.
EPI244608	HA	China	2006-Apr-23	EPI_ISL_70607	A/chicken/Guangxi/44/2006			Zhu,W.; Dong,J.B.
EPI244609	HA	China	2006-Oct-17	EPI_ISL_70608	A/chicken/Guangxi/101/2006			Zhu,W.; Dong,J.B.
EPI246030	HA	China	2008-Jan-01	EPI_ISL_71046	A/chicken/Hebei/4/2008			Bi,J.; Qiao,J.; Deng,G.; Kong,F.; Li,X.; Xu,Q.
EPI254326	HA	China	2007-Jan-01	EPI_ISL_73998	A/chicken/Fujian/11/2007			Yue,H.; Tang,C.; Li,M.Y.
EPI254327	HA	China	2007-Jan-01	EPI_ISL_73999	A/chicken/Yunnan/honghe10/2007			Yue,H.; Tang,C.; Li,M.Y.
EPI254330	HA	China	2003-Jan-01	EPI_ISL_74000	A/chicken/Beijing/19/2003			Yue,H.; Tang,C.; Li,Y.M.
EPI254331	HA	China	2003-Jan-01	EPI_ISL_74001	A/chicken/Heibei/8/2003			Yue,H.; Tang,C.; Li,M.Y.
EPI254332	HA	China	2003-Jan-01	EPI_ISL_74002	A/chicken/Nanjing/13/2003			Yue,H.; Tang,C.; Li,M.Y.
EPI254333	HA	China	2003-Jan-01	EPI_ISL_74003	A/chicken/Guangdong/16/2003			Yue,H.; Tang,C.; Li,M.Y.
EPI254334	HA	China	2008-Jan-01	EPI_ISL_74004	A/chicken/Sandong/Li/2008			Yue,H.; Tang,C.; Li,M.Y.
EPI254345	HA	China	2007-Jan-01	EPI_ISL_74007	A/chicken/Yunnan/Honghe/2007			Yue,H.; Tang,C.; Li,M.Y.
EPI276942	HA	India	2003-Apr-14	EPI_ISL_78703	A/chicken/Chandigarh/2048/2003			Tosh,C.; Nagarajan,S.; Behera,P.; Pradhan,H.K.; Dubey,S.C.
EPI277585	HA	China	1999-Jan-01	EPI_ISL_78799	A/chicken/Guangxi/KMIII/1999			Luo,Q.F.; Niu,X.F.; Mao,S.Y.; Huang,W.K.; Lin,B.Z.; Xin,C.A.; Guo,X.F.
EPI289641	HA	China	2008-Jan-01	EPI_ISL_82191	A/chicken/Shandong/1/2008			Lv,J.; Wei,B.Z.; Chai,T.J.; Wang,B.X.
EPI289645	HA	China	2009-Dec-01	EPI_ISL_82193	A/chicken/Shandong/C/2009			Lv,J.; Wei,B.Z.; Chai,T.J.; Wang,B.X.
EPI290909	HA	China	2008-Sep-01	EPI_ISL_82537	A/chicken/Shandong/SD0014/2008			Liu,W.; Chai,T.J.; Zhang,X.X.; Li,Q.L.; Kong,Y.B.; Lv,J.
EPI304611	HA	Korea, Republic of	2007-Nov-24	EPI_ISL_86563	A/chicken/Korea/GH2/2007			Koo,Y.
EPI317181	HA	China	2010-Dec-02	EPI_ISL_90154	A/chicken/China/AH-10-01/2010			Zhen,C.; Yu,H.
EPI318197	HA	China	2001-Dec-09	EPI_ISL_90380	A/chicken/Jiangsu/48/2001			Zhao,M.J.; Liu,X.F.
EPI318198	HA	China	2003-Oct-03	EPI_ISL_90381	A/chicken/Jiangsu/01/2003			Zhao,M.J.; Liu,X.F.
EPI341713	HA	China	2011-Jun-01	EPI_ISL_98865	A/chicken/Guangdong/ZHJ/2011			Yan,Z.; Liu,J.
EPI341721	HA	China	2011-Jul-01	EPI_ISL_98866	A/chicken/Guangdong/ZCY/2011			Yan,Z.; Liu,J.
EPI341898	HA	Korea, Republic of	2009-Apr-01	EPI_ISL_98908	A/chicken/Korea/KNUSWR09/2009			Lee,J.H.; Sung,H.W.; Kwon,H.M.
EPI341922	HA	Korea, Republic of	2009-Apr-01	EPI_ISL_98913	A/chicken/Korea/KNUGJ09/2009			Lee,J.H.; Sung,H.W.; Kwon,H.M.
EPI341930	HA	Korea, Republic of	2009-May-01	EPI_ISL_98914	A/chicken/Korea/KNUWSJ09/2009			Lee,J.H.; Sung,H.W.; Kwon,H.M.
EPI345940	HA	China	2011-Nov-01	EPI_ISL_99607	A/chicken/Guangdong/HMZ11/2011			Yan,Z.; Liu,J.; Chen,F.
EPI345941	HA	China	2011-Nov-01	EPI_ISL_99608	A/chicken/Guangdong/SQL11/2011			Yan,Z.; Liu,J.; Chen,F.
EPI345942	HA	China	2011-Oct-01	EPI_ISL_99609	A/chicken/Guangxi/QCR10/2011			Yan,Z.; Liu,J.; Chen,F.
EPI345943	HA	China	2011-Sep-01	EPI_ISL_99610	A/chicken/Guizhou/HCF09/2011			Yan,Z.; Liu,J.; Chen,F.
EPI345944	HA	China	2011-Sep-01	EPI_ISL_99611	A/chicken/Guizhou/LCY09/2011			Yan,Z.; Liu,J.; Chen,F.
EPI345945	HA	China	2011-Jul-01	EPI_ISL_99612	A/chicken/Guangdong/FJC07/2011			Yan,Z.; Liu,J.; Chen,F.
EPI345946	HA	China	2011-May-01	EPI_ISL_99613	A/chicken/Anhui/ZYX05/2011			Yan,Z.; Liu,J.; Chen,F.
EPI345947	HA	China	2011-Apr-01	EPI_ISL_99614	A/chicken/Fujian/HJF04/2011			Yan,Z.; Liu,J.; Chen,F.
EPI345948	HA	China	2011-Apr-01	EPI_ISL_99615	A/chicken/Guangxi/LRW04/2011			Yan,Z.; Liu,J.; Chen,F.
EPI345949	HA	China	2011-Apr-01	EPI_ISL_99616	A/chicken/Guizhou/XK04/2011			Yan,Z.; Liu,J.; Chen,F.
EPI345950	HA	China	2011-Mar-01	EPI_ISL_99617	A/chicken/Hubei/LLM03/2011			Yan,Z.; Liu,J.; Chen,F.
EPI345951	HA	China	2011-Mar-01	EPI_ISL_99618	A/chicken/Jiangsu/FQD03/2011			Yan,Z.; Liu,J.; Chen,F.
EPI345952	HA	China	2011-Mar-01	EPI_ISL_99619	A/chicken/Guangdong/DJN03/2011			Yan,Z.; Liu,J.; Chen,F.
EPI345953	HA	China	2011-Mar-01	EPI_ISL_99620	A/chicken/Guangdong/LJJ03/2011			Yan,Z.; Liu,J.; Chen,F.
EPI351695	HA	China	2011-Mar-01	EPI_ISL_102572	A/chicken/Zhejiang/329/2011			Wu,H.; Wu,N.
EPI351696	HA	China	2011-Jun-01	EPI_ISL_102573	A/chicken/Zhejiang/607/2011			Wu,H.; Wu,N.
EPI351697	HA	China	2011-Jun-01	EPI_ISL_102574	A/chicken/Zhejiang/611/2011			Wu,H.; Wu,N.
EPI367743	HA	China	2011-Dec-01	EPI_ISL_116259	A/chicken/Zhejiang/WXQ12/2011			Xue,Y.; Xie,Q.; Yan,Z.; Wang,J.
EPI367744	HA	China	2011-Dec-01	EPI_ISL_116260	A/chicken/Zhejiang/KHZ12/2011			Xue,Y.; Xie,Q.; Yan,Z.; Wang,J.
EPI367745	HA	China	2011-Dec-01	EPI_ISL_116261	A/chicken/Zhejiang/HGH12/2011			Xue,Y.; Xie,Q.; Yan,Z.; Wang,J.
EPI367746	HA	China	2011-Dec-01	EPI_ISL_116262	A/chicken/Zhejiang/FYQ12/2011			Xue,Y.; Xie,Q.; Yan,Z.; Wang,J.
EPI367747	HA	China	2011-Dec-01	EPI_ISL_116263	A/chicken/Zhejiang/FXK12/2011			Xue,Y.; Xie,Q.; Yan,Z.; Wang,J.
EPI367748	HA	China	2011-Nov-01	EPI_ISL_116264	A/chicken/Hunan/JYZ11/2011			Xue,Y.; Xie,Q.; Yan,Z.; Wang,J.
EPI367749	HA	China	2011-Dec-01	EPI_ISL_116265	A/chicken/Guangxi/LYY12/2011			Xue,Y.; Xie,Q.; Yan,Z.; Wang,J.
EPI367750	HA	China	2011-Dec-01	EPI_ISL_116266	A/chicken/Guangdong/ZW12/2011			Xue,Y.; Xie,Q.; Yan,Z.; Wang,J.
EPI367751	HA	China	2011-Dec-01	EPI_ISL_116267	A/chicken/Guangdong/SYX12/2011			Xue,Y.; Xie,Q.; Yan,Z.; Wang,J.
EPI367752	HA	China	2011-Dec-01	EPI_ISL_116268	A/chicken/Guangdong/LJT12/2011			Xue,Y.; Xie,Q.; Yan,Z.; Wang,J.
EPI367753	HA	China	2011-Nov-01	EPI_ISL_116269	A/chicken/Guangdong/LWZ11/2011			Xue,Y.; Xie,Q.; Yan,Z.; Wang,J.
EPI367754	HA	China	2011-Dec-01	EPI_ISL_116270	A/chicken/Guangdong/SJS12/2011			Xue,Y.; Xie,Q.; Yan,Z.; Wang,J.
EPI367755	HA	China	2011-Dec-01	EPI_ISL_116271	A/chicken/Guangdong/LFQ12/2011			Xue,Y.; Xie,Q.; Yan,Z.; Wang,J.
EPI367756	HA	China	2011-Dec-01	EPI_ISL_116272	A/chicken/Guangdong/CYH12/2011			Xue,Y.; Xie,Q.; Yan,Z.; Wang,J.
EPI367757	HA	China	2011-Dec-01	EPI_ISL_116273	A/chicken/Zhejiang/SYP12/2011			Xue,Y.; Xie,Q.; Yan,Z.; Wang,J.
EPI367758	HA	China	2011-Dec-01	EPI_ISL_116274	A/chicken/Zhejiang/DJR12/2011			Xue,Y.; Xie,Q.; Yan,Z.; Wang,J.
EPI367759	HA	China	2011-Dec-01	EPI_ISL_116275	A/chicken/Guangdong/LYH12/2011			Xue,Y.; Xie,Q.; Yan,Z.; Wang,J.
EPI367760	HA	China	2011-Oct-01	EPI_ISL_116276	A/chicken/Guangdong/SQL10/2011			Xue,Y.; Xie,Q.; Yan,Z.; Wang,J.
EPI367761	HA	China	2011-Dec-01	EPI_ISL_116277	A/chicken/Zhejiang/ZGPL12/2011			Xue,Y.; Xie,Q.; Yan,Z.; Wang,J.
EPI367762	HA	China	2011-Dec-01	EPI_ISL_116278	A/chicken/Zhejiang/XBF12/2011			Xue,Y.; Xie,Q.; Yan,Z.; Wang,J.
EPI371191	HA	Pakistan	2010-Apr-10	EPI_ISL_119204	A/chicken/Pakistan/CP/2010			Munir,M.
EPI383185	HA	China	2004-Mar-02	EPI_ISL_123951	A/chicken/Guangdong/TS/2004			Li,X.; Qi,W.; He,J.; Ning,Z.; Hu,Y.; Tian,J.; Jiao,P.; Xu,C.; Chen,J.; Richt,J.; Ma,W.; Liao,M.
EPI383193	HA	China	2008-Jan-02	EPI_ISL_123952	A/chicken/Guangdong/V/2008			Li,X.; Qi,W.; He,J.; Ning,Z.; Hu,Y.; Tian,J.; Jiao,P.; Xu,C.; Chen,J.; Richt,J.; Ma,W.; Liao,M.
EPI383426	HA	China	2011-Oct-01	EPI_ISL_123992	A/chicken/Guangdong/SYN10/2011			Chen,F.; Lei,W.; Yan,Z.
EPI383427	HA	China	2011-Oct-01	EPI_ISL_123993	A/chicken/Guangdong/HMZ10/2011			Chen,F.; Lei,W.; Yan,Z.
EPI383428	HA	China	2011-Dec-01	EPI_ISL_123994	A/chicken/Guangdong/YXL12/2011			Chen,F.; Lei,W.; Yan,Z.
EPI383429	HA	China	2011-Apr-01	EPI_ISL_123995	A/chicken/Guangxi/TJY04/2011			Chen,F.; Lei,W.; Yan,Z.
EPI383430	HA	China	2011-Apr-01	EPI_ISL_123996	A/chicken/Guangxi/QDX04/2011			Chen,F.; Lei,W.; Yan,Z.
EPI383431	HA	China	2011-Oct-01	EPI_ISL_123997	A/chicken/Guangxi/YZT10/2011			Chen,F.; Lei,W.; Yan,Z.
EPI383432	HA	China	2011-Dec-01	EPI_ISL_123998	A/chicken/Guangxi/LYY/2011			Chen,F.; Lei,W.; Yan,Z.
EPI383433	HA	China	2011-May-01	EPI_ISL_123999	A/chicken/Guangxi/ZFS05/2011			Chen,F.; Lei,W.; Yan,Z.
EPI383434	HA	China	2011-Dec-01	EPI_ISL_124000	A/chicken/Guangxi/LWF12/2011			Chen,F.; Lei,W.; Yan,Z.
EPI383435	HA	China	2011-Nov-01	EPI_ISL_124001	A/chicken/Guangdong/WZD11/2011			Chen,F.; Lei,W.; Yan,Z.
EPI383436	HA	China	2011-Mar-01	EPI_ISL_124002	A/chicken/Guangdong/LJC/2011			Chen,F.; Lei,W.; Yan,Z.
EPI383437	HA	China	2011-Nov-01	EPI_ISL_124003	A/chicken/Guangdong/XXW11/2011			Chen,F.; Lei,W.; Yan,Z.
EPI383438	HA	China	2011-Oct-01	EPI_ISL_124004	A/chicken/Guangdong/SLX10/2011			Chen,F.; Lei,W.; Yan,Z.
EPI383795	HA	Bangladesh	2007-Aug-01	EPI_ISL_124218	A/chicken/Bangladesh/627/2007			Slomka,M.J.; Hanna,A.; Mahmood,S.; Govil,J.; Krill,D.; Manvell,R.J.; Shell,W.; Arnold,M.E.; Banks,J.; Brown,I.H.
EPI383796	HA	Bangladesh	2007-Aug-01	EPI_ISL_124219	A/chicken/Bangladesh/FDIL(M)112/2007			Slomka,M.J.; Hanna,A.; Mahmood,S.; Govil,J.; Krill,D.; Manvell,R.J.; Shell,W.; Arnold,M.E.; Banks,J.; Brown,I.H.
EPI383798	HA	India	2003-Aug-01	EPI_ISL_124221	A/chicken/India/3/2003			Slomka,M.J.; Hanna,A.; Mahmood,S.; Govil,J.; Krill,D.; Manvell,R.J.; Shell,W.; Arnold,M.E.; Banks,J.; Brown,I.H.
EPI383799	HA	Iraq	2008-Aug-01	EPI_ISL_124222	A/chicken/Iraq/EKI 14/2008			Slomka,M.J.; Hanna,A.; Mahmood,S.; Govil,J.; Krill,D.; Manvell,R.J.; Shell,W.; Arnold,M.E.; Banks,J.; Brown,I.H.
EPI383800	HA	Israel	2004-Aug-01	EPI_ISL_124223	A/chicken/Israel/421201/2004			Slomka,M.J.; Hanna,A.; Mahmood,S.; Govil,J.; Krill,D.; Manvell,R.J.; Shell,W.; Arnold,M.E.; Banks,J.; Brown,I.H.
EPI383801	HA	Kuwait	2004-Aug-01	EPI_ISL_124224	A/chicken/Kuwait/9/2004			Slomka,M.J.; Hanna,A.; Mahmood,S.; Govil,J.; Krill,D.; Manvell,R.J.; Shell,W.; Arnold,M.E.; Banks,J.; Brown,I.H.
EPI383802	HA	Lebanon	2004-Aug-01	EPI_ISL_124225	A/chicken/Lebanon/1080/2004			Slomka,M.J.; Hanna,A.; Mahmood,S.; Govil,J.; Krill,D.; Manvell,R.J.; Shell,W.; Arnold,M.E.; Banks,J.; Brown,I.H.
EPI383813	HA	Nepal	2011-Aug-01	EPI_ISL_124230	A/chicken/Nepal/5430/2011			Slomka,M.J.; Hanna,A.; Mahmood,S.; Govil,J.; Krill,D.; Manvell,R.J.; Shell,W.; Arnold,M.E.; Banks,J.; Brown,I.H.
EPI383815	HA	Pakistan	2003-Aug-01	EPI_ISL_124232	A/chicken/G-Karachi/2003			Slomka,M.J.; Hanna,A.; Mahmood,S.; Govil,J.; Krill,D.; Manvell,R.J.; Shell,W.; Arnold,M.E.; Banks,J.; Brown,I.H.
EPI383816	HA	Pakistan	2006-Aug-01	EPI_ISL_124233	A/chicken/Pakistan/NARC-2434/2006			Slomka,M.J.; Hanna,A.; Mahmood,S.; Govil,J.; Krill,D.; Manvell,R.J.; Shell,W.; Arnold,M.E.; Banks,J.; Brown,I.H.
EPI383817	HA	Saudi Arabia	2006-Aug-01	EPI_ISL_124234	A/chicken/Saudi Arabia/2BL09/2006			Slomka,M.J.; Hanna,A.; Mahmood,S.; Govil,J.; Krill,D.; Manvell,R.J.; Shell,W.; Arnold,M.E.; Banks,J.; Brown,I.H.
EPI383818	HA	Saudi Arabia	2005-Aug-01	EPI_ISL_124235	A/chicken/Saudi Arabia/582/2005			Slomka,M.J.; Hanna,A.; Mahmood,S.; Govil,J.; Krill,D.; Manvell,R.J.; Shell,W.; Arnold,M.E.; Banks,J.; Brown,I.H.
EPI383819	HA	Saudi Arabia	2010-Aug-01	EPI_ISL_124236	A/chicken/Saudi Arabia/C-36362/2010			Slomka,M.J.; Hanna,A.; Mahmood,S.; Govil,J.; Krill,D.; Manvell,R.J.; Shell,W.; Arnold,M.E.; Banks,J.; Brown,I.H.
EPI383820	HA	Saudi Arabia	2010-Aug-01	EPI_ISL_124237	A/chicken/Saudi Arabia/D-36363/2010			Slomka,M.J.; Hanna,A.; Mahmood,S.; Govil,J.; Krill,D.; Manvell,R.J.; Shell,W.; Arnold,M.E.; Banks,J.; Brown,I.H.
EPI383821	HA	Saudi Arabia	2006-Aug-01	EPI_ISL_124238	A/chicken/Saudi Arabia/E-36364/2006			Slomka,M.J.; Hanna,A.; Mahmood,S.; Govil,J.; Krill,D.; Manvell,R.J.; Shell,W.; Arnold,M.E.; Banks,J.; Brown,I.H.
EPI383822	HA	Saudi Arabia	2006-Aug-01	EPI_ISL_124239	A/chicken/Saudi Arabia/F-36365/2006			Slomka,M.J.; Hanna,A.; Mahmood,S.; Govil,J.; Krill,D.; Manvell,R.J.; Shell,W.; Arnold,M.E.; Banks,J.; Brown,I.H.
EPI393267	HA	Iran, Islamic Republic of	2008-Feb-19	EPI_ISL_124299	A/chicken/Iran/SS3/2008			Shahsavandi,S.; Fazel,H.; Masoudi,S.; Ebrahimi,M.M.; Taghizadeh,M.
EPI393364	HA	Iran, Islamic Republic of	2009-Jan-27	EPI_ISL_124300	A/chicken/Iran/SS4/2009			Shahsavandi,S.; Fazel,H.; Masoudi,S.; Ebrahimi,M.M.; Taghizadeh,M.
EPI393376	HA	Iran, Islamic Republic of	2009-Feb-03	EPI_ISL_124301	A/chicken/Iran/SS5/2009			Shahsavandi,S.; Fazel,H.; Masoudi,S.; Ebrahimi,M.M.; Taghizadeh,M.
EPI393365	HA	Iran, Islamic Republic of	2010-Dec-25	EPI_ISL_124302	A/chicken/Iran/SS6/2010			Shahsavandi,S.; Fazel,H.; Masoudi,S.; Ebrahimi,M.M.; Taghizadeh,M.
EPI393366	HA	Iran, Islamic Republic of	2011-Nov-17	EPI_ISL_124303	A/chicken/Iran/SS7/2011			Shahsavandi,S.; Fazel,H.; Masoudi,S.; Ebrahimi,M.M.; Taghizadeh,M.
EPI393367	HA	Iran, Islamic Republic of	2011-Feb-06	EPI_ISL_124304	A/chicken/Iran/SS8/2011			Shahsavandi,S.; Fazel,H.; Masoudi,S.; Ebrahimi,M.M.; Taghizadeh,M.
EPI391477	HA	Korea, Republic of	2001-Aug-01	EPI_ISL_127899	A/chicken/Korea/01310_CE20/2001			Choi,J.G.; Lee,Y.J.; Kim,Y.J.; Lee,E.K.; Jeong,O.M.; Sung,H.W.; Kim,J.H.; Kwon,J.H.; Choi,J.-G.; Lee,Y.-J.; Kim,Y.-J.; Lee,E.-K.; Jeong,O.-M.; Sung,H.-W.; Kim,J.-H.; Kwon,J.-H.
EPI403474	HA	China	2011-Jan-01	EPI_ISL_131523	A/chicken/Fujian/FZ04/2011			Zhu,C.H.; Huang,Y.
EPI403475	HA	China	2011-Feb-01	EPI_ISL_131524	A/chicken/Fujian/FZ11/2011			Zhu,C.H.; Huang,Y.
EPI403479	HA	Israel	2009-Jan-01	EPI_ISL_131525	A/chicken/Israel/32/2009			Golender,N.; Panshin,A.; Lapin,K.; Perk,S.; Shkoda,I.
EPI403484	HA	Israel	2010-Oct-01	EPI_ISL_131527	A/chicken/Israel/1067/2010			Shkoda,I.; Panshin,A.; Lapin,K.; Perk,S.
EPI403487	HA	Israel	2010-Nov-01	EPI_ISL_131528	A/chicken/Israel/1167/2010			Shkoda,I.; Panshin,A.; Lapin,K.; Perk,S.
EPI403490	HA	Israel	2010-Nov-01	EPI_ISL_131529	A/chicken/Israel/1184/2010			Shkoda,I.; Panshin,A.; Lapin,K.; Perk,S.
EPI403494	HA	Israel	2010-Dec-01	EPI_ISL_131530	A/chicken/Israel/1293/2010			Shkoda,I.; Panshin,A.; Lapin,K.; Perk,S.
EPI403496	HA	Israel	2010-Dec-01	EPI_ISL_131531	A/chicken/Israel/1302/2010			Shkoda,I.; Panshin,A.; Lapin,K.; Perk,S.
EPI462289	HA	Bangladesh	2010-Sep-01	EPI_ISL_144229	A/chicken/Bangladesh/8731/2010			Shanmuganatham,K.; Feeroz,M.; Jones-Engel,L.; Smith,G.J.D.; Fourment,M.; Walker,D.; McClenaghan,L.; Rabiul Alam,S.M.; Hasan,K.; Seiler,P.; Franks,J.; Danner,A.; Barman,S.; McKenzie,P.; Krauss,S.; Webby,R.J.; Webster,R.G.; Engel,L.J.; Alam,S.M.R.; Ferguson,A.
EPI462354	HA	Bangladesh	2010-Aug-06	EPI_ISL_144234	A/chicken/Bangladesh/8411/2010			Shanmuganatham,K.; Feeroz,M.; Jones-Engel,L.; Smith,G.J.D.; Fourment,M.; Walker,D.; McClenaghan,L.; Rabiul Alam,S.M.; Hasan,K.; Seiler,P.; Franks,J.; Danner,A.; Barman,S.; McKenzie,P.; Krauss,S.; Webby,R.J.; Webster,R.G.; Engel,L.J.; Alam,S.M.R.; Ferguson,A.
EPI462362	HA	Bangladesh	2011-Feb-19	EPI_ISL_144235	A/chicken/Bangladesh/10450/2011			Shanmuganatham,K.; Feeroz,M.; Jones-Engel,L.; Smith,G.J.D.; Fourment,M.; Walker,D.; McClenaghan,L.; Rabiul Alam,S.M.; Hasan,K.; Seiler,P.; Franks,J.; Danner,A.; Barman,S.; McKenzie,P.; Krauss,S.; Webby,R.J.; Webster,R.G.; Engel,L.J.; Alam,S.M.R.; Ferguson,A.
EPI462385	HA	Bangladesh	2010-Nov-15	EPI_ISL_144236	A/chicken/Bangladesh/9334/2010			Shanmuganatham,K.; Feeroz,M.; Jones-Engel,L.; Smith,G.J.D.; Fourment,M.; Walker,D.; McClenaghan,L.; Rabiul Alam,S.M.; Hasan,K.; Seiler,P.; Franks,J.; Danner,A.; Barman,S.; McKenzie,P.; Krauss,S.; Webby,R.J.; Webster,R.G.; Engel,L.J.; Alam,S.M.R.; Ferguson,A.
EPI462393	HA	Bangladesh	2011-Jun-30	EPI_ISL_144238	A/chicken/Bangladesh/11315/2011			Shanmuganatham,K.; Feeroz,M.; Jones-Engel,L.; Smith,G.J.D.; Fourment,M.; Walker,D.; McClenaghan,L.; Rabiul Alam,S.M.; Hasan,K.; Seiler,P.; Franks,J.; Danner,A.; Barman,S.; McKenzie,P.; Krauss,S.; Webby,R.J.; Webster,R.G.; Engel,L.J.; Alam,S.M.R.; Ferguson,A.
EPI462432	HA	Bangladesh	2011-Jun-28	EPI_ISL_144242	A/chicken/Bangladesh/11154/2011			Shanmuganatham,K.; Feeroz,M.; Jones-Engel,L.; Smith,G.J.D.; Fourment,M.; Walker,D.; McClenaghan,L.; Rabiul Alam,S.M.; Hasan,K.; Seiler,P.; Franks,J.; Danner,A.; Barman,S.; McKenzie,P.; Krauss,S.; Webby,R.J.; Webster,R.G.; Engel,L.J.; Alam,S.M.R.; Ferguson,A.
EPI462562	HA	Bangladesh	2010-Oct-15	EPI_ISL_144261	A/chicken/Bangladesh/9029/2010			Shanmuganatham,K.; Feeroz,M.; Jones-Engel,L.; Smith,G.J.D.; Fourment,M.; Walker,D.; McClenaghan,L.; Rabiul Alam,S.M.; Hasan,K.; Seiler,P.; Franks,J.; Danner,A.; Barman,S.; McKenzie,P.; Krauss,S.; Webby,R.J.; Webster,R.G.; Engel,L.J.; Alam,S.M.R.; Ferguson,A.
EPI462570	HA	Bangladesh	2009-Mar-22	EPI_ISL_144265	A/chicken/Bangladesh/2075/2009			Shanmuganatham,K.; Feeroz,M.; Jones-Engel,L.; Smith,G.J.D.; Fourment,M.; Walker,D.; McClenaghan,L.; Rabiul Alam,S.M.; Hasan,K.; Seiler,P.; Franks,J.; Danner,A.; Barman,S.; McKenzie,P.; Krauss,S.; Webby,R.J.; Webster,R.G.; Engel,L.J.; Alam,S.M.R.; Ferguson,A.
EPI462623	HA	Bangladesh	2010-Oct-15	EPI_ISL_144266	A/chicken/Bangladesh/8996/2010			Shanmuganatham,K.; Feeroz,M.; Jones-Engel,L.; Smith,G.J.D.; Fourment,M.; Walker,D.; McClenaghan,L.; Rabiul Alam,S.M.; Hasan,K.; Seiler,P.; Franks,J.; Danner,A.; Barman,S.; McKenzie,P.; Krauss,S.; Webby,R.J.; Webster,R.G.; Engel,L.J.; Alam,S.M.R.; Ferguson,A.
EPI462631	HA	Bangladesh	2009-Dec-27	EPI_ISL_144270	A/chicken/Bangladesh/5209/2009			Shanmuganatham,K.; Feeroz,M.; Jones-Engel,L.; Smith,G.J.D.; Fourment,M.; Walker,D.; McClenaghan,L.; Rabiul Alam,S.M.; Hasan,K.; Seiler,P.; Franks,J.; Danner,A.; Barman,S.; McKenzie,P.; Krauss,S.; Webby,R.J.; Webster,R.G.; Engel,L.J.; Alam,S.M.R.; Ferguson,A.
EPI462639	HA	Bangladesh	2011-May-29	EPI_ISL_144271	A/chicken/Bangladesh/10897/2011			Shanmuganatham,K.; Feeroz,M.; Jones-Engel,L.; Smith,G.J.D.; Fourment,M.; Walker,D.; McClenaghan,L.; Rabiul Alam,S.M.; Hasan,K.; Seiler,P.; Franks,J.; Danner,A.; Barman,S.; McKenzie,P.; Krauss,S.; Webby,R.J.; Webster,R.G.; Engel,L.J.; Alam,S.M.R.; Ferguson,A.
EPI462646	HA	Bangladesh	2010-Sep-01	EPI_ISL_144272	A/chicken/Bangladesh/8725/2010			Shanmuganatham,K.; Feeroz,M.; Jones-Engel,L.; Smith,G.J.D.; Fourment,M.; Walker,D.; McClenaghan,L.; Rabiul Alam,S.M.; Hasan,K.; Seiler,P.; Franks,J.; Danner,A.; Barman,S.; McKenzie,P.; Krauss,S.; Webby,R.J.; Webster,R.G.; Engel,L.J.; Alam,S.M.R.; Ferguson,A.
EPI462683	HA	Bangladesh	2011-Nov-24	EPI_ISL_144275	A/chicken/Bangladesh/13962/2011			Shanmuganatham,K.; Feeroz,M.; Jones-Engel,L.; Smith,G.J.D.; Fourment,M.; Walker,D.; McClenaghan,L.; Rabiul Alam,S.M.; Hasan,K.; Seiler,P.; Franks,J.; Danner,A.; Barman,S.; McKenzie,P.; Krauss,S.; Webby,R.J.; Webster,R.G.; Engel,L.J.; Alam,S.M.R.; Ferguson,A.
EPI462691	HA	Bangladesh	2010-Aug-06	EPI_ISL_144276	A/chicken/Bangladesh/8415/2010			Shanmuganatham,K.; Feeroz,M.; Jones-Engel,L.; Smith,G.J.D.; Fourment,M.; Walker,D.; McClenaghan,L.; Rabiul Alam,S.M.; Hasan,K.; Seiler,P.; Franks,J.; Danner,A.; Barman,S.; McKenzie,P.; Krauss,S.; Webby,R.J.; Webster,R.G.; Engel,L.J.; Alam,S.M.R.; Ferguson,A.
EPI462709	HA	Bangladesh	2010-Aug-06	EPI_ISL_144278	A/chicken/Bangladesh/8413/2010			Shanmuganatham,K.; Feeroz,M.; Jones-Engel,L.; Smith,G.J.D.; Fourment,M.; Walker,D.; McClenaghan,L.; Rabiul Alam,S.M.; Hasan,K.; Seiler,P.; Franks,J.; Danner,A.; Barman,S.; McKenzie,P.; Krauss,S.; Webby,R.J.; Webster,R.G.; Engel,L.J.; Alam,S.M.R.; Ferguson,A.
EPI462772	HA	Bangladesh	2011-Jun-30	EPI_ISL_144284	A/chicken/Bangladesh/11309/2011			Shanmuganatham,K.; Feeroz,M.; Jones-Engel,L.; Smith,G.J.D.; Fourment,M.; Walker,D.; McClenaghan,L.; Rabiul Alam,S.M.; Hasan,K.; Seiler,P.; Franks,J.; Danner,A.; Barman,S.; McKenzie,P.; Krauss,S.; Webby,R.J.; Webster,R.G.; Engel,L.J.; Alam,S.M.R.; Ferguson,A.
EPI463768	HA	Vietnam	2013-Apr-10	EPI_ISL_144548	A/chicken/Quanh Ninh/26/2013			Azuma,N.; Soda,K.; Hotta,K.; Le,M.Q.; Ito,T.
EPI465032	HA	China	2004-Sep-01	EPI_ISL_144934	A/chicken/Heilongjiang/7/2004			Wang,X.W.; He,H.X.
EPI465033	HA	China	2003-Dec-01	EPI_ISL_144935	A/chicken/Henan/6/2003			Wang,X.W.; He,H.X.
EPI465034	HA	China	2008-May-01	EPI_ISL_144936	A/chicken/Hunan/10/2008			Wang,X.W.; He,H.X.
EPI465036	HA	China	2005-Mar-01	EPI_ISL_144938	A/chicken/Liaoning/8/2005			Wang,X.W.; He,H.X.
EPI465037	HA	China	2002-Apr-01	EPI_ISL_144939	A/chicken/Henan/5/2002			Wang,X.W.; He,H.X.
EPI465039	HA	China	2001-Apr-01	EPI_ISL_144941	A/chicken/Shandong/3/2001			Wang,X.W.; He,H.X.
EPI465040	HA	China	2000-Nov-01	EPI_ISL_144942	A/chicken/Hebei/2/2000			Wang,X.W.; He,H.X.
EPI465041	HA	China	1998-Mar-01	EPI_ISL_144943	A/chicken/Henan/HB/98			Wang,X.W.; He,H.X.
EPI476653	HA	China	2013-Jan-14	EPI_ISL_148403	A/chicken/Henan/LY-36/2013			Ren,Y.; Zhang,S.
EPI476654	HA	China	2012-Dec-26	EPI_ISL_148404	A/chicken/Shanxi/xy1/2012			Ren,Y.; Zhang,S.
EPI492463	HA	China	2009-Nov-20	EPI_ISL_151736	A/chicken/Shandong/363/2009			Lin,Z.; Liu,B.; Zhu,Q.
EPI492471	HA	China	2007-Sep-18	EPI_ISL_151738	A/chicken/Shandong/317/2007			Lin,Z.; Liu,B.; Zhu,Q.
EPI492479	HA	China	2012-Mar-24	EPI_ISL_151740	A/chicken/Gansu/419/2012			Lin,Z.; Liu,B.; Zhu,Q.
EPI508814	HA	China	2011-Dec-30	EPI_ISL_157170	A/chicken/Shandong/YT21/2011			Qin,Z.; Xu,H.; Zhang,W.
EPI508815	HA	China	2010-Sep-01	EPI_ISL_157171	A/chicken/Shandong/YT7/2010			Qin,Z.; Xu,H.; Zhang,W.
EPI508816	HA	China	2010-Mar-01	EPI_ISL_157172	A/chicken/Shandong/YT5/2010			Qin,Z.; Xu,H.; Zhang,W.
EPI508817	HA	China	2011-Jun-17	EPI_ISL_157173	A/chicken/Shandong/YT4/2011			Qin,Z.; Xu,H.; Zhang,W.
EPI508818	HA	China	2010-Feb-01	EPI_ISL_157174	A/chicken/Shandong/YT4/2010			Qin,Z.; Xu,H.; Zhang,W.
EPI508819	HA	China	2011-Mar-27	EPI_ISL_157175	A/chicken/Shandong/YT3/2011			Qin,Z.; Xu,H.; Zhang,W.
EPI508820	HA	China	2011-Mar-10	EPI_ISL_157176	A/chicken/Shandong/YT2/2011			Qin,Z.; Xu,H.; Zhang,W.
EPI508821	HA	China	2010-Jan-11	EPI_ISL_157177	A/chicken/Shandong/YT2/2010			Qin,Z.; Xu,H.; Zhang,W.
EPI508822	HA	China	2011-Feb-24	EPI_ISL_157178	A/chicken/Shandong/YT1/2011			Qin,Z.; Xu,H.; Zhang,W.
EPI508823	HA	China	2010-Jan-11	EPI_ISL_157179	A/chicken/Shandong/YT1/2010			Qin,Z.; Xu,H.; Zhang,W.
EPI508824	HA	China	2013-May-05	EPI_ISL_157180	A/chicken/Shandong/LC3/2013			Qin,Z.; Xu,H.; Zhang,W.
EPI508825	HA	China	2013-May-05	EPI_ISL_157181	A/chicken/Shandong/LC2/2013			Qin,Z.; Xu,H.; Zhang,W.
EPI508826	HA	China	2013-May-04	EPI_ISL_157182	A/chicken/Shandong/LC1/2013			Qin,Z.; Xu,H.; Zhang,W.
EPI508827	HA	China	2013-Apr-22	EPI_ISL_157183	A/chicken/Shandong/HK1/2013			Qin,Z.; Xu,H.; Zhang,W.
EPI508828	HA	China	2011-Nov-15	EPI_ISL_157184	A/chicken/Shandong/YT15/2011			Qin,Z.; Xu,H.; Zhang,W.
EPI508829	HA	China	2011-Aug-25	EPI_ISL_157185	A/chicken/Shandong/BD1/2011			Qin,Z.; Xu,H.; Zhang,W.
EPI528468	HA	Bangladesh	2013-May-25	EPI_ISL_161197	A/chicken/Bangladesh/19870/2013			Shanmuganatham,K.; Feeroz,M.; Jones Engel,L.; Walker,D.; McClenaghan,L.; Alam,R.S.; Hasan,K.; McKenzie,P.; Webby,R.J.; Webster,R.G.
EPI528504	HA	Bangladesh	2012-Nov-20	EPI_ISL_161199	A/chicken/Bangladesh/18549/2012			Shanmuganatham,K.; Feeroz,M.; Jones Engel,L.; Walker,D.; McClenaghan,L.; Alam,R.S.; Hasan,K.; McKenzie,P.; Webby,R.J.; Webster,R.G.
EPI528538	HA	Bangladesh	2012-Oct-21	EPI_ISL_161216	A/chicken/Bangladesh/18283/2012			Shanmuganatham,K.; Feeroz,M.; Jones Engel,L.; Walker,D.; McClenaghan,L.; Alam,R.S.; Hasan,K.; McKenzie,P.; Webby,R.J.; Webster,R.G.
EPI528545	HA	Bangladesh	2013-Apr-29	EPI_ISL_161217	A/chicken/Bangladesh/19495/2013			Shanmuganatham,K.; Feeroz,M.; Jones Engel,L.; Walker,D.; McClenaghan,L.; Alam,R.S.; Hasan,K.; McKenzie,P.; Webby,R.J.; Webster,R.G.
EPI528596	HA	Bangladesh	2013-Apr-29	EPI_ISL_161222	A/chicken/Bangladesh/19565/2013			Shanmuganatham,K.; Feeroz,M.; Jones Engel,L.; Walker,D.; McClenaghan,L.; Alam,R.S.; Hasan,K.; McKenzie,P.; Webby,R.J.; Webster,R.G.
EPI528620	HA	Bangladesh	2012-Oct-21	EPI_ISL_161224	A/chicken/Bangladesh/18301/2012			Shanmuganatham,K.; Feeroz,M.; Jones Engel,L.; Walker,D.; McClenaghan,L.; Alam,R.S.; Hasan,K.; McKenzie,P.; Webby,R.J.; Webster,R.G.
EPI528667	HA	Bangladesh	2013-Jan-28	EPI_ISL_161230	A/chicken/Bangladesh/18857/2013			Shanmuganatham,K.; Feeroz,M.; Jones Engel,L.; Walker,D.; McClenaghan,L.; Alam,R.S.; Hasan,K.; McKenzie,P.; Webby,R.J.; Webster,R.G.
EPI528646	HA	Bangladesh	2012-Nov-15	EPI_ISL_161231	A/chicken/Bangladesh/18408/2012			Shanmuganatham,K.; Feeroz,M.; Jones Engel,L.; Walker,D.; McClenaghan,L.; Alam,R.S.; Hasan,K.; McKenzie,P.; Webby,R.J.; Webster,R.G.
EPI528709	HA	Bangladesh	2012-Oct-21	EPI_ISL_161236	A/chicken/Bangladesh/18276/2012			Shanmuganatham,K.; Feeroz,M.; Jones Engel,L.; Walker,D.; McClenaghan,L.; Alam,R.S.; Hasan,K.; McKenzie,P.; Webby,R.J.; Webster,R.G.
EPI538912	HA	China	2013-Nov-23	EPI_ISL_164906	A/chicken/Guangxi/LS/2013			Xu,Q.; Xie,Z.X.; Xie,L.J.; Luo,S.S.; Xie,Z.Q.; Deng,X.W.; Liu,J.B.; Huang,J.L.; Zeng,T.T.
EPI539056	HA	China	2001-Feb-01	EPI_ISL_165235	A/chicken/Nanjing/02/2001			Tang,Y.; Lu,J.; Wu,P.; Liu,Z.; Tian,Z.; Zha,G.; Chen,H.; Wang,Q.; Hou,F.; Kang,S.M.; Hou,J.; Li,Y.
EPI539057	HA	China	2011-Nov-01	EPI_ISL_165236	A/chicken/Shandong/YH01/2011			Tang,Y.; Lu,J.; Wu,P.; Liu,Z.; Tian,Z.; Zha,G.; Chen,H.; Wang,Q.; Hou,F.; Kang,S.M.; Hou,J.; Li,Y.
EPI548387	HA	China	2014-Feb-24	EPI_ISL_168013	A/chicken/Jilin/SD001/2014			Shi,J.; Deng,G.; Zeng,X.; Kong,H.; Wang,X.; Lu,K.; Mu,G.; Xu,X.; Cui,P.; Bao,H.; Tian,G.; Chen,H.
EPI553354	HA	China	2013-Aug-21	EPI_ISL_169428	A/chicken/Hangzhou/410/2013	Hangzhou Center for Disease Control and Prevention	Hangzhou Center for Disease Control and Prevention	Pu,XY;Li,J;Yu,XF;Kou,Y;Zhou,YY;Qian,X;Pan,JC
EPI599565	HA	China	2013-Nov-17	EPI_ISL_173526	A/chicken/Jiangxi/29075/2013			Ma,C.; Lam,T.T.Y.; Chai,Y.; Wang,J.; Fan,X.; Hong,W.; Zhang,Y.; Li,L.; Liu,Y.; Smith,D.K.; Webby,R.J.; Peiris,J.S.M.; Zhu,H.; Guan,Y.
EPI599572	HA	China	2013-Nov-17	EPI_ISL_173527	A/chicken/Jiangxi/29086/2013			Ma,C.; Lam,T.T.Y.; Chai,Y.; Wang,J.; Fan,X.; Hong,W.; Zhang,Y.; Li,L.; Liu,Y.; Smith,D.K.; Webby,R.J.; Peiris,J.S.M.; Zhu,H.; Guan,Y.
EPI599579	HA	China	2013-Nov-17	EPI_ISL_173528	A/chicken/Jiangxi/29099/2013			Ma,C.; Lam,T.T.Y.; Chai,Y.; Wang,J.; Fan,X.; Hong,W.; Zhang,Y.; Li,L.; Liu,Y.; Smith,D.K.; Webby,R.J.; Peiris,J.S.M.; Zhu,H.; Guan,Y.
EPI599634	HA	China	2013-Nov-17	EPI_ISL_173529	A/chicken/Jiangxi/29117/2013			Ma,C.; Lam,T.T.Y.; Chai,Y.; Wang,J.; Fan,X.; Hong,W.; Zhang,Y.; Li,L.; Liu,Y.; Smith,D.K.; Webby,R.J.; Peiris,J.S.M.; Zhu,H.; Guan,Y.
EPI599669	HA	China	2013-Mar-24	EPI_ISL_173534	A/chicken/Jiangxi/11708/2013			Ma,C.; Lam,T.T.Y.; Chai,Y.; Wang,J.; Fan,X.; Hong,W.; Zhang,Y.; Li,L.; Liu,Y.; Smith,D.K.; Webby,R.J.; Peiris,J.S.M.; Zhu,H.; Guan,Y.
EPI599676	HA	China	2014-Jan-05	EPI_ISL_173535	A/chicken/Jiangxi/1202/2014			Ma,C.; Lam,T.T.Y.; Chai,Y.; Wang,J.; Fan,X.; Hong,W.; Zhang,Y.; Li,L.; Liu,Y.; Smith,D.K.; Webby,R.J.; Peiris,J.S.M.; Zhu,H.; Guan,Y.
EPI599735	HA	China	2013-Nov-10	EPI_ISL_173543	A/chicken/Jiangxi/28563/2013			Ma,C.; Lam,T.T.Y.; Chai,Y.; Wang,J.; Fan,X.; Hong,W.; Zhang,Y.; Li,L.; Liu,Y.; Smith,D.K.; Webby,R.J.; Peiris,J.S.M.; Zhu,H.; Guan,Y.
EPI599742	HA	China	2013-Dec-01	EPI_ISL_173544	A/chicken/Jiangxi/30772/2013			Ma,C.; Lam,T.T.Y.; Chai,Y.; Wang,J.; Fan,X.; Hong,W.; Zhang,Y.; Li,L.; Liu,Y.; Smith,D.K.; Webby,R.J.; Peiris,J.S.M.; Zhu,H.; Guan,Y.
EPI569422	HA	China	2012-Apr-01	EPI_ISL_173588	A/chicken/Shandong/zc4/2012			Pu,J.; Wang,S.; Yin,Y.; Zhang,G.; Carter,R.A.; Wang,J.; Xu,G.; Sun,H.; Wang,M.; Wen,C.; Wei,Y.; Wang,D.; Zhu,B.; Lemmon,G.; Jiao,Y.; Duan,S.; Wang,Q.; Du,Q.; Sun,M.; Bao,J.; Sun,Y.; Zhao,J.; Zhang,H.; Wu,G.; Liu,J.; Webster,R.G.
EPI572758	HA	China	2012-Oct-13	EPI_ISL_173590	A/chicken/Shandong/qd1013/2012			Pu,J.; Wang,S.; Yin,Y.; Zhang,G.; Carter,R.A.; Wang,J.; Xu,G.; Sun,H.; Wang,M.; Wen,C.; Wei,Y.; Wang,D.; Zhu,B.; Lemmon,G.; Jiao,Y.; Duan,S.; Wang,Q.; Du,Q.; Sun,M.; Bao,J.; Sun,Y.; Zhao,J.; Zhang,H.; Wu,G.; Liu,J.; Webster,R.G.; Lv,N.
EPI572760	HA	China	2013-Sep-17	EPI_ISL_173591	A/chicken/Shandong/qd0917/2013			Pu,J.; Wang,S.; Yin,Y.; Zhang,G.; Carter,R.A.; Wang,J.; Xu,G.; Sun,H.; Wang,M.; Wen,C.; Wei,Y.; Wang,D.; Zhu,B.; Lemmon,G.; Jiao,Y.; Duan,S.; Wang,Q.; Du,Q.; Sun,M.; Bao,J.; Sun,Y.; Zhao,J.; Zhang,H.; Wu,G.; Liu,J.; Webster,R.G.; Lv,N.
EPI572761	HA	China	2013-Aug-08	EPI_ISL_173592	A/chicken/Shandong/qd0808/2013			Pu,J.; Wang,S.; Yin,Y.; Zhang,G.; Carter,R.A.; Wang,J.; Xu,G.; Sun,H.; Wang,M.; Wen,C.; Wei,Y.; Wang,D.; Zhu,B.; Lemmon,G.; Jiao,Y.; Duan,S.; Wang,Q.; Du,Q.; Sun,M.; Bao,J.; Sun,Y.; Zhao,J.; Zhang,H.; Wu,G.; Liu,J.; Webster,R.G.; Lv,N.
EPI572765	HA	China	2013-Mar-07	EPI_ISL_173593	A/chicken/Shandong/qd0307/2013			Pu,J.; Wang,S.; Yin,Y.; Zhang,G.; Carter,R.A.; Wang,J.; Xu,G.; Sun,H.; Wang,M.; Wen,C.; Wei,Y.; Wang,D.; Zhu,B.; Lemmon,G.; Jiao,Y.; Duan,S.; Wang,Q.; Du,Q.; Sun,M.; Bao,J.; Sun,Y.; Zhao,J.; Zhang,H.; Wu,G.; Liu,J.; Webster,R.G.; Lv,N.
EPI572772	HA	China	2013-Apr-14	EPI_ISL_173594	A/chicken/Shaanxi/xa0414/2013			Pu,J.; Wang,S.; Yin,Y.; Zhang,G.; Carter,R.A.; Wang,J.; Xu,G.; Sun,H.; Wang,M.; Wen,C.; Wei,Y.; Wang,D.; Zhu,B.; Lemmon,G.; Jiao,Y.; Duan,S.; Wang,Q.; Du,Q.; Sun,M.; Bao,J.; Sun,Y.; Zhao,J.; Zhang,H.; Wu,G.; Liu,J.; Webster,R.G.; Lv,N.
EPI572773	HA	China	2012-Nov-16	EPI_ISL_173595	A/chicken/Liaoning/1116/2012			Pu,J.; Wang,S.; Yin,Y.; Zhang,G.; Carter,R.A.; Wang,J.; Xu,G.; Sun,H.; Wang,M.; Wen,C.; Wei,Y.; Wang,D.; Zhu,B.; Lemmon,G.; Jiao,Y.; Duan,S.; Wang,Q.; Du,Q.; Sun,M.; Bao,J.; Sun,Y.; Zhao,J.; Zhang,H.; Wu,G.; Liu,J.; Webster,R.G.; Lv,N.
EPI572782	HA	China	2013-Nov-15	EPI_ISL_173596	A/chicken/Beijing/1115/2013			Pu,J.; Wang,S.; Yin,Y.; Zhang,G.; Carter,R.A.; Wang,J.; Xu,G.; Sun,H.; Wang,M.; Wen,C.; Wei,Y.; Wang,D.; Zhu,B.; Lemmon,G.; Jiao,Y.; Duan,S.; Wang,Q.; Du,Q.; Sun,M.; Bao,J.; Sun,Y.; Zhao,J.; Zhang,H.; Wu,G.; Liu,J.; Webster,R.G.; Lv,N.
EPI572785	HA	China	2013-Mar-11	EPI_ISL_173597	A/chicken/Beijing/0311/2013			Pu,J.; Wang,S.; Yin,Y.; Zhang,G.; Carter,R.A.; Wang,J.; Xu,G.; Sun,H.; Wang,M.; Wen,C.; Wei,Y.; Wang,D.; Zhu,B.; Lemmon,G.; Jiao,Y.; Duan,S.; Wang,Q.; Du,Q.; Sun,M.; Bao,J.; Sun,Y.; Zhao,J.; Zhang,H.; Wu,G.; Liu,J.; Webster,R.G.; Lv,N.
EPI572754	HA	China	2013-May-14	EPI_ISL_173598	A/chicken/Shandong/wf0514/2013			Pu,J.; Wang,S.; Yin,Y.; Zhang,G.; Carter,R.A.; Wang,J.; Xu,G.; Sun,H.; Wang,M.; Wen,C.; Wei,Y.; Wang,D.; Zhu,B.; Lemmon,G.; Jiao,Y.; Duan,S.; Wang,Q.; Du,Q.; Sun,M.; Bao,J.; Sun,Y.; Zhao,J.; Zhang,H.; Wu,G.; Liu,J.; Webster,R.G.; Lv,N.
EPI569540	HA	China	2012-Jun-13	EPI_ISL_173629	A/chicken/Shandong/0613/2012			Chen,H.; Gu,X.; Liu,Q.; Zhong,L.; Huang,J.; Gu,M.; Liu,X.
EPI569541	HA	China	2012-May-13	EPI_ISL_173630	A/chicken/Shandong/WF0513/2012			Chen,H.; Gu,X.; Liu,Q.; Zhong,L.; Huang,J.; Gu,M.; Liu,X.
EPI569543	HA	China	2013-Mar-15	EPI_ISL_173631	A/chicken/Jiangsu/TM38/2013			Chen,H.; Gu,X.; Liu,Q.; Zhong,L.; Huang,J.; Gu,M.; Liu,X.
EPI569547	HA	China	2012-Jun-03	EPI_ISL_173634	A/chicken/Jiangsu/YZ0657/2012			Chen,H.; Gu,X.; Liu,Q.; Zhong,L.; Huang,J.; Gu,M.; Liu,X.
EPI594360	HA	China	2013-Oct-22	EPI_ISL_176133	A/chicken/Qingdao/2044/2013			Lam,T.Y.; Zhou,B.; Wang,J.; Chai,Y.; Shen,Y.; Chen,X.; Ma,C.; Hong,W.; Chen,Y.; Zhang,Y.; Duan,L.; Chen,P.; Jiang,J.; Li,L.; Poon,L.M.; Webby,R.J.; Smith,D.K.; Leung,G.M.; Peiris,J.M.; Holmes,E.C.; Guan,Y.; Zhu,H.
EPI594367	HA	China	2013-Oct-22	EPI_ISL_176134	A/chicken/Qingdao/2144/2013			Lam,T.Y.; Zhou,B.; Wang,J.; Chai,Y.; Shen,Y.; Chen,X.; Ma,C.; Hong,W.; Chen,Y.; Zhang,Y.; Duan,L.; Chen,P.; Jiang,J.; Li,L.; Poon,L.M.; Webby,R.J.; Smith,D.K.; Leung,G.M.; Peiris,J.M.; Holmes,E.C.; Guan,Y.; Zhu,H.
EPI594374	HA	China	2013-Oct-20	EPI_ISL_176135	A/chicken/Yantai/2243/2013			Lam,T.Y.; Zhou,B.; Wang,J.; Chai,Y.; Shen,Y.; Chen,X.; Ma,C.; Hong,W.; Chen,Y.; Zhang,Y.; Duan,L.; Chen,P.; Jiang,J.; Li,L.; Poon,L.M.; Webby,R.J.; Smith,D.K.; Leung,G.M.; Peiris,J.M.; Holmes,E.C.; Guan,Y.; Zhu,H.
EPI594381	HA	China	2013-Oct-20	EPI_ISL_176136	A/chicken/Yantai/2303/2013			Lam,T.Y.; Zhou,B.; Wang,J.; Chai,Y.; Shen,Y.; Chen,X.; Ma,C.; Hong,W.; Chen,Y.; Zhang,Y.; Duan,L.; Chen,P.; Jiang,J.; Li,L.; Poon,L.M.; Webby,R.J.; Smith,D.K.; Leung,G.M.; Peiris,J.M.; Holmes,E.C.; Guan,Y.; Zhu,H.
EPI594388	HA	China	2013-Oct-21	EPI_ISL_176137	A/chicken/Yantai/2484/2013			Lam,T.Y.; Zhou,B.; Wang,J.; Chai,Y.; Shen,Y.; Chen,X.; Ma,C.; Hong,W.; Chen,Y.; Zhang,Y.; Duan,L.; Chen,P.; Jiang,J.; Li,L.; Poon,L.M.; Webby,R.J.; Smith,D.K.; Leung,G.M.; Peiris,J.M.; Holmes,E.C.; Guan,Y.; Zhu,H.
EPI594409	HA	China	2013-Oct-24	EPI_ISL_176139	A/chicken/Rizhao/2658/2013			Lam,T.Y.; Zhou,B.; Wang,J.; Chai,Y.; Shen,Y.; Chen,X.; Ma,C.; Hong,W.; Chen,Y.; Zhang,Y.; Duan,L.; Chen,P.; Jiang,J.; Li,L.; Poon,L.M.; Webby,R.J.; Smith,D.K.; Leung,G.M.; Peiris,J.M.; Holmes,E.C.; Guan,Y.; Zhu,H.
EPI594416	HA	China	2013-Oct-24	EPI_ISL_176140	A/chicken/Rizhao/2670/2013			Lam,T.Y.; Zhou,B.; Wang,J.; Chai,Y.; Shen,Y.; Chen,X.; Ma,C.; Hong,W.; Chen,Y.; Zhang,Y.; Duan,L.; Chen,P.; Jiang,J.; Li,L.; Poon,L.M.; Webby,R.J.; Smith,D.K.; Leung,G.M.; Peiris,J.M.; Holmes,E.C.; Guan,Y.; Zhu,H.
EPI594445	HA	China	2013-Oct-29	EPI_ISL_176144	A/chicken/Jinan/3925/2013			Lam,T.Y.; Zhou,B.; Wang,J.; Chai,Y.; Shen,Y.; Chen,X.; Ma,C.; Hong,W.; Chen,Y.; Zhang,Y.; Duan,L.; Chen,P.; Jiang,J.; Li,L.; Poon,L.M.; Webby,R.J.; Smith,D.K.; Leung,G.M.; Peiris,J.M.; Holmes,E.C.; Guan,Y.; Zhu,H.
EPI594452	HA	China	2013-Oct-29	EPI_ISL_176145	A/chicken/Jinan/3952/2013			Lam,T.Y.; Zhou,B.; Wang,J.; Chai,Y.; Shen,Y.; Chen,X.; Ma,C.; Hong,W.; Chen,Y.; Zhang,Y.; Duan,L.; Chen,P.; Jiang,J.; Li,L.; Poon,L.M.; Webby,R.J.; Smith,D.K.; Leung,G.M.; Peiris,J.M.; Holmes,E.C.; Guan,Y.; Zhu,H.
EPI594459	HA	China	2013-Oct-29	EPI_ISL_176146	A/chicken/Jinan/4225/2013			Lam,T.Y.; Zhou,B.; Wang,J.; Chai,Y.; Shen,Y.; Chen,X.; Ma,C.; Hong,W.; Chen,Y.; Zhang,Y.; Duan,L.; Chen,P.; Jiang,J.; Li,L.; Poon,L.M.; Webby,R.J.; Smith,D.K.; Leung,G.M.; Peiris,J.M.; Holmes,E.C.; Guan,Y.; Zhu,H.
EPI594466	HA	China	2013-Oct-29	EPI_ISL_176147	A/chicken/Jinan/4261/2013			Lam,T.Y.; Zhou,B.; Wang,J.; Chai,Y.; Shen,Y.; Chen,X.; Ma,C.; Hong,W.; Chen,Y.; Zhang,Y.; Duan,L.; Chen,P.; Jiang,J.; Li,L.; Poon,L.M.; Webby,R.J.; Smith,D.K.; Leung,G.M.; Peiris,J.M.; Holmes,E.C.; Guan,Y.; Zhu,H.
EPI594473	HA	China	2013-Oct-20	EPI_ISL_176148	A/chicken/Shaoxing/2154/2013			Lam,T.Y.; Zhou,B.; Wang,J.; Chai,Y.; Shen,Y.; Chen,X.; Ma,C.; Hong,W.; Chen,Y.; Zhang,Y.; Duan,L.; Chen,P.; Jiang,J.; Li,L.; Poon,L.M.; Webby,R.J.; Smith,D.K.; Leung,G.M.; Peiris,J.M.; Holmes,E.C.; Guan,Y.; Zhu,H.
EPI596659	HA	China	2013-Oct-20	EPI_ISL_176150	A/silkie chicken/Shaoxing/2471/2013			Lam,T.Y.; Zhou,B.; Wang,J.; Chai,Y.; Shen,Y.; Chen,X.; Ma,C.; Hong,W.; Chen,Y.; Zhang,Y.; Duan,L.; Chen,P.; Jiang,J.; Li,L.; Poon,L.M.; Webby,R.J.; Smith,D.K.; Leung,G.M.; Peiris,J.M.; Holmes,E.C.; Guan,Y.; Zhu,H.
EPI596683	HA	China	2013-Oct-20	EPI_ISL_176153	A/chicken/Ningbo/2727/2013			Lam,T.Y.; Zhou,B.; Wang,J.; Chai,Y.; Shen,Y.; Chen,X.; Ma,C.; Hong,W.; Chen,Y.; Zhang,Y.; Duan,L.; Chen,P.; Jiang,J.; Li,L.; Poon,L.M.; Webby,R.J.; Smith,D.K.; Leung,G.M.; Peiris,J.M.; Holmes,E.C.; Guan,Y.; Zhu,H.
EPI596690	HA	China	2013-Oct-20	EPI_ISL_176154	A/chicken/Ningbo/2929/2013			Lam,T.Y.; Zhou,B.; Wang,J.; Chai,Y.; Shen,Y.; Chen,X.; Ma,C.; Hong,W.; Chen,Y.; Zhang,Y.; Duan,L.; Chen,P.; Jiang,J.; Li,L.; Poon,L.M.; Webby,R.J.; Smith,D.K.; Leung,G.M.; Peiris,J.M.; Holmes,E.C.; Guan,Y.; Zhu,H.
EPI596705	HA	China	2013-Oct-23	EPI_ISL_176156	A/chicken/Wenzhou/3293/2013			Lam,T.Y.; Zhou,B.; Wang,J.; Chai,Y.; Shen,Y.; Chen,X.; Ma,C.; Hong,W.; Chen,Y.; Zhang,Y.; Duan,L.; Chen,P.; Jiang,J.; Li,L.; Poon,L.M.; Webby,R.J.; Smith,D.K.; Leung,G.M.; Peiris,J.M.; Holmes,E.C.; Guan,Y.; Zhu,H.
EPI596712	HA	China	2013-Oct-23	EPI_ISL_176157	A/chicken/Wenzhou/3330/2013			Lam,T.Y.; Zhou,B.; Wang,J.; Chai,Y.; Shen,Y.; Chen,X.; Ma,C.; Hong,W.; Chen,Y.; Zhang,Y.; Duan,L.; Chen,P.; Jiang,J.; Li,L.; Poon,L.M.; Webby,R.J.; Smith,D.K.; Leung,G.M.; Peiris,J.M.; Holmes,E.C.; Guan,Y.; Zhu,H.
EPI596719	HA	China	2013-Oct-24	EPI_ISL_176158	A/chicken/Huzhou/3801/2013			Lam,T.Y.; Zhou,B.; Wang,J.; Chai,Y.; Shen,Y.; Chen,X.; Ma,C.; Hong,W.; Chen,Y.; Zhang,Y.; Duan,L.; Chen,P.; Jiang,J.; Li,L.; Poon,L.M.; Webby,R.J.; Smith,D.K.; Leung,G.M.; Peiris,J.M.; Holmes,E.C.; Guan,Y.; Zhu,H.
EPI596726	HA	China	2013-Oct-24	EPI_ISL_176159	A/chicken/Huzhou/3861/2013			Lam,T.Y.; Zhou,B.; Wang,J.; Chai,Y.; Shen,Y.; Chen,X.; Ma,C.; Hong,W.; Chen,Y.; Zhang,Y.; Duan,L.; Chen,P.; Jiang,J.; Li,L.; Poon,L.M.; Webby,R.J.; Smith,D.K.; Leung,G.M.; Peiris,J.M.; Holmes,E.C.; Guan,Y.; Zhu,H.
EPI578198	HA	China	2014-Feb-21	EPI_ISL_176412	A/chicken/Dongguan/1674/2014			Lam,T.Y.; Zhou,B.; Wang,J.; Chai,Y.; Shen,Y.; Chen,X.; Ma,C.; Hong,W.; Chen,Y.; Zhang,Y.; Duan,L.; Chen,P.; Jiang,J.; Li,L.; Poon,L.M.; Webby,R.J.; Smith,D.K.; Leung,G.M.; Peiris,J.M.; Holmes,E.C.; Guan,Y.; Zhu,H.
EPI578036	HA	China	2013-Mar-10	EPI_ISL_176443	A/chicken/Jiangxi/10278/2013			Lam,T.Y.; Zhou,B.; Wang,J.; Chai,Y.; Shen,Y.; Chen,X.; Ma,C.; Hong,W.; Chen,Y.; Zhang,Y.; Duan,L.; Chen,P.; Jiang,J.; Li,L.; Poon,L.M.; Webby,R.J.; Smith,D.K.; Leung,G.M.; Peiris,J.M.; Holmes,E.C.; Guan,Y.; Zhu,H.
EPI578043	HA	China	2013-Dec-15	EPI_ISL_176444	A/chicken/Jiangxi/33552/2013			Lam,T.Y.; Zhou,B.; Wang,J.; Chai,Y.; Shen,Y.; Chen,X.; Ma,C.; Hong,W.; Chen,Y.; Zhang,Y.; Duan,L.; Chen,P.; Jiang,J.; Li,L.; Poon,L.M.; Webby,R.J.; Smith,D.K.; Leung,G.M.; Peiris,J.M.; Holmes,E.C.; Guan,Y.; Zhu,H.
EPI578067	HA	China	2013-Dec-29	EPI_ISL_176447	A/chicken/Jiangxi/36277/2013			Lam,T.Y.; Zhou,B.; Wang,J.; Chai,Y.; Shen,Y.; Chen,X.; Ma,C.; Hong,W.; Chen,Y.; Zhang,Y.; Duan,L.; Chen,P.; Jiang,J.; Li,L.; Poon,L.M.; Webby,R.J.; Smith,D.K.; Leung,G.M.; Peiris,J.M.; Holmes,E.C.; Guan,Y.; Zhu,H.
EPI585385	HA	Vietnam	2014-Nov-18	EPI_ISL_177710	A/chicken/Vietnam/3/2014			Hatamachi,J.; Ogaswara,K.; Chu,D.H.; Okamatsu,M.; Sakoda,Y.; Kida,H.; Ogasawara,K.
EPI597803	HA	China	1999-Feb-06	EPI_ISL_181296	A/chicken/Beijing/3/1999			Pu,J.; Wang,S.; Yin,Y.; Zhang,G.; Carter,R.A.; Wang,J.; Xu,G.; Sun,H.; Wang,M.; Wen,C.; Wei,Y.; Wang,D.; Zhu,B.; Lemmon,G.; Jiao,Y.; Duan,S.; Wang,Q.; Du,Q.; Sun,M.; Bao,J.; Sun,Y.; Zhao,J.; Zhang,H.; Wu,G.; Liu,J.; Webster,R.G.
EPI599756	HA	China	2013-Dec-08	EPI_ISL_181444	A/chicken/Jiangxi/31872/2013			Ma,C.; Lam,T.T.Y.; Chai,Y.; Wang,J.; Fan,X.; Hong,W.; Zhang,Y.; Li,L.; Liu,Y.; Smith,D.K.; Webby,R.J.; Peiris,J.S.M.; Zhu,H.; Guan,Y.
EPI599763	HA	China	2013-Dec-15	EPI_ISL_181445	A/chicken/Jiangxi/33542/2013			Ma,C.; Lam,T.T.Y.; Chai,Y.; Wang,J.; Fan,X.; Hong,W.; Zhang,Y.; Li,L.; Liu,Y.; Smith,D.K.; Webby,R.J.; Peiris,J.S.M.; Zhu,H.; Guan,Y.
EPI599781	HA	China	2013-Dec-23	EPI_ISL_181447	A/chicken/Jiangxi/34682/2013			Ma,C.; Lam,T.T.Y.; Chai,Y.; Wang,J.; Fan,X.; Hong,W.; Zhang,Y.; Li,L.; Liu,Y.; Smith,D.K.; Webby,R.J.; Peiris,J.S.M.; Zhu,H.; Guan,Y.
EPI600040	HA	China	2013-Mar-10	EPI_ISL_181527	A/chicken/Jiangxi/10269/2013			Ma,C.; Lam,T.T.Y.; Chai,Y.; Wang,J.; Fan,X.; Hong,W.; Zhang,Y.; Li,L.; Liu,Y.; Smith,D.K.; Webby,R.J.; Peiris,J.S.M.; Zhu,H.; Guan,Y.
EPI600047	HA	China	2013-Apr-07	EPI_ISL_181528	A/chicken/Jiangxi/12562/2013			Ma,C.; Lam,T.T.Y.; Chai,Y.; Wang,J.; Fan,X.; Hong,W.; Zhang,Y.; Li,L.; Liu,Y.; Smith,D.K.; Webby,R.J.; Peiris,J.S.M.; Zhu,H.; Guan,Y.
EPI600054	HA	China	2013-Jul-21	EPI_ISL_181529	A/chicken/Jiangxi/17403/2013			Ma,C.; Lam,T.T.Y.; Chai,Y.; Wang,J.; Fan,X.; Hong,W.; Zhang,Y.; Li,L.; Liu,Y.; Smith,D.K.; Webby,R.J.; Peiris,J.S.M.; Zhu,H.; Guan,Y.
EPI600061	HA	China	2013-Jul-28	EPI_ISL_181530	A/chicken/Jiangxi/17913/2013			Ma,C.; Lam,T.T.Y.; Chai,Y.; Wang,J.; Fan,X.; Hong,W.; Zhang,Y.; Li,L.; Liu,Y.; Smith,D.K.; Webby,R.J.; Peiris,J.S.M.; Zhu,H.; Guan,Y.
EPI600068	HA	China	2013-Aug-04	EPI_ISL_181531	A/chicken/Jiangxi/18445/2013			Ma,C.; Lam,T.T.Y.; Chai,Y.; Wang,J.; Fan,X.; Hong,W.; Zhang,Y.; Li,L.; Liu,Y.; Smith,D.K.; Webby,R.J.; Peiris,J.S.M.; Zhu,H.; Guan,Y.
EPI600075	HA	China	2013-Aug-11	EPI_ISL_181537	A/chicken/Jiangxi/18901/2013			Ma,C.; Lam,T.T.Y.; Chai,Y.; Wang,J.; Fan,X.; Hong,W.; Zhang,Y.; Li,L.; Liu,Y.; Smith,D.K.; Webby,R.J.; Peiris,J.S.M.; Zhu,H.; Guan,Y.
EPI600082	HA	China	2013-Aug-18	EPI_ISL_181541	A/chicken/Jiangxi/19407/2013			Ma,C.; Lam,T.T.Y.; Chai,Y.; Wang,J.; Fan,X.; Hong,W.; Zhang,Y.; Li,L.; Liu,Y.; Smith,D.K.; Webby,R.J.; Peiris,J.S.M.; Zhu,H.; Guan,Y.
EPI600089	HA	China	2013-Aug-25	EPI_ISL_181545	A/chicken/Jiangxi/19898/2013			Ma,C.; Lam,T.T.Y.; Chai,Y.; Wang,J.; Fan,X.; Hong,W.; Zhang,Y.; Li,L.; Liu,Y.; Smith,D.K.; Webby,R.J.; Peiris,J.S.M.; Zhu,H.; Guan,Y.
EPI600096	HA	China	2013-Sep-08	EPI_ISL_181548	A/chicken/Jiangxi/20927/2013			Ma,C.; Lam,T.T.Y.; Chai,Y.; Wang,J.; Fan,X.; Hong,W.; Zhang,Y.; Li,L.; Liu,Y.; Smith,D.K.; Webby,R.J.; Peiris,J.S.M.; Zhu,H.; Guan,Y.
EPI600103	HA	China	2013-Sep-15	EPI_ISL_181568	A/chicken/Jiangxi/21468/2013			Ma,C.; Lam,T.T.Y.; Chai,Y.; Wang,J.; Fan,X.; Hong,W.; Zhang,Y.; Li,L.; Liu,Y.; Smith,D.K.; Webby,R.J.; Peiris,J.S.M.; Zhu,H.; Guan,Y.
EPI600110	HA	China	2013-Sep-22	EPI_ISL_181606	A/chicken/Jiangxi/21978/2013			Ma,C.; Lam,T.T.Y.; Chai,Y.; Wang,J.; Fan,X.; Hong,W.; Zhang,Y.; Li,L.; Liu,Y.; Smith,D.K.; Webby,R.J.; Peiris,J.S.M.; Zhu,H.; Guan,Y.
EPI600124	HA	China	2013-Jan-13	EPI_ISL_181607	A/chicken/Jiangxi/506/2013			Ma,C.; Lam,T.T.Y.; Chai,Y.; Wang,J.; Fan,X.; Hong,W.; Zhang,Y.; Li,L.; Liu,Y.; Smith,D.K.; Webby,R.J.; Peiris,J.S.M.; Zhu,H.; Guan,Y.
EPI600131	HA	China	2013-Feb-14	EPI_ISL_181608	A/chicken/Jiangxi/6719/2013			Ma,C.; Lam,T.T.Y.; Chai,Y.; Wang,J.; Fan,X.; Hong,W.; Zhang,Y.; Li,L.; Liu,Y.; Smith,D.K.; Webby,R.J.; Peiris,J.S.M.; Zhu,H.; Guan,Y.
EPI600138	HA	China	2013-Feb-20	EPI_ISL_181609	A/chicken/Jiangxi/8281/2013			Ma,C.; Lam,T.T.Y.; Chai,Y.; Wang,J.; Fan,X.; Hong,W.; Zhang,Y.; Li,L.; Liu,Y.; Smith,D.K.; Webby,R.J.; Peiris,J.S.M.; Zhu,H.; Guan,Y.
EPI600145	HA	China	2013-Mar-03	EPI_ISL_181610	A/chicken/Jiangxi/9696/2013			Ma,C.; Lam,T.T.Y.; Chai,Y.; Wang,J.; Fan,X.; Hong,W.; Zhang,Y.; Li,L.; Liu,Y.; Smith,D.K.; Webby,R.J.; Peiris,J.S.M.; Zhu,H.; Guan,Y.
EPI610269	HA	China	2010-Jun-10	EPI_ISL_188532	A/chicken/Guangxi/066C10/2010			Peng,Y.; Xie,Z.; Liu,J.; Pang,Y.; Xie,L.; Luo,S.; Fan,Q.
EPI610274	HA	China	2008-Dec-12	EPI_ISL_188533	A/chicken/Guangxi/DX/2008			Peng,Y.; Xie,Z.; Liu,J.; Pang,Y.; Xie,L.; Luo,S.; Fan,Q.
EPI610326	HA	China	2007-Nov-20	EPI_ISL_188539	A/chicken/Guangxi/LF/2007			Peng,Y.; Xie,Z.; Liu,J.; Pang,Y.; Xie,L.; Luo,S.; Fan,Q.
EPI610336	HA	China	2011-Feb-01	EPI_ISL_188545	A/chicken/Fujian/FZ02/2011			Zhu,C.H.; Jiang,B.; Huang,Y.
EPI652852	HA	India	2008-Jan-12	EPI_ISL_197828	A/chicken/India/80998/2008			Majhi,S.; Nagarajan,S.; Tosh,C.; Murugkar,H.V.; Behera,P.; Dubey,S.C.
EPI652859	HA	India	2008-Jan-24	EPI_ISL_197829	A/chicken/India/82565/2008			Majhi,S.; Nagarajan,S.; Tosh,C.; Murugkar,H.V.; Behera,P.; Dubey,S.C.
EPI652872	HA	China	2014-Jan-10	EPI_ISL_198122	A/chicken/Qingdao/001/2014			Wang,K.; Zhuang,Q.; Chen,J.
EPI652873	HA	China	2014-Jan-10	EPI_ISL_198123	A/chicken/Qingdao/002/2014			Wang,K.; Zhuang,Q.; Chen,J.
EPI652874	HA	China	2014-Jan-10	EPI_ISL_198124	A/chicken/Qingdao/003/2014			Wang,K.; Zhuang,Q.; Chen,J.
EPI652875	HA	China	2014-Jan-10	EPI_ISL_198125	A/chicken/Qingdao/004/2014			Wang,K.; Zhuang,Q.; Chen,J.
EPI652876	HA	China	2014-Jan-10	EPI_ISL_198126	A/chicken/Qingdao/005/2014			Wang,K.; Zhuang,Q.; Chen,J.
EPI652877	HA	China	2014-Jan-10	EPI_ISL_198127	A/chicken/Qingdao/006/2014			Wang,K.; Zhuang,Q.; Chen,J.
EPI652878	HA	China	2014-Jan-10	EPI_ISL_198128	A/chicken/Qingdao/007/2014			Wang,K.; Zhuang,Q.; Chen,J.
EPI652879	HA	China	2014-Jan-10	EPI_ISL_198129	A/chicken/Qingdao/008/2014			Wang,K.; Zhuang,Q.; Chen,J.
EPI652880	HA	China	2014-Jan-10	EPI_ISL_198130	A/chicken/Qingdao/009/2014			Wang,K.; Zhuang,Q.; Chen,J.
EPI652881	HA	China	2014-Jan-10	EPI_ISL_198131	A/chicken/Qingdao/010/2014			Wang,K.; Zhuang,Q.; Chen,J.
EPI652882	HA	China	2014-Jan-10	EPI_ISL_198132	A/chicken/Qingdao/011/2014			Wang,K.; Zhuang,Q.; Chen,J.
EPI652883	HA	China	2014-Jan-10	EPI_ISL_198133	A/chicken/Qingdao/012/2014			Wang,K.; Zhuang,Q.; Chen,J.
EPI652884	HA	China	2014-Jan-10	EPI_ISL_198134	A/chicken/Qingdao/013/2014			Wang,K.; Zhuang,Q.; Chen,J.
EPI652885	HA	China	2014-Jan-10	EPI_ISL_198135	A/chicken/Qingdao/014/2014			Wang,K.; Zhuang,Q.; Chen,J.
EPI652886	HA	China	2014-Jan-10	EPI_ISL_198136	A/chicken/Qingdao/015/2014			Wang,K.; Zhuang,Q.; Chen,J.
EPI652888	HA	China	2014-Jan-10	EPI_ISL_198138	A/chicken/Qingdao/017/2014			Wang,K.; Zhuang,Q.; Chen,J.
EPI652890	HA	China	2014-Jan-10	EPI_ISL_198140	A/chicken/Qingdao/019/2014			Wang,K.; Zhuang,Q.; Chen,J.
EPI652891	HA	China	2014-Jan-10	EPI_ISL_198141	A/chicken/Qingdao/020/2014			Wang,K.; Zhuang,Q.; Chen,J.
EPI652867	HA	India	2008-Jan-24	EPI_ISL_198179	A/chicken/India/82588/2008			Dinesha,K.N.; Nagarajan,S.; Tosh,C.; Murugkar,H.V.; Behera,P.; Dubey,S.C.
EPI668831	HA	China	2015-Jul-13	EPI_ISL_200830	A/chicken/Yunan/07.13 DQDBS051/2015(H9N2)		Institute of Microbiology, Chinese Academy of Sciences
EPI671728	HA	China	2015-Mar-16	EPI_ISL_201383	A/chicken/Yunnan/03.16 DQJT0070-O/2015(H9N2)	CAS Key Laboratory of Pathogenic Microbiology and Immunology, Institute of Microbiology, Chinese Academy of Sciences	Institute of Microbiology, Chinese Academy of Sciences	Bi, Yuhai
EPI671736	HA	China	2015-Mar-16	EPI_ISL_201384	A/chicken/Yunnan/03.16 DQJT0071-O/2015(H9N2)	CAS Key Laboratory of Pathogenic Microbiology and Immunology, Institute of Microbiology, Chinese Academy of Sciences	Institute of Microbiology, Chinese Academy of Sciences	Bi, Yuhai
EPI672868	HA	China	2010-May-11	EPI_ISL_201841	A/chicken/Shandong/Li-2/2010			Sang,X.; Wang,A.; Ding,J.; Kong,H.; Gao,X.; Li,L.; Chai,T.; Li,Y.; Zhang,K.; Wang,C.; Wan,Z.; Huang,G.; Wang,T.; Feng,N.; Zheng,X.; Wang,H.; Zhao,Y.; Yang,S.; Qian,J.; Hu,G.; Gao,Y.; Xia,X.
EPI672873	HA	China	2006-Dec-23	EPI_ISL_201842	A/chicken/Jilin/Hu-3/2006			Sang,X.; Wang,A.; Ding,J.; Kong,H.; Gao,X.; Li,L.; Chai,T.; Li,Y.; Zhang,K.; Wang,C.; Wan,Z.; Huang,G.; Wang,T.; Feng,N.; Zheng,X.; Wang,H.; Zhao,Y.; Yang,S.; Qian,J.; Hu,G.; Gao,Y.; Xia,X.
EPI672874	HA	China	2010-May-11	EPI_ISL_201843	A/chicken/Shandong/Li-3/2010			Sang,X.; Wang,A.; Ding,J.; Kong,H.; Gao,X.; Li,L.; Chai,T.; Li,Y.; Zhang,K.; Wang,C.; Wan,Z.; Huang,G.; Wang,T.; Feng,N.; Zheng,X.; Wang,H.; Zhao,Y.; Yang,S.; Qian,J.; Hu,G.; Gao,Y.; Xia,X.
EPI682925	HA	China	2014-Dec-01	EPI_ISL_205129	A/chicken/Wenzhou/YHQL04/2014			Chen,L.-J.; Lin,X.-D.; Guo,W.-P.; Tian,J.-H.; Zhang,Y.-Z.
EPI682927	HA	China	2015-Jan-01	EPI_ISL_205131	A/chicken/Taizhou/TZJF05/2015			Chen,L.-J.; Lin,X.-D.; Guo,W.-P.; Tian,J.-H.; Zhang,Y.-Z.
EPI682928	HA	China	2015-Jan-01	EPI_ISL_205132	A/chicken/Wuhan/JXQL01/2015			Chen,L.-J.; Lin,X.-D.; Guo,W.-P.; Tian,J.-H.; Zhang,Y.-Z.
EPI778481	HA	United Arab Emirates	2015-Nov-27	EPI_ISL_225569	A/chicken/Dubai/D2506.A/2015			Lau,S.-Y.; Joseph,S.; Chan,K.-H.; Chen,H.; Patteril,N.A.; Elizabeth,S.K.; Muhammed,R.; Baskar,V.; Lau,S.K.P.; Kinne,J.; Wernery,U.; Woo,P.C.Y.
EPI837867	HA	China	2013-Sep-01	EPI_ISL_234425	A/chicken/Hubei/SIC7/2013			Liu,Y.; Lai,H.; Li,L.; Chen,R.
EPI837868	HA	China	2012-Dec-01	EPI_ISL_234426	A/chicken/Hubei/SIC3/2012			Liu,Y.; Lai,H.; Li,L.; Chen,R.
EPI837869	HA	China	2013-Jan-01	EPI_ISL_234427	A/chicken/Sichuan/SIC8/2013			Liu,Y.; Lai,H.; Li,L.; Chen,R.
EPI837870	HA	China	2014-Oct-01	EPI_ISL_234428	A/chicken/Guangdong/SIC31/2014			Liu,Y.; Lai,H.; Li,L.; Chen,R.
EPI837871	HA	China	2013-Dec-01	EPI_ISL_234429	A/chicken/Guangdong/SIC14/2013			Liu,Y.; Lai,H.; Li,L.; Chen,R.
EPI837872	HA	China	2014-Sep-01	EPI_ISL_234430	A/chicken/Zhejiang/SIC30/2014			Liu,Y.; Lai,H.; Li,L.; Chen,R.
EPI837873	HA	China	2014-Sep-01	EPI_ISL_234431	A/chicken/Guangdong/SIC18/2014			Liu,Y.; Lai,H.; Li,L.; Chen,R.
EPI837874	HA	China	2014-Sep-01	EPI_ISL_234432	A/chicken/Guangdong/SIC17/2014			Liu,Y.; Lai,H.; Li,L.; Chen,R.
EPI837875	HA	China	2014-Sep-01	EPI_ISL_234433	A/chicken/Guangxi/SIC20/2014			Liu,Y.; Lai,H.; Li,L.; Chen,R.
EPI837876	HA	China	2014-Sep-01	EPI_ISL_234434	A/chicken/Guangxi/SIC19/2014			Liu,Y.; Lai,H.; Li,L.; Chen,R.
EPI837877	HA	China	2012-Jan-01	EPI_ISL_234435	A/chicken/Guangdong/SIC1/2012			Liu,Y.; Lai,H.; Li,L.; Chen,R.
EPI837878	HA	China	2014-Oct-01	EPI_ISL_234436	A/chicken/Zhejiang/SIC32/2014			Liu,Y.; Lai,H.; Li,L.; Chen,R.
EPI837879	HA	China	2013-Feb-01	EPI_ISL_234437	A/chicken/Fujian/SIC9/2013			Liu,Y.; Lai,H.; Li,L.; Chen,R.
EPI837880	HA	China	2012-Nov-01	EPI_ISL_234438	A/chicken/Guangdong/SIC2/2012			Liu,Y.; Lai,H.; Li,L.; Chen,R.
EPI837881	HA	China	2013-Sep-01	EPI_ISL_234439	A/chicken/Fujian/SIC5/2013			Liu,Y.; Lai,H.; Li,L.; Chen,R.
EPI837882	HA	China	2013-Dec-01	EPI_ISL_234440	A/chicken/Guangxi/SIC15/2013			Liu,Y.; Lai,H.; Li,L.; Chen,R.
EPI837883	HA	China	2014-Jan-01	EPI_ISL_234441	A/chicken/Guangxi/SIC22/2014			Liu,Y.; Lai,H.; Li,L.; Chen,R.
EPI837884	HA	China	2013-Dec-01	EPI_ISL_234442	A/chicken/Fujian/SIC13/2013			Liu,Y.; Lai,H.; Li,L.; Chen,R.
EPI837885	HA	China	2014-Sep-01	EPI_ISL_234443	A/chicken/Shandong/SIC21/2014			Liu,Y.; Lai,H.; Li,L.; Chen,R.
EPI837886	HA	China	2013-Feb-01	EPI_ISL_234444	A/chicken/Guangdong/SIC10/2013			Liu,Y.; Lai,H.; Li,L.; Chen,R.
EPI837887	HA	China	2014-Sep-01	EPI_ISL_234445	A/chicken/Fujian/SIC16/2014			Liu,Y.; Lai,H.; Li,L.; Chen,R.
EPI837888	HA	China	2013-Sep-01	EPI_ISL_234446	A/chicken/Fujian/SIC4/2013			Liu,Y.; Lai,H.; Li,L.; Chen,R.
EPI837890	HA	China	2013-Aug-01	EPI_ISL_234447	A/chicken/Jiangsu/SIC12/2013			Liu,Y.; Lai,H.; Li,L.; Chen,R.
EPI837891	HA	China	2013-Sep-01	EPI_ISL_234448	A/chicken/Guangxi/SIC6/2013			Liu,Y.; Lai,H.; Li,L.; Chen,R.
EPI837892	HA	China	2015-Sep-01	EPI_ISL_234449	A/chicken/Fujian/SN/2015			Liu,Y.; Lai,H.; Li,L.; Chen,R.
EPI837893	HA	China	2014-May-01	EPI_ISL_234450	A/chicken/Shandong/SIC24/2014			Liu,Y.; Lai,H.; Li,L.; Chen,R.
EPI837894	HA	China	2014-May-01	EPI_ISL_234451	A/chicken/Shandong/SIC25/2014			Liu,Y.; Lai,H.; Li,L.; Chen,R.
EPI837895	HA	China	2014-Dec-01	EPI_ISL_234452	A/chicken/Sichuan/SIC36/2014			Liu,Y.; Lai,H.; Li,L.; Chen,R.
EPI837896	HA	China	2014-Nov-01	EPI_ISL_234453	A/chicken/Shandong/SIC34/2014			Liu,Y.; Lai,H.; Li,L.; Chen,R.
EPI837897	HA	China	2015-Jan-01	EPI_ISL_234454	A/chicken/Shandong/SIC39/2015			Liu,Y.; Lai,H.; Li,L.; Chen,R.
EPI837898	HA	China	2014-Dec-01	EPI_ISL_234455	A/chicken/Shandong/SIC35/2014			Liu,Y.; Lai,H.; Li,L.; Chen,R.
EPI837899	HA	China	2014-Jun-01	EPI_ISL_234456	A/chicken/Shandong/SIC26/2014			Liu,Y.; Lai,H.; Li,L.; Chen,R.
EPI837900	HA	China	2015-Jan-01	EPI_ISL_234457	A/chicken/Guangdong/SIC38/2015			Liu,Y.; Lai,H.; Li,L.; Chen,R.
EPI837901	HA	China	2014-Jul-01	EPI_ISL_234458	A/chicken/Guangdong/SIC27/2014			Liu,Y.; Lai,H.; Li,L.; Chen,R.
EPI837902	HA	China	2014-Jul-01	EPI_ISL_234459	A/chicken/Guangdong/SIC28/2014			Liu,Y.; Lai,H.; Li,L.; Chen,R.
EPI837903	HA	China	2014-Feb-01	EPI_ISL_234460	A/chicken/Guangdong/SIC23/2014			Liu,Y.; Lai,H.; Li,L.; Chen,R.
EPI837904	HA	China	2015-Jan-01	EPI_ISL_234461	A/chicken/Guangdong/SIC37/2015			Liu,Y.; Lai,H.; Li,L.; Chen,R.
EPI837905	HA	China	2014-Aug-01	EPI_ISL_234462	A/chicken/Guangdong/SIC29/2014			Liu,Y.; Lai,H.; Li,L.; Chen,R.
EPI837906	HA	China	2015-Feb-01	EPI_ISL_234463	A/chicken/Guangdong/SIC41/2015			Liu,Y.; Lai,H.; Li,L.; Chen,R.
EPI837907	HA	China	2015-Jan-01	EPI_ISL_234464	A/chicken/Zhejiang/SIC40/2015			Liu,Y.; Lai,H.; Li,L.; Chen,R.
EPI837908	HA	China	2013-Apr-01	EPI_ISL_234465	A/chicken/Jiangsu/SIC11/2013			Liu,Y.; Lai,H.; Li,L.; Chen,R.
EPI837909	HA	China	2014-Nov-01	EPI_ISL_234466	A/chicken/Hainan/SIC33/2014			Liu,Y.; Lai,H.; Li,L.; Chen,R.
EPI837910	HA	China	2015-Apr-01	EPI_ISL_234467	A/chicken/Jiangsu/SIC42/2015			Liu,Y.; Lai,H.; Li,L.; Chen,R.
EPI860445	HA	Japan	2015-Jan-01	EPI_ISL_237950	A/chicken/Japan/AnimalQuarantine-HE14/2015	National Institute of Animal Health	National Institute of Animal Health	Uchida,Y.
EPI860560	HA	Japan	2015-Jan-01	EPI_ISL_237976	A/chicken/Japan/AnimalQuarantine-HE61/2015	National Institute of Animal Health	National Institute of Animal Health	Uchida,U.
EPI974022	HA	China	2013-Jul-12	EPI_ISL_258551	A/chicken/Jiangsu/WXWA021/2013	Beijing Institute of Microbiology and Epidemiology	Beijing Institute of Microbiology and Epidemiology	Maijuan,Ma; Teng,Zhao; Guolin,Wang; Shanhui,Chen
EPI1620542	HA	China	2014-Dec-28	EPI_ISL_266426	A/chicken/Jiangsu/CZ73/2014			Hao,X.; Wang,X.; Sun,W.; Liu,D.; Gu,M.; Hu,J.; Liu,X.
EPI1006763	HA	Korea, Republic of	2005-Dec-17	EPI_ISL_266427	A/chicken/Korea/GS-3P/2005			Kang,M.; Jang,H.K.; Jang,H.-K.
EPI1006771	HA	Korea, Republic of	2002-Dec-07	EPI_ISL_266428	A/chicken/Korea/SL-4P/2002			Kang,M.; Jang,H.K.; Jang,H.-K.
EPI1006871	HA	Korea, Republic of	2009-Dec-07	EPI_ISL_266441	A/chicken/Korea/C40/2009			Kang,M.; Jang,H.K.; Jang,H.-K.
EPI1067642	HA	China	2015-Oct-15	EPI_ISL_279423	A/chicken/Hubei/01/2015			Yang,Y.; Yao,R.; Jia,Y.; Ming,F.; Li,R.; Jin,M.
EPI1090123	HA	Vietnam	2015-Nov-07	EPI_ISL_283463	A/chicken/Vietnam/HU4-2/2015			Sakoda,Y.; Okamatsu,M.; Matsuno,K.; Jizou,M.
EPI1159990	HA	China	2011-Sep-04	EPI_ISL_295525	A/chicken/Shandong/196/2011			Wang,J.; Li,Y.; Yin,Y.; Xu,S.; Zhang,Y.; Bi,Y.; Wang,D.; Liu,L.; Fan,D.; Liu,H.; Wang,S.; Luo,N.; Yang,Z.
EPI1203184	HA	Jordan	2004-Apr-26	EPI_ISL_304633	A/chicken/Jordan/55/2004			Chrzastek,K.; Lee,D.H.; Gharaibeh,S.; Zsak,A.; Kapczynski,D.R.; Lee,D.-H.
EPI1203192	HA	Jordan	2004-Oct-28	EPI_ISL_304634	A/chicken/Jordan/70/2004			Chrzastek,K.; Lee,D.H.; Gharaibeh,S.; Zsak,A.; Kapczynski,D.R.; Lee,D.-H.
EPI1203200	HA	Jordan	2003-Dec-11	EPI_ISL_304635	A/chicken/Jordan/13/2003			Chrzastek,K.; Lee,D.H.; Gharaibeh,S.; Zsak,A.; Kapczynski,D.R.; Lee,D.-H.
EPI1203208	HA	Jordan	2004-Apr-26	EPI_ISL_304636	A/chicken/Jordan/45/2004			Chrzastek,K.; Lee,D.H.; Gharaibeh,S.; Zsak,A.; Kapczynski,D.R.; Lee,D.-H.
EPI1203216	HA	Jordan	2005-Feb-16	EPI_ISL_304637	A/chicken/Jordan/88/2005			Chrzastek,K.; Lee,D.H.; Gharaibeh,S.; Zsak,A.; Kapczynski,D.R.; Lee,D.-H.
EPI1203224	HA	Jordan	2003-Nov-18	EPI_ISL_304638	A/chicken/Jordan/12/2003			Chrzastek,K.; Lee,D.H.; Gharaibeh,S.; Zsak,A.; Kapczynski,D.R.; Lee,D.-H.
EPI1203232	HA	Jordan	2003-Mar-05	EPI_ISL_304639	A/chicken/Jordan/56/2003			Chrzastek,K.; Lee,D.H.; Gharaibeh,S.; Zsak,A.; Kapczynski,D.R.; Lee,D.-H.
EPI1203240	HA	Jordan	2003-Dec-11	EPI_ISL_304640	A/chicken/Jordan/14/2003			Chrzastek,K.; Lee,D.H.; Gharaibeh,S.; Zsak,A.; Kapczynski,D.R.; Lee,D.-H.
EPI1203248	HA	Jordan	2003-Nov-18	EPI_ISL_304641	A/chicken/Jordan/10/2003			Chrzastek,K.; Lee,D.H.; Gharaibeh,S.; Zsak,A.; Kapczynski,D.R.; Lee,D.-H.
EPI1203256	HA	Jordan	2003-Mar-08	EPI_ISL_304642	A/chicken/Jordan/47/2003			Chrzastek,K.; Lee,D.H.; Gharaibeh,S.; Zsak,A.; Kapczynski,D.R.; Lee,D.-H.
EPI1203264	HA	Jordan	2003-Nov-18	EPI_ISL_304643	A/chicken/Jordan/11/2003			Chrzastek,K.; Lee,D.H.; Gharaibeh,S.; Zsak,A.; Kapczynski,D.R.; Lee,D.-H.
EPI1302446	HA	Vietnam	2014-Dec-01	EPI_ISL_327744	A/chicken/Vietnam/H7F-14-BN4-339/2014			Thuy,D.M.; Peacock,T.P.; Bich,V.T.N.; Fabrizio,T.; Hoang,D.N.; Tho,N.D.; Diep,N.T.; Nguyen,M.; Hoa,L.N.M.; Trang,H.T.T.; Choisy,M.; Inui,K.; Newman,S.; Trung,N.V.; van Doorn,R.; To,T.L.; Iqbal,M.; Bryant,J.E.
EPI1302439	HA	Vietnam	2014-Dec-01	EPI_ISL_327745	A/chicken/Vietnam/H7F-14-BN4-342/2014			Thuy,D.M.; Peacock,T.P.; Bich,V.T.N.; Fabrizio,T.; Hoang,D.N.; Tho,N.D.; Diep,N.T.; Nguyen,M.; Hoa,L.N.M.; Trang,H.T.T.; Choisy,M.; Inui,K.; Newman,S.; Trung,N.V.; van Doorn,R.; To,T.L.; Iqbal,M.; Bryant,J.E.
EPI1302447	HA	Vietnam	2014-Nov-03	EPI_ISL_327746	A/chicken/Vietnam/H7F-CB4-35/2014			Thuy,D.M.; Peacock,T.P.; Bich,V.T.N.; Fabrizio,T.; Hoang,D.N.; Tho,N.D.; Diep,N.T.; Nguyen,M.; Hoa,L.N.M.; Trang,H.T.T.; Choisy,M.; Inui,K.; Newman,S.; Trung,N.V.; van Doorn,R.; To,T.L.; Iqbal,M.; Bryant,J.E.
EPI1302448	HA	Vietnam	2014-Dec-03	EPI_ISL_327747	A/chicken/Vietnam/H7F-LC4-26/2014			Thuy,D.M.; Peacock,T.P.; Bich,V.T.N.; Fabrizio,T.; Hoang,D.N.; Tho,N.D.; Diep,N.T.; Nguyen,M.; Hoa,L.N.M.; Trang,H.T.T.; Choisy,M.; Inui,K.; Newman,S.; Trung,N.V.; van Doorn,R.; To,T.L.; Iqbal,M.; Bryant,J.E.
EPI1302449	HA	Vietnam	2014-Dec-03	EPI_ISL_327748	A/chicken/Vietnam/H7F-LC4-51/2014			Thuy,D.M.; Peacock,T.P.; Bich,V.T.N.; Fabrizio,T.; Hoang,D.N.; Tho,N.D.; Diep,N.T.; Nguyen,M.; Hoa,L.N.M.; Trang,H.T.T.; Choisy,M.; Inui,K.; Newman,S.; Trung,N.V.; van Doorn,R.; To,T.L.; Iqbal,M.; Bryant,J.E.
EPI1302450	HA	Vietnam	2014-Dec-15	EPI_ISL_327750	A/chicken/Vietnam/H7F-LC4-371/2014			Thuy,D.M.; Peacock,T.P.; Bich,V.T.N.; Fabrizio,T.; Hoang,D.N.; Tho,N.D.; Diep,N.T.; Nguyen,M.; Hoa,L.N.M.; Trang,H.T.T.; Choisy,M.; Inui,K.; Newman,S.; Trung,N.V.; van Doorn,R.; To,T.L.; Iqbal,M.; Bryant,J.E.
EPI1302435	HA	Vietnam	2014-Nov-03	EPI_ISL_327765	A/chicken/Vietnam/H7F-14-CB4-18/2014			Thuy,D.M.; Peacock,T.P.; Bich,V.T.N.; Fabrizio,T.; Hoang,D.N.; Tho,N.D.; Diep,N.T.; Nguyen,M.; Hoa,L.N.M.; Trang,H.T.T.; Choisy,M.; Inui,K.; Newman,S.; Trung,N.V.; van Doorn,R.; To,T.L.; Iqbal,M.; Bryant,J.E.
EPI1302436	HA	Vietnam	2014-Nov-03	EPI_ISL_327766	A/chicken/Vietnam/H7F-14-CB4-19/2014			Thuy,D.M.; Peacock,T.P.; Bich,V.T.N.; Fabrizio,T.; Hoang,D.N.; Tho,N.D.; Diep,N.T.; Nguyen,M.; Hoa,L.N.M.; Trang,H.T.T.; Choisy,M.; Inui,K.; Newman,S.; Trung,N.V.; van Doorn,R.; To,T.L.; Iqbal,M.; Bryant,J.E.
EPI1302437	HA	Vietnam	2014-Nov-03	EPI_ISL_327767	A/chicken/Vietnam/H7F-14-CB4-33/2014			Thuy,D.M.; Peacock,T.P.; Bich,V.T.N.; Fabrizio,T.; Hoang,D.N.; Tho,N.D.; Diep,N.T.; Nguyen,M.; Hoa,L.N.M.; Trang,H.T.T.; Choisy,M.; Inui,K.; Newman,S.; Trung,N.V.; van Doorn,R.; To,T.L.; Iqbal,M.; Bryant,J.E.
EPI1302438	HA	Vietnam	2014-Dec-25	EPI_ISL_327768	A/chicken/Vietnam/H7F-14-HN4-564/2014			Thuy,D.M.; Peacock,T.P.; Bich,V.T.N.; Fabrizio,T.; Hoang,D.N.; Tho,N.D.; Diep,N.T.; Nguyen,M.; Hoa,L.N.M.; Trang,H.T.T.; Choisy,M.; Inui,K.; Newman,S.; Trung,N.V.; van Doorn,R.; To,T.L.; Iqbal,M.; Bryant,J.E.
EPI1302440	HA	Vietnam	2014-Dec-09	EPI_ISL_327769	A/chicken/Vietnam/H7F-14-BN4-423/2014			Thuy,D.M.; Peacock,T.P.; Bich,V.T.N.; Fabrizio,T.; Hoang,D.N.; Tho,N.D.; Diep,N.T.; Nguyen,M.; Hoa,L.N.M.; Trang,H.T.T.; Choisy,M.; Inui,K.; Newman,S.; Trung,N.V.; van Doorn,R.; To,T.L.; Iqbal,M.; Bryant,J.E.
EPI1302441	HA	Vietnam	2014-Dec-09	EPI_ISL_327770	A/chicken/Vietnam/H7F-14-BN4-437/2014			Thuy,D.M.; Peacock,T.P.; Bich,V.T.N.; Fabrizio,T.; Hoang,D.N.; Tho,N.D.; Diep,N.T.; Nguyen,M.; Hoa,L.N.M.; Trang,H.T.T.; Choisy,M.; Inui,K.; Newman,S.; Trung,N.V.; van Doorn,R.; To,T.L.; Iqbal,M.; Bryant,J.E.
EPI1302444	HA	Vietnam	2015-Feb-01	EPI_ISL_327771	A/chicken/Vietnam/NCVD-15A13/2015			Thuy,D.M.; Peacock,T.P.; Bich,V.T.N.; Fabrizio,T.; Hoang,D.N.; Tho,N.D.; Diep,N.T.; Nguyen,M.; Hoa,L.N.M.; Trang,H.T.T.; Choisy,M.; Inui,K.; Newman,S.; Trung,N.V.; van Doorn,R.; To,T.L.; Iqbal,M.; Bryant,J.E.
EPI1302445	HA	Vietnam	2014-Dec-01	EPI_ISL_327772	A/chicken/Vietnam/H7F-14-BN4-315/2014			Thuy,D.M.; Peacock,T.P.; Bich,V.T.N.; Fabrizio,T.; Hoang,D.N.; Tho,N.D.; Diep,N.T.; Nguyen,M.; Hoa,L.N.M.; Trang,H.T.T.; Choisy,M.; Inui,K.; Newman,S.; Trung,N.V.; van Doorn,R.; To,T.L.; Iqbal,M.; Bryant,J.E.
EPI1302442	HA	Vietnam	2014-Dec-01	EPI_ISL_327773	A/chicken/Vietnam/H7F-14-HG4-413/2014			Thuy,D.M.; Peacock,T.P.; Bich,V.T.N.; Fabrizio,T.; Hoang,D.N.; Tho,N.D.; Diep,N.T.; Nguyen,M.; Hoa,L.N.M.; Trang,H.T.T.; Choisy,M.; Inui,K.; Newman,S.; Trung,N.V.; van Doorn,R.; To,T.L.; Iqbal,M.; Bryant,J.E.
EPI1302443	HA	Vietnam	2014-Dec-07	EPI_ISL_327774	A/chicken/Vietnam/H7F-14-HG4-480/2014			Thuy,D.M.; Peacock,T.P.; Bich,V.T.N.; Fabrizio,T.; Hoang,D.N.; Tho,N.D.; Diep,N.T.; Nguyen,M.; Hoa,L.N.M.; Trang,H.T.T.; Choisy,M.; Inui,K.; Newman,S.; Trung,N.V.; van Doorn,R.; To,T.L.; Iqbal,M.; Bryant,J.E.
EPI1302452	HA	Vietnam	2015-Jul-01	EPI_ISL_327775	A/chicken/Vietnam/NCVD-15A53/2015			Thuy,D.M.; Peacock,T.P.; Bich,V.T.N.; Fabrizio,T.; Hoang,D.N.; Tho,N.D.; Diep,N.T.; Nguyen,M.; Hoa,L.N.M.; Trang,H.T.T.; Choisy,M.; Inui,K.; Newman,S.; Trung,N.V.; van Doorn,R.; To,T.L.; Iqbal,M.; Bryant,J.E.
EPI1510830	HA	Vietnam	2014-Sep-04	EPI_ISL_368667	A/chicken/Viet Nam/HU1-1592/2014			Sakoda,Y.; Okamatsu,M.; Matsuno,K.
EPI1510854	HA	Vietnam	2014-Sep-05	EPI_ISL_368670	A/chicken/Viet Nam/HU1-833/2014			Sakoda,Y.; Okamatsu,M.; Matsuno,K.
EPI1511089	HA	China	2014-Jan-01	EPI_ISL_368792	A/Gallus gallus/China/FujianLY/2014			Meng,K.; Yu,J.; Yuan,X.; Zhang,Y.; Wang,Y.; Ai,W.
EPI1511090	HA	China	2014-Feb-01	EPI_ISL_368793	A/Gallus gallus/China/JiangsuXZ/2014			Meng,K.; Yu,J.; Yuan,X.; Zhang,Y.; Wang,Y.; Ai,W.
EPI1511092	HA	China	2015-Feb-01	EPI_ISL_368795	A/Gallus gallus/China/ShandongLW/2015			Meng,K.; Yu,J.; Yuan,X.; Zhang,Y.; Wang,Y.; Ai,W.
EPI1529775	HA	China	2001-Nov-16	EPI_ISL_372973	A/chicken/Shandong/236/2001			Cui,N.; Tan,L.; Xu,C.
EPI1529779	HA	China	2002-Sep-24	EPI_ISL_372975	A/chicken/Shandong/241/2002			Cui,N.; Tan,L.; Xu,C.
EPI1529782	HA	China	2004-May-03	EPI_ISL_372976	A/chicken/Shandong/243/2004			Cui,N.; Tan,L.; Xu,C.
EPI1529786	HA	China	2005-Dec-17	EPI_ISL_372977	A/chicken/Shandong/245/2005			Cui,N.; Tan,L.; Xu,C.
EPI1529790	HA	China	2007-Nov-16	EPI_ISL_372979	A/chicken/Shandong/274/2007			Cui,N.; Tan,L.; Xu,C.
EPI1529792	HA	China	2008-Feb-08	EPI_ISL_372980	A/chicken/Shandong/321/2008			Cui,N.; Tan,L.; Xu,C.
EPI1529800	HA	China	2010-Aug-13	EPI_ISL_372983	A/chicken/Shandong/363/2010			Cui,N.; Tan,L.; Xu,C.
EPI1529804	HA	China	2010-Oct-06	EPI_ISL_372984	A/chicken/Shandong/377/2010			Cui,N.; Tan,L.; Xu,C.
EPI1529806	HA	China	2011-Mar-11	EPI_ISL_372985	A/chicken/Shandong/513/2011			Cui,N.; Tan,L.; Xu,C.
EPI1529810	HA	China	2012-Sep-05	EPI_ISL_372986	A/chicken/Shandong/853/2012			Cui,N.; Tan,L.; Xu,C.
EPI1534069	HA	China	2015-Oct-13	EPI_ISL_373837	A/chicken/Guangdong/G2065/2015			Lu,Q.; Jiang,W.M.; Hou,G.Y.; Li,J.P.; Peng,C.; Wang,S.C.; Zhuang,Q.Y.; Liu,S.; Chen,J.M.
EPI1534079	HA	China	2015-Oct-13	EPI_ISL_373846	A/chicken/Guangdong/G2075/2015			Lu,Q.; Jiang,W.M.; Hou,G.Y.; Li,J.P.; Peng,C.; Wang,S.C.; Zhuang,Q.Y.; Liu,S.; Chen,J.M.
EPI1534231	HA	China	2015-Oct-10	EPI_ISL_373920	A/chicken/Qinghai/Q2120/2015			Lu,Q.; Jiang,W.M.; Hou,G.Y.; Li,J.P.; Peng,C.; Wang,S.C.; Zhuang,Q.Y.; Liu,S.; Chen,J.M.
EPI1534201	HA	China	2015-Oct-14	EPI_ISL_373968	A/chicken/Guangdong/G2256/2015			Lu,Q.; Jiang,W.M.; Hou,G.Y.; Li,J.P.; Peng,C.; Wang,S.C.; Zhuang,Q.Y.; Liu,S.; Chen,J.M.
EPI1534202	HA	China	2015-Oct-14	EPI_ISL_373969	A/chicken/Guangdong/G2257/2015			Lu,Q.; Jiang,W.M.; Hou,G.Y.; Li,J.P.; Peng,C.; Wang,S.C.; Zhuang,Q.Y.; Liu,S.; Chen,J.M.
EPI1534203	HA	China	2015-Oct-14	EPI_ISL_373970	A/chicken/Guangdong/G2258/2015			Lu,Q.; Jiang,W.M.; Hou,G.Y.; Li,J.P.; Peng,C.; Wang,S.C.; Zhuang,Q.Y.; Liu,S.; Chen,J.M.
EPI1534204	HA	China	2015-Oct-14	EPI_ISL_373971	A/chicken/Guangdong/G2259/2015			Lu,Q.; Jiang,W.M.; Hou,G.Y.; Li,J.P.; Peng,C.; Wang,S.C.; Zhuang,Q.Y.; Liu,S.; Chen,J.M.
EPI1534205	HA	China	2015-Oct-14	EPI_ISL_373972	A/chicken/Guangdong/G2260/2015			Lu,Q.; Jiang,W.M.; Hou,G.Y.; Li,J.P.; Peng,C.; Wang,S.C.; Zhuang,Q.Y.; Liu,S.; Chen,J.M.
EPI1534206	HA	China	2015-Oct-14	EPI_ISL_373973	A/chicken/Guangdong/G2262/2015			Lu,Q.; Jiang,W.M.; Hou,G.Y.; Li,J.P.; Peng,C.; Wang,S.C.; Zhuang,Q.Y.; Liu,S.; Chen,J.M.
EPI1534207	HA	China	2015-Oct-14	EPI_ISL_373974	A/chicken/Guangdong/G2263/2015			Lu,Q.; Jiang,W.M.; Hou,G.Y.; Li,J.P.; Peng,C.; Wang,S.C.; Zhuang,Q.Y.; Liu,S.; Chen,J.M.
EPI1534208	HA	China	2015-Oct-14	EPI_ISL_373975	A/chicken/Guangdong/G2265/2015			Lu,Q.; Jiang,W.M.; Hou,G.Y.; Li,J.P.; Peng,C.; Wang,S.C.; Zhuang,Q.Y.; Liu,S.; Chen,J.M.
EPI1534209	HA	China	2015-Oct-14	EPI_ISL_373976	A/chicken/Guangdong/G2269/2015			Lu,Q.; Jiang,W.M.; Hou,G.Y.; Li,J.P.; Peng,C.; Wang,S.C.; Zhuang,Q.Y.; Liu,S.; Chen,J.M.
EPI1534210	HA	China	2015-Oct-14	EPI_ISL_373977	A/chicken/Guangdong/G2271/2015			Lu,Q.; Jiang,W.M.; Hou,G.Y.; Li,J.P.; Peng,C.; Wang,S.C.; Zhuang,Q.Y.; Liu,S.; Chen,J.M.
EPI1534211	HA	China	2015-Oct-14	EPI_ISL_373978	A/chicken/Guangdong/G2278/2015			Lu,Q.; Jiang,W.M.; Hou,G.Y.; Li,J.P.; Peng,C.; Wang,S.C.; Zhuang,Q.Y.; Liu,S.; Chen,J.M.
EPI1534212	HA	China	2015-Oct-14	EPI_ISL_373979	A/chicken/Guangdong/G2279/2015			Lu,Q.; Jiang,W.M.; Hou,G.Y.; Li,J.P.; Peng,C.; Wang,S.C.; Zhuang,Q.Y.; Liu,S.; Chen,J.M.
EPI1534213	HA	China	2015-Oct-14	EPI_ISL_373980	A/chicken/Guangdong/G2283/2015			Lu,Q.; Jiang,W.M.; Hou,G.Y.; Li,J.P.; Peng,C.; Wang,S.C.; Zhuang,Q.Y.; Liu,S.; Chen,J.M.
EPI1534214	HA	China	2015-Oct-14	EPI_ISL_373981	A/chicken/Guangdong/G2285/2015			Lu,Q.; Jiang,W.M.; Hou,G.Y.; Li,J.P.; Peng,C.; Wang,S.C.; Zhuang,Q.Y.; Liu,S.; Chen,J.M.
EPI1534215	HA	China	2015-Oct-14	EPI_ISL_373982	A/chicken/Guangdong/G2292/2015			Lu,Q.; Jiang,W.M.; Hou,G.Y.; Li,J.P.; Peng,C.; Wang,S.C.; Zhuang,Q.Y.; Liu,S.; Chen,J.M.
EPI1534216	HA	China	2015-Oct-14	EPI_ISL_373983	A/chicken/Guangdong/G2346/2015			Lu,Q.; Jiang,W.M.; Hou,G.Y.; Li,J.P.; Peng,C.; Wang,S.C.; Zhuang,Q.Y.; Liu,S.; Chen,J.M.
EPI1534217	HA	China	2015-Oct-14	EPI_ISL_373984	A/chicken/Guangdong/G2347/2015			Lu,Q.; Jiang,W.M.; Hou,G.Y.; Li,J.P.; Peng,C.; Wang,S.C.; Zhuang,Q.Y.; Liu,S.; Chen,J.M.
EPI1534218	HA	China	2015-Oct-14	EPI_ISL_373985	A/chicken/Guangdong/G2348/2015			Lu,Q.; Jiang,W.M.; Hou,G.Y.; Li,J.P.; Peng,C.; Wang,S.C.; Zhuang,Q.Y.; Liu,S.; Chen,J.M.
EPI1534219	HA	China	2015-Oct-14	EPI_ISL_373986	A/chicken/Guangdong/G2349/2015			Lu,Q.; Jiang,W.M.; Hou,G.Y.; Li,J.P.; Peng,C.; Wang,S.C.; Zhuang,Q.Y.; Liu,S.; Chen,J.M.
EPI1534220	HA	China	2015-Oct-14	EPI_ISL_373987	A/chicken/Guangdong/G2350/2015			Lu,Q.; Jiang,W.M.; Hou,G.Y.; Li,J.P.; Peng,C.; Wang,S.C.; Zhuang,Q.Y.; Liu,S.; Chen,J.M.
EPI1534221	HA	China	2015-Oct-14	EPI_ISL_373988	A/chicken/Guangdong/G2351/2015			Lu,Q.; Jiang,W.M.; Hou,G.Y.; Li,J.P.; Peng,C.; Wang,S.C.; Zhuang,Q.Y.; Liu,S.; Chen,J.M.
EPI1534222	HA	China	2015-Oct-14	EPI_ISL_373989	A/chicken/Guangdong/G2353/2015			Lu,Q.; Jiang,W.M.; Hou,G.Y.; Li,J.P.; Peng,C.; Wang,S.C.; Zhuang,Q.Y.; Liu,S.; Chen,J.M.
EPI1534223	HA	China	2015-Oct-14	EPI_ISL_373990	A/chicken/Guangdong/G2354/2015			Lu,Q.; Jiang,W.M.; Hou,G.Y.; Li,J.P.; Peng,C.; Wang,S.C.; Zhuang,Q.Y.; Liu,S.; Chen,J.M.
EPI1534224	HA	China	2015-Oct-14	EPI_ISL_373991	A/chicken/Guangdong/G2358/2015			Lu,Q.; Jiang,W.M.; Hou,G.Y.; Li,J.P.; Peng,C.; Wang,S.C.; Zhuang,Q.Y.; Liu,S.; Chen,J.M.
EPI1534225	HA	China	2015-Oct-14	EPI_ISL_373992	A/chicken/Guangdong/G2359/2015			Lu,Q.; Jiang,W.M.; Hou,G.Y.; Li,J.P.; Peng,C.; Wang,S.C.; Zhuang,Q.Y.; Liu,S.; Chen,J.M.
EPI1534226	HA	China	2015-Oct-14	EPI_ISL_373993	A/chicken/Guangdong/G2360/2015			Lu,Q.; Jiang,W.M.; Hou,G.Y.; Li,J.P.; Peng,C.; Wang,S.C.; Zhuang,Q.Y.; Liu,S.; Chen,J.M.
EPI1534227	HA	China	2015-Oct-14	EPI_ISL_373994	A/chicken/Guangdong/G2361/2015			Lu,Q.; Jiang,W.M.; Hou,G.Y.; Li,J.P.; Peng,C.; Wang,S.C.; Zhuang,Q.Y.; Liu,S.; Chen,J.M.
EPI1534228	HA	China	2015-Oct-14	EPI_ISL_373995	A/chicken/Guangdong/G2362/2015			Lu,Q.; Jiang,W.M.; Hou,G.Y.; Li,J.P.; Peng,C.; Wang,S.C.; Zhuang,Q.Y.; Liu,S.; Chen,J.M.
EPI1534229	HA	China	2015-Oct-14	EPI_ISL_373996	A/chicken/Guangdong/G2364/2015			Lu,Q.; Jiang,W.M.; Hou,G.Y.; Li,J.P.; Peng,C.; Wang,S.C.; Zhuang,Q.Y.; Liu,S.; Chen,J.M.
EPI1534232	HA	China	2015-Nov-02	EPI_ISL_373998	A/chicken/Anhui/A2048/2015			Lu,Q.; Jiang,W.M.; Hou,G.Y.; Li,J.P.; Peng,C.; Wang,S.C.; Zhuang,Q.Y.; Liu,S.; Chen,J.M.
EPI1534233	HA	China	2015-Nov-02	EPI_ISL_373999	A/chicken/Anhui/A2050/2015			Lu,Q.; Jiang,W.M.; Hou,G.Y.; Li,J.P.; Peng,C.; Wang,S.C.; Zhuang,Q.Y.; Liu,S.; Chen,J.M.
EPI1534234	HA	China	2015-Nov-02	EPI_ISL_374000	A/chicken/Anhui/A2075/2015			Lu,Q.; Jiang,W.M.; Hou,G.Y.; Li,J.P.; Peng,C.; Wang,S.C.; Zhuang,Q.Y.; Liu,S.; Chen,J.M.
EPI1534235	HA	China	2015-Nov-02	EPI_ISL_374001	A/chicken/Anhui/A2095/2015			Lu,Q.; Jiang,W.M.; Hou,G.Y.; Li,J.P.; Peng,C.; Wang,S.C.; Zhuang,Q.Y.; Liu,S.; Chen,J.M.
EPI1534236	HA	China	2015-Nov-02	EPI_ISL_374002	A/chicken/Anhui/A2106/2015			Lu,Q.; Jiang,W.M.; Hou,G.Y.; Li,J.P.; Peng,C.; Wang,S.C.; Zhuang,Q.Y.; Liu,S.; Chen,J.M.
EPI1534237	HA	China	2015-Nov-02	EPI_ISL_374003	A/chicken/Anhui/A2108/2015			Lu,Q.; Jiang,W.M.; Hou,G.Y.; Li,J.P.; Peng,C.; Wang,S.C.; Zhuang,Q.Y.; Liu,S.; Chen,J.M.
EPI1534238	HA	China	2015-Nov-02	EPI_ISL_374004	A/chicken/Anhui/A2115/2015			Lu,Q.; Jiang,W.M.; Hou,G.Y.; Li,J.P.; Peng,C.; Wang,S.C.; Zhuang,Q.Y.; Liu,S.; Chen,J.M.
EPI1534239	HA	China	2015-Nov-03	EPI_ISL_374005	A/chicken/Anhui/A2407/2015			Lu,Q.; Jiang,W.M.; Hou,G.Y.; Li,J.P.; Peng,C.; Wang,S.C.; Zhuang,Q.Y.; Liu,S.; Chen,J.M.
EPI1534240	HA	China	2015-Nov-03	EPI_ISL_374006	A/chicken/Anhui/A2418/2015			Lu,Q.; Jiang,W.M.; Hou,G.Y.; Li,J.P.; Peng,C.; Wang,S.C.; Zhuang,Q.Y.; Liu,S.; Chen,J.M.
EPI1534241	HA	China	2015-Nov-03	EPI_ISL_374007	A/chicken/Anhui/A2419/2015			Lu,Q.; Jiang,W.M.; Hou,G.Y.; Li,J.P.; Peng,C.; Wang,S.C.; Zhuang,Q.Y.; Liu,S.; Chen,J.M.
EPI1534242	HA	China	2015-Nov-03	EPI_ISL_374008	A/chicken/Anhui/A2420/2015			Lu,Q.; Jiang,W.M.; Hou,G.Y.; Li,J.P.; Peng,C.; Wang,S.C.; Zhuang,Q.Y.; Liu,S.; Chen,J.M.
EPI1534243	HA	China	2015-Nov-03	EPI_ISL_374009	A/chicken/Anhui/A2441/2015			Lu,Q.; Jiang,W.M.; Hou,G.Y.; Li,J.P.; Peng,C.; Wang,S.C.; Zhuang,Q.Y.; Liu,S.; Chen,J.M.
EPI1565300	HA	Pakistan	2015-May-19	EPI_ISL_381355	A/chicken/Pakistan/12CF/2015			Ali,M.; Yaqub,T.; Mukhtar,N.; Imran,M.; Ghafoor,A.; Shahid,M.F.; Naeem,M.; Iqbal,M.; Smith,G.J.; Su,Y.C.
EPI1565301	HA	Pakistan	2015-Jun-08	EPI_ISL_381356	A/chicken/Pakistan/540CF/2015			Ali,M.; Yaqub,T.; Mukhtar,N.; Imran,M.; Ghafoor,A.; Shahid,M.F.; Naeem,M.; Iqbal,M.; Smith,G.J.; Su,Y.C.
EPI1565302	HA	Pakistan	2015-May-29	EPI_ISL_381357	A/chicken/Pakistan/740CF/2015			Ali,M.; Yaqub,T.; Mukhtar,N.; Imran,M.; Ghafoor,A.; Shahid,M.F.; Naeem,M.; Iqbal,M.; Smith,G.J.; Su,Y.C.
EPI1565303	HA	Pakistan	2015-Jul-11	EPI_ISL_381358	A/chicken/Pakistan/870CF/2015			Ali,M.; Yaqub,T.; Mukhtar,N.; Imran,M.; Ghafoor,A.; Shahid,M.F.; Naeem,M.; Iqbal,M.; Smith,G.J.; Su,Y.C.
EPI1565305	HA	Pakistan	2015-Jun-30	EPI_ISL_381360	A/chicken/Pakistan/401BYP/2015			Ali,M.; Yaqub,T.; Mukhtar,N.; Imran,M.; Ghafoor,A.; Shahid,M.F.; Naeem,M.; Iqbal,M.; Smith,G.J.; Su,Y.C.
EPI1565306	HA	Pakistan	2015-Dec-12	EPI_ISL_381361	A/chicken/Pakistan/654BYP/2015			Ali,M.; Yaqub,T.; Mukhtar,N.; Imran,M.; Ghafoor,A.; Shahid,M.F.; Naeem,M.; Iqbal,M.; Smith,G.J.; Su,Y.C.
EPI1767853	HA	China	2014-Sep-01	EPI_ISL_501290	A/chicken/China/E1196/2014			Yan,W.; Cui,H.; Engelsma,M.; Beerens,N.; van Oers,M.M.; de Jong,M.C.M.; Li,X.; Liu,Q.; Yang,J.; Teng,Q.; Li,Z.
EPI1767854	HA	China	2014-Feb-01	EPI_ISL_501291	A/chicken/China/E1292/2014			Li,Z.; Teng,Q.; Shi,X.
EPI1767856	HA	China	2014-Sep-01	EPI_ISL_501293	A/chicken/China/E1397/2014			Yan,W.; Cui,H.; Engelsma,M.; Beerens,N.; van Oers,M.M.; de Jong,M.C.M.; Li,X.; Liu,Q.; Yang,J.; Teng,Q.; Li,Z.
EPI1767857	HA	China	2014-Sep-01	EPI_ISL_501294	A/chicken/China/E1562/2014			Yan,W.; Cui,H.; Engelsma,M.; Beerens,N.; van Oers,M.M.; de Jong,M.C.M.; Li,X.; Liu,Q.; Yang,J.; Teng,Q.; Li,Z.
EPI1767858	HA	China	2014-Sep-01	EPI_ISL_501295	A/chicken/China/E1621/2014			Yan,W.; Cui,H.; Engelsma,M.; Beerens,N.; van Oers,M.M.; de Jong,M.C.M.; Li,X.; Liu,Q.; Yang,J.; Teng,Q.; Li,Z.
EPI1767859	HA	China	2014-Sep-01	EPI_ISL_501296	A/chicken/China/E1639/2014			Yan,W.; Cui,H.; Engelsma,M.; Beerens,N.; van Oers,M.M.; de Jong,M.C.M.; Li,X.; Liu,Q.; Yang,J.; Teng,Q.; Li,Z.
EPI1767860	HA	China	2014-Sep-01	EPI_ISL_501297	A/chicken/China/E1719/2014			Yan,W.; Cui,H.; Engelsma,M.; Beerens,N.; van Oers,M.M.; de Jong,M.C.M.; Li,X.; Liu,Q.; Yang,J.; Teng,Q.; Li,Z.
EPI1767861	HA	China	2014-Feb-01	EPI_ISL_501298	A/chicken/China/E1782/2014			Li,Z.; Teng,Q.; Shi,X.
EPI1767863	HA	China	2014-Sep-01	EPI_ISL_501300	A/chicken/China/E1962/2014			Yan,W.; Cui,H.; Engelsma,M.; Beerens,N.; van Oers,M.M.; de Jong,M.C.M.; Li,X.; Liu,Q.; Yang,J.; Teng,Q.; Li,Z.
EPI1767864	HA	China	2014-Sep-01	EPI_ISL_501301	A/chicken/China/E1974/2014			Yan,W.; Cui,H.; Engelsma,M.; Beerens,N.; van Oers,M.M.; de Jong,M.C.M.; Li,X.; Liu,Q.; Yang,J.; Teng,Q.; Li,Z.
EPI1767865	HA	China	2014-Sep-01	EPI_ISL_501302	A/chicken/China/E2006/2014			Yan,W.; Cui,H.; Engelsma,M.; Beerens,N.; van Oers,M.M.; de Jong,M.C.M.; Li,X.; Liu,Q.; Yang,J.; Teng,Q.; Li,Z.
EPI1767866	HA	China	2014-Sep-01	EPI_ISL_501303	A/chicken/China/E2086/2014			Yan,W.; Cui,H.; Engelsma,M.; Beerens,N.; van Oers,M.M.; de Jong,M.C.M.; Li,X.; Liu,Q.; Yang,J.; Teng,Q.; Li,Z.
EPI1767867	HA	China	2014-Sep-01	EPI_ISL_501304	A/chicken/China/E2290/2014			Yan,W.; Cui,H.; Engelsma,M.; Beerens,N.; van Oers,M.M.; de Jong,M.C.M.; Li,X.; Liu,Q.; Yang,J.; Teng,Q.; Li,Z.
EPI1767868	HA	China	2014-Sep-01	EPI_ISL_501305	A/chicken/China/E2492/2014			Yan,W.; Cui,H.; Engelsma,M.; Beerens,N.; van Oers,M.M.; de Jong,M.C.M.; Li,X.; Liu,Q.; Yang,J.; Teng,Q.; Li,Z.
EPI1767869	HA	China	2014-Sep-01	EPI_ISL_501306	A/chicken/China/E2513/2014			Yan,W.; Cui,H.; Engelsma,M.; Beerens,N.; van Oers,M.M.; de Jong,M.C.M.; Li,X.; Liu,Q.; Yang,J.; Teng,Q.; Li,Z.
EPI1767870	HA	China	2014-Sep-01	EPI_ISL_501307	A/chicken/China/E2620/2014			Yan,W.; Cui,H.; Engelsma,M.; Beerens,N.; van Oers,M.M.; de Jong,M.C.M.; Li,X.; Liu,Q.; Yang,J.; Teng,Q.; Li,Z.
EPI1767871	HA	China	2014-Feb-01	EPI_ISL_501308	A/chicken/China/E2659/2014			Li,Z.; Teng,Q.; Shi,X.
EPI1767873	HA	China	2014-Sep-01	EPI_ISL_501310	A/chicken/China/E2764/2014			Yan,W.; Cui,H.; Engelsma,M.; Beerens,N.; van Oers,M.M.; de Jong,M.C.M.; Li,X.; Liu,Q.; Yang,J.; Teng,Q.; Li,Z.
EPI1815758	HA	China	2011-Nov-26	EPI_ISL_696561	A/chicken/China/AV1534-MA01/2011			Ma,N.; Li,X.; Dai,Y.; Xu,G.; Zhang,Z.
EPI1829834	HA	China	2015-Jan-15	EPI_ISL_700884	A/chicken/Hubei/S0058/2015			Hu,Z.; Peng,F.; Xiong,Z.; Li,T.; Zhang,W.; Li,Z.; Shi,Y.; Jin,X.; Huang,J.; Xiao,H.; Song,N.; Bi,D.
EPI1829842	HA	China	2014-Feb-26	EPI_ISL_700885	A/chicken/Hubei/S0065/2014			Hu,Z.; Peng,F.; Xiong,Z.; Li,T.; Zhang,W.; Li,Z.; Shi,Y.; Jin,X.; Huang,J.; Xiao,H.; Song,N.; Bi,D.
EPI1829858	HA	China	2015-Jan-15	EPI_ISL_700887	A/chicken/Hubei/S0101/2015			Hu,Z.; Peng,F.; Xiong,Z.; Li,T.; Zhang,W.; Li,Z.; Shi,Y.; Jin,X.; Huang,J.; Xiao,H.; Song,N.; Bi,D.
EPI1829890	HA	China	2013-Oct-17	EPI_ISL_700891	A/chicken/Hubei/S017/2013			Hu,Z.; Peng,F.; Xiong,Z.; Li,T.; Zhang,W.; Li,Z.; Shi,Y.; Jin,X.; Huang,J.; Xiao,H.; Song,N.; Bi,D.
EPI1829898	HA	China	2014-Feb-27	EPI_ISL_700892	A/chicken/Hubei/S0179/2014			Hu,Z.; Peng,F.; Xiong,Z.; Li,T.; Zhang,W.; Li,Z.; Shi,Y.; Jin,X.; Huang,J.; Xiao,H.; Song,N.; Bi,D.
EPI1829906	HA	China	2014-Feb-27	EPI_ISL_700893	A/chicken/Hubei/S0251/2014			Hu,Z.; Peng,F.; Xiong,Z.; Li,T.; Zhang,W.; Li,Z.; Shi,Y.; Jin,X.; Huang,J.; Xiao,H.; Song,N.; Bi,D.
EPI1829938	HA	China	2014-Apr-09	EPI_ISL_700897	A/chicken/Hubei/S0363/2014			Hu,Z.; Peng,F.; Xiong,Z.; Li,T.; Zhang,W.; Li,Z.; Shi,Y.; Jin,X.; Huang,J.; Xiao,H.; Song,N.; Bi,D.
EPI1829946	HA	China	2015-Apr-16	EPI_ISL_700898	A/chicken/Hubei/S0485/2015			Hu,Z.; Peng,F.; Xiong,Z.; Li,T.; Zhang,W.; Li,Z.; Shi,Y.; Jin,X.; Huang,J.; Xiao,H.; Song,N.; Bi,D.
EPI1829954	HA	China	2015-Apr-20	EPI_ISL_700899	A/chicken/Hubei/S0576/2015			Hu,Z.; Peng,F.; Xiong,Z.; Li,T.; Zhang,W.; Li,Z.; Shi,Y.; Jin,X.; Huang,J.; Xiao,H.; Song,N.; Bi,D.
EPI1829978	HA	China	2015-Nov-23	EPI_ISL_700902	A/chicken/Hubei/S0693/2015			Hu,Z.; Peng,F.; Xiong,Z.; Li,T.; Zhang,W.; Li,Z.; Shi,Y.; Jin,X.; Huang,J.; Xiao,H.; Song,N.; Bi,D.
EPI1829986	HA	China	2015-Nov-24	EPI_ISL_700903	A/chicken/Hubei/S0753/2015			Hu,Z.; Peng,F.; Xiong,Z.; Li,T.; Zhang,W.; Li,Z.; Shi,Y.; Jin,X.; Huang,J.; Xiao,H.; Song,N.; Bi,D.
EPI1830002	HA	China	2014-Oct-21	EPI_ISL_700905	A/chicken/Hubei/S0781/2014			Hu,Z.; Peng,F.; Xiong,Z.; Li,T.; Zhang,W.; Li,Z.; Shi,Y.; Jin,X.; Huang,J.; Xiao,H.; Song,N.; Bi,D.
EPI1830010	HA	China	2014-Oct-22	EPI_ISL_700906	A/chicken/Hubei/S0895/2014			Hu,Z.; Peng,F.; Xiong,Z.; Li,T.; Zhang,W.; Li,Z.; Shi,Y.; Jin,X.; Huang,J.; Xiao,H.; Song,N.; Bi,D.
EPI1830026	HA	China	2015-Nov-27	EPI_ISL_700908	A/chicken/Hubei/S0926/2015			Hu,Z.; Peng,F.; Xiong,Z.; Li,T.; Zhang,W.; Li,Z.; Shi,Y.; Jin,X.; Huang,J.; Xiao,H.; Song,N.; Bi,D.
EPI1830042	HA	China	2015-Nov-27	EPI_ISL_700910	A/chicken/Hubei/S1098/2015			Hu,Z.; Peng,F.; Xiong,Z.; Li,T.; Zhang,W.; Li,Z.; Shi,Y.; Jin,X.; Huang,J.; Xiao,H.; Song,N.; Bi,D.
EPI1830050	HA	China	2014-Oct-24	EPI_ISL_700911	A/chicken/Hubei/S1105/2014			Hu,Z.; Peng,F.; Xiong,Z.; Li,T.; Zhang,W.; Li,Z.; Shi,Y.; Jin,X.; Huang,J.; Xiao,H.; Song,N.; Bi,D.
EPI1830082	HA	China	2013-Nov-05	EPI_ISL_700915	A/chicken/Hubei/S298/2013			Hu,Z.; Peng,F.; Xiong,Z.; Li,T.; Zhang,W.; Li,Z.; Shi,Y.; Jin,X.; Huang,J.; Xiao,H.; Song,N.; Bi,D.
EPI1830098	HA	China	2013-Nov-10	EPI_ISL_700917	A/chicken/Hubei/S389/2013			Hu,Z.; Peng,F.; Xiong,Z.; Li,T.; Zhang,W.; Li,Z.; Shi,Y.; Jin,X.; Huang,J.; Xiao,H.; Song,N.; Bi,D.
EPI9592	HA	China	1999-Jan-01	EPI_ISL_2151	A/Chicken/Jiangsu/1/99
EPI9594	HA	China	1998-Jan-01	EPI_ISL_2152	A/Chicken/Jiangsu/2/98
EPI9596	HA	China	1998-Jan-01	EPI_ISL_2153	A/Chicken/Anhui/1/98
EPI9598	HA	China	1999-Jan-01	EPI_ISL_2154	A/Chicken/Gansu/1/99
EPI9600	HA	China	2000-Jan-01	EPI_ISL_2155	A/Chicken/Gangxi/1/00
EPI9602	HA	China	2000-Jan-01	EPI_ISL_2156	A/Chicken/Gangxi/2/00
EPI9604	HA	China	2000-Jan-01	EPI_ISL_2157	A/Chicken/Hebei/1/00
EPI9608	HA	China	1998-Jan-01	EPI_ISL_2158	A/Chicken/Henan/2/98
EPI9610	HA	China	2000-Jan-01	EPI_ISL_2159	A/Chicken/Liaoning/1/00
EPI9612	HA	China	2000-Jan-01	EPI_ISL_2160	A/Chicken/Liaoning/2/00
EPI9614	HA	China	1998-Jan-01	EPI_ISL_2161	A/Chicken/Shandong/1/98
EPI9616	HA	China	1999-Jan-01	EPI_ISL_2162	A/Chicken/Shandong/2/99
EPI9620	HA	China	2000-Jan-01	EPI_ISL_2163	A/Chicken/Shanghai/3/00
EPI9622	HA	China	2001-Jan-01	EPI_ISL_2164	A/Chicken/Shanghai/4-1/01
EPI9624	HA	China	2001-Jan-01	EPI_ISL_2165	A/Chicken/Shanghai/4-2/01
EPI9626	HA	China	1996-Jan-01	EPI_ISL_2166	A/Chicken/Tianjing/1/96
EPI9628	HA	China	1996-Jan-01	EPI_ISL_2167	A/Chicken/Tianjing/2/96
EPI9630	HA	China	1999-Jan-01	EPI_ISL_2168	A/Chicken/Yunnan/1/99
EPI9632	HA	China	2000-Jan-01	EPI_ISL_2169	A/Chicken/Yunnan/2/00
EPI9634	HA	China	1997-Jan-01	EPI_ISL_2170	A/Chicken/Beijing/1/97
EPI9636	HA	China	2000-Jan-01	EPI_ISL_2171	A/Chicken/Hebei/2/00
EPI9937	HA	China	1998-Jan-01	EPI_ISL_2232	A/Chicken/Beijing/8/98
EPI9939	HA	China	2000-Jan-01	EPI_ISL_2233	A/Chicken/Guangdong/10/00
EPI9953	HA	China	1996-Jan-01	EPI_ISL_2240	A/Chicken/Shandong/6/96
EPI9957	HA	China	1997-Jan-01	EPI_ISL_2242	A/Chicken/Shenzhen/9/97
EPI99599	HA	China	1999-Jan-01	EPI_ISL_9797	A/chicken/Yunnan/Xie-1/1999
EPI100167	HA	Korea, Republic of	2004-Jan-01	EPI_ISL_9886	A/chicken/Korea/S21/04
EPI103071	HA	Korea, Republic of	2004-Jan-01	EPI_ISL_10141	A/chicken/Cheongju/ADL0401/2004
EPI103275	HA	China	2000-Mar-20	EPI_ISL_10168	A/chicken/China/Guangxi1/2000
EPI140912	HA	China	2000-Nov-13	EPI_ISL_10169	A/chicken/China/Guangxi14/2000
EPI103309	HA	China	2000-Nov-20	EPI_ISL_10170	A/chicken/China/Guangxi17/2000
EPI116166	HA	Israel	2004-Jan-01	EPI_ISL_10376	A/chicken/Israel/1953/2004
EPI115219	HA	Israel	2004-Jan-01	EPI_ISL_10377	A/chicken/Israel/1966/2004
EPI140897	HA	China	2001-Jan-01	EPI_ISL_13995	A/chicken/Hebei/B1/2001
EPI140899	HA	China	2005-Jan-01	EPI_ISL_13996	A/chicken/Beijing/L1/2005
EPI140900	HA	China	2006-Jan-01	EPI_ISL_14002	A/chicken/Hebei/L1/2006
EPI127446	HA	China	2007-Jan-01	EPI_ISL_14003	A/chicken/Hubei/C1/2007
EPI181434	HA	Israel	2007-Dec-23	EPI_ISL_30437	A/chicken/Israel/1040/2007
EPI181421	HA	Israel	2008-Jun-01	EPI_ISL_30438	A/chicken/Israel/54/2008
EPI181422	HA	Israel	2008-Jun-10	EPI_ISL_30439	A/chicken/Israel/182/2008
EPI181423	HA	Israel	2009-Feb-15	EPI_ISL_30440	A/chicken/Israel/184/2009
EPI181424	HA	Israel	2008-Jun-27	EPI_ISL_30441	A/chicken/Israel/310/2008
EPI181425	HA	Israel	2008-Jun-29	EPI_ISL_30442	A/chicken/Israel/330/2008
EPI181426	HA	Israel	2007-Mar-06	EPI_ISL_30443	A/chicken/Israel/375/2007
EPI181428	HA	Israel	2008-Apr-18	EPI_ISL_30445	A/chicken/Israel/694/2008
EPI181429	HA	Israel	2008-Apr-21	EPI_ISL_30446	A/chicken/Israel/702/2008
EPI181430	HA	Israel	2007-Nov-04	EPI_ISL_30447	A/chicken/Israel/869/2007
EPI181431	HA	Israel	2008-Jun-13	EPI_ISL_30448	A/chicken/Israel/883/2008
EPI181432	HA	Israel	2007-Dec-02	EPI_ISL_30449	A/chicken/Israel/951/2007
EPI181433	HA	Israel	2007-Nov-29	EPI_ISL_30450	A/chicken/Israel/953/2007
EPI221757	HA	Iran, Islamic Republic of	2007-Oct-01	EPI_ISL_63446	A/chicken/Iran/THLBM862/2007			Bozorgmehrifard,M.H.; Ghadi,S.; Karimi,V.; Tavasoti Kheiri,M.; Rafiei,M.M.; Barin,A.
EPI221758	HA	Iran, Islamic Republic of	2007-Oct-01	EPI_ISL_63447	A/chicken/Iran/THLBM863/2007			Bozorgmehrifard,M.H.; Ghadi,S.; Karimi,V.; Tavasoti Kheiri,M.; Rafiei,M.M.; Barin,A.
EPI221759	HA	Iran, Islamic Republic of	2007-Nov-01	EPI_ISL_63448	A/chicken/Iran/THLBM864/2007			Bozorgmehrifard,M.H.; Ghadi,S.; Karimi,V.; Tavasoti Kheiri,M.; Rafiei,M.M.; Barin,A.
EPI221760	HA	Iran, Islamic Republic of	2007-Nov-01	EPI_ISL_63449	A/chicken/Iran/THLBM865/2007			Bozorgmehrifard,M.H.; Ghadi,S.; Karimi,V.; Tavasoti Kheiri,M.; Rafiei,M.M.; Barin,A.
EPI221761	HA	Iran, Islamic Republic of	2007-Nov-01	EPI_ISL_63450	A/chicken/Iran/THLBM866/2007			Ghadi,S.; Bozorgmehrifard,M.H.; Karimi,V.; Tavasoti Kheiri,M.; Rafiei,M.M.; Barin,A.
EPI221762	HA	Iran, Islamic Republic of	2007-Nov-01	EPI_ISL_63451	A/chicken/Iran/THLBM867/2007			Ghadi,S.; Bozorgmehrifard,M.H.; Karimi,V.; Tavasoti Kheiri,M.; Rafiei,M.M.; Barin,A.
EPI221763	HA	Iran, Islamic Republic of	2007-Dec-01	EPI_ISL_63452	A/chicken/Iran/THLBM868/2007			Bozorgmehrifard,M.H.; Ghadi,S.; Karimi,V.; Tavasoti Kheiri,M.; Rafiei,M.M.; Barin,A.
EPI221771	HA	Israel	2007-Dec-21	EPI_ISL_63453	A/chicken/Israel/1033/2007			Panshin,A.; Golender,N.; Pokamunski,S.; Perk,S.
EPI221778	HA	Israel	2007-Jan-11	EPI_ISL_63454	A/chicken/Israel/114/2007			Panshin,A.; Golender,N.; Pokamunski,S.; Perk,S.
EPI221786	HA	Israel	2007-Feb-01	EPI_ISL_63455	A/chicken/Israel/215/2007			Panshin,A.; Golender,N.; Pokamunski,S.; Perk,S.
EPI221794	HA	Israel	2007-Mar-07	EPI_ISL_63456	A/chicken/Israel/386/2007			Panshin,A.; Golender,N.; Pokamunski,S.; Perk,S.
EPI221802	HA	Israel	2007-Mar-14	EPI_ISL_63457	A/chicken/Israel/402/2007			Panshin,A.; Golender,N.; Pokamunski,S.; Perk,S.
EPI221810	HA	Israel	2007-Apr-04	EPI_ISL_63458	A/chicken/Israel/449/2007			Panshin,A.; Golender,N.; Pokamunski,S.; Perk,S.
EPI221818	HA	Israel	2007-Jul-26	EPI_ISL_63459	A/chicken/Israel/728/2007			Panshin,A.; Golender,N.; Pokamunski,S.; Perk,S.
EPI221826	HA	Israel	2007-Nov-26	EPI_ISL_63460	A/chicken/Israel/933/2007			Panshin,A.; Golender,N.; Pokamunski,S.; Perk,S.
EPI221827	HA	China	2007-Sep-01	EPI_ISL_63461	A/chicken/Liaoning/21/7/2007			Ji,K.; Jiang,W.M.; Chen,J.M.; Liu,S.; Chen,J.; Hou,G.; Li,J.; Huang,B.
EPI221828	HA	China	2007-Sep-01	EPI_ISL_63462	A/chicken/Liaoning/41/17/2007			Ji,K.; Jiang,W.M.; Chen,J.M.; Liu,S.; Chen,J.; Hou,G.; Li,J.; Huang,B.
EPI221849	HA	China	2007-Jan-01	EPI_ISL_63468	A/chicken/Yunnan/Kunming/2007			Zhang,Q.P.; Li,Z.S.; Zhang,F.Q.
EPI221850	HA	China	2007-Jan-01	EPI_ISL_63469	A/chicken/Yunnan/Wenshan/2007			Zhang,Q.P.; Li,Z.S.; Zhang,F.Q.
EPI221851	HA	China	2007-Jan-01	EPI_ISL_63470	A/chicken/Yunnan/Zhaotong/2007			Zhang,Q.P.; Li,Z.S.; Zhang,F.Q.
EPI221855	HA	China	2007-Jan-01	EPI_ISL_63471	A/chicken/Zhejiang/HJ/2007			Wan,C.; Huang,Y.
EPI292724	HA	United Arab Emirates	2002-Jan-01	EPI_ISL_83544	A/chicken/Emirates/R66/2002			Gohrbandt,S.; Veits,J.; Breithaupt,A.; Hundt,J.; Teifke,J.P.; Stech,O.; Mettenleiter,T.C.; Stech,J.
EPI335315	HA	Korea, Republic of	2010-Mar-22	EPI_ISL_95865	A/Korean native chicken/Korea/K040110/2010			Lee,Y.N.; Lee,D.H.; Park,J.-K.; Lim,T.H.; Youn,H.N.; Yuk,S.S.; Lee,J.B.; Park,S.Y.; Choi,I.S.; Song,C.S.
EPI360048	HA	China	2002-May-01	EPI_ISL_108519	A/chicken/Shandong/BZ02/2002			Liu,S.; Jiang,W.-M.; Hou,G.-Y.; Li,J.-P.; Chen,J.-M.
EPI360050	HA	China	2006-Mar-01	EPI_ISL_108520	A/chicken/Shandong/YB06/2006			Liu,S.; Jiang,W.-M.; Hou,G.-Y.; Li,J.-P.; Chen,J.-M.
EPI385885	HA	China	2010-Apr-01	EPI_ISL_124878	A/chicken/Anhui/HF/2010			Zhang,T.; Wang,W.; Zheng,J.; Zhang,F.; Zhang,H.
EPI395394	HA	India	2010-Oct-29	EPI_ISL_129200	A/chicken/India/WB-NIV1057169/2010			Pawar,S.D.; Kale,S.D.; Rawankar,A.S.; Koratkar,S.S.; Raut,C.G.; Pande,S.A.; Mullick,J.; Mishra,A.C.; Deshpande,A.; Payyapilly,B.; Bangale,R.; Keng,S.S.; Walke,S.
EPI395395	HA	India	2010-Oct-29	EPI_ISL_129201	A/chicken/India/WB-NIV1057183/2010			Pawar,S.D.; Kale,S.D.; Rawankar,A.S.; Koratkar,S.S.; Raut,C.G.; Pande,S.A.; Mullick,J.; Mishra,A.C.; Deshpande,A.; Payyapilly,B.; Bangale,R.; Keng,S.S.; Walke,S.
EPI395396	HA	India	2010-Oct-29	EPI_ISL_129202	A/chicken/India/WB-NIV1057231/2010			Pawar,S.D.; Kale,S.D.; Rawankar,A.S.; Koratkar,S.S.; Raut,C.G.; Pande,S.A.; Mullick,J.; Mishra,A.C.; Deshpande,A.; Payyapilly,B.; Bangale,R.; Keng,S.S.; Walke,S.
EPI407759	HA	Pakistan	2006-Feb-23	EPI_ISL_132828	A/chicken/Sawabi/NARC-2434/2006			Siddique,N.; Abbas,M.A.; Ahmed,Z.; Naeem,K.
EPI407762	HA	Pakistan	2008-Feb-23	EPI_ISL_132829	A/chicken/Sihala/NARC-12103/2008			Siddique,N.; Abbas,M.A.; Ahmed,Z.; Naeem,K.
EPI407772	HA	Pakistan	2009-Dec-03	EPI_ISL_132830	A/chicken/Attock/NARC-14994/2009			Siddique,N.; Abbas,M.A.; Ahmed,Z.; Naeem,K.
EPI447053	HA	China	2010-Jan-01	EPI_ISL_140966	A/chicken/Anhui/1/2010			Wang,Y.
EPI447417	HA	China	2011-May-01	EPI_ISL_141051	A/chicken/Henan/JZ/2011			Wei,Y.P.; Wang,X.W.; Wang,C.Q.; Zhao,J.
EPI447418	HA	China	2011-May-01	EPI_ISL_141052	A/chicken/Henan/KF/2011			Wei,Y.P.; Wang,X.W.; Wang,C.Q.; Zhao,J.
EPI447419	HA	China	2012-Dec-01	EPI_ISL_141053	A/chicken/Henan/LH/2012			Wei,Y.P.; Wang,X.W.; Wang,C.Q.; Zhao,J.
EPI447420	HA	China	2011-Aug-01	EPI_ISL_141054	A/chicken/Shandong/SD/2011			Wei,Y.P.; Wang,X.W.; Wang,C.Q.; Zhao,J.
EPI447421	HA	China	2011-Nov-01	EPI_ISL_141055	A/chicken/Henan/SQ/2011			Wei,Y.P.; Wang,X.W.; Wang,C.Q.; Zhao,J.
EPI447422	HA	China	2011-Oct-01	EPI_ISL_141056	A/chicken/Henan/XY1/2011			Wei,Y.P.; Wang,X.W.; Wang,C.Q.; Zhao,J.
EPI447423	HA	China	2011-Oct-01	EPI_ISL_141057	A/chicken/Henan/XY2/2011			Wei,Y.P.; Wang,X.W.; Wang,C.Q.; Zhao,J.
EPI447424	HA	China	2010-Apr-01	EPI_ISL_141058	A/chicken/Henan/XC1/2010			Wei,Y.P.; Wang,X.W.; Wang,C.Q.; Zhao,J.
EPI447425	HA	China	2010-Oct-01	EPI_ISL_141059	A/chicken/Henan/XC2/2010			Wei,Y.P.; Wang,X.W.; Wang,C.Q.; Zhao,J.
EPI447426	HA	China	2011-Nov-01	EPI_ISL_141060	A/chicken/Henan/ZK1/2011			Wei,Y.P.; Wang,X.W.; Wang,C.Q.; Zhao,J.
EPI447427	HA	China	2012-Feb-01	EPI_ISL_141061	A/chicken/Henan/ZK2/2012			Wei,Y.P.; Wang,X.W.; Wang,C.Q.; Zhao,J.
EPI448809	HA	China	2012-May-26	EPI_ISL_141379	A/chicken/ShanXi/WSDX/2012			He,D.; Chen,R.; Li,L.; Tang,X.
EPI448810	HA	China	2012-Jun-21	EPI_ISL_141380	A/chicken/Hebei/QHDzd/2012			He,D.; Chen,R.; Li,L.; Tang,X.
EPI448811	HA	China	2011-Dec-01	EPI_ISL_141381	A/chicken/Jiangsu/QF/2011			He,D.; Chen,R.; Li,L.; Tang,X.
EPI448812	HA	China	2012-May-12	EPI_ISL_141382	A/chicken/GuangXi/GLLY/2012			Chen,R.; He,D.; Li,L.; Tang,X.
EPI448813	HA	China	2012-May-16	EPI_ISL_141383	A/chicken/Liaoning/PJXM15/2012			Li,L.; He,D.; Chen,R.; Tang,X.
EPI448814	HA	China	2012-Apr-21	EPI_ISL_141384	A/chicken/Shandong/FXWH13A/2012			Li,L.; He,D.; Chen,R.; Tang,X.
EPI448925	HA	China	2012-Mar-01	EPI_ISL_141429	A/chicken/Shandong/P2/2012			Chen,R.A.; Lai,H.Z.; Li,L.; Liu,Y.P.; Pan,W.L.; Zhang,W.Y.; Xu,J.H.; He,D.S.; Tang,Z.X.
EPI448926	HA	China	2012-Jun-01	EPI_ISL_141430	A/chicken/Shandong/P6/2012			Chen,R.A.; Lai,H.Z.; Li,L.; Liu,Y.P.; Pan,W.L.; Zhang,W.Y.; Xu,J.H.; He,D.S.; Tang,Z.X.
EPI448927	HA	China	2012-Mar-01	EPI_ISL_141431	A/chicken/Shandong/WF4/2012			Chen,R.A.; Lai,H.Z.; Li,L.; Liu,Y.P.; Pan,W.L.; Zhang,W.Y.; Xu,J.H.; He,D.S.; Tang,Z.X.
EPI448928	HA	China	2012-Dec-03	EPI_ISL_141432	A/chicken/Henan/HF/2012			Chen,R.A.; Lai,H.Z.; Li,L.; Liu,Y.P.; Pan,W.L.; Zhang,W.Y.; Xu,J.H.; He,D.S.; Tang,Z.X.; Chen,R.-A.; Lai,H.-Z.
EPI448929	HA	China	2012-Dec-12	EPI_ISL_141433	A/chicken/Jiangsu/HA/2012			Chen,R.A.; Lai,H.Z.; Li,L.; Liu,Y.P.; Pan,W.L.; Zhang,W.Y.; Xu,J.H.; He,D.S.; Tang,Z.X.; Chen,R.-A.; Lai,H.-Z.
EPI448930	HA	China	2012-Dec-24	EPI_ISL_141434	A/chicken/Shanxi/YC/2012			Chen,R.A.; Lai,H.Z.; Li,L.; Liu,Y.P.; Pan,W.L.; Zhang,W.Y.; Xu,J.H.; He,D.S.; Tang,Z.X.; Chen,R.-A.; Lai,H.-Z.
EPI448931	HA	China	2012-Nov-03	EPI_ISL_141435	A/chicken/Guangdong/ZW/2012			Chen,R.A.; Lai,H.Z.; Li,L.; Liu,Y.P.; Pan,W.L.; Zhang,W.Y.; Xu,J.H.; He,D.S.; Tang,Z.X.; Chen,R.-A.; Lai,H.-Z.
EPI448932	HA	China	2012-Nov-16	EPI_ISL_141436	A/chicken/Shandong/YS/2012			Chen,R.A.; Lai,H.Z.; Li,L.; Liu,Y.P.; Pan,W.L.; Zhang,W.Y.; Xu,J.H.; He,D.S.; Tang,Z.X.; Chen,R.-A.; Lai,H.-Z.
EPI449019	HA	China	2012-Mar-07	EPI_ISL_141479	A/chicken/Shandong/P214535F101/2012			He,D.; Chen,R.; Li,L.; Tang,X.
EPI449020	HA	China	2012-Jun-19	EPI_ISL_141480	A/chicken/Shandong/P614832F101/2012			He,D.; Chen,R.; Li,L.; Tang,X.
EPI449021	HA	China	2012-Mar-21	EPI_ISL_141481	A/chicken/Shandong/171965W6F104/2012			Li,L.; He,D.; Chen,R.; Tang,X.
EPI450189	HA	China	2011-Jan-01	EPI_ISL_141518	A/chicken/Fujian/SN1/2011			Chen,R.A.; Lai,H.Z.; Li,L.; Liu,Y.P.; Pan,W.L.; Zhang,W.Y.; Xu,J.H.; He,D.S.; Tang,Z.X.
EPI450190	HA	China	2010-May-01	EPI_ISL_141519	A/chicken/Fujian/WS/2010			Chen,R.A.; Lai,H.Z.; Li,L.; Liu,Y.P.; Pan,W.L.; Zhang,W.Y.; Xu,J.H.; He,D.S.; Tang,Z.X.
EPI450191	HA	China	2010-Nov-01	EPI_ISL_141520	A/chicken/Guangdong/BL/2010			Chen,R.A.; Lai,H.Z.; Li,L.; Liu,Y.P.; Pan,W.L.; Zhang,W.Y.; Xu,J.H.; He,D.S.; Tang,Z.X.
EPI450192	HA	China	2010-May-01	EPI_ISL_141521	A/chicken/Guangdong/LY/2010			Chen,R.A.; Lai,H.Z.; Li,L.; Liu,Y.P.; Pan,W.L.; Zhang,W.Y.; Xu,J.H.; He,D.S.; Tang,Z.X.
EPI450193	HA	China	2010-May-01	EPI_ISL_141522	A/chicken/Hubei/HC/2010			Chen,R.A.; Lai,H.Z.; Li,L.; Liu,Y.P.; Pan,W.L.; Zhang,W.Y.; Xu,J.H.; He,D.S.; Tang,Z.X.
EPI450194	HA	China	2011-Nov-01	EPI_ISL_141523	A/chicken/Hubei/TS1/2011			Chen,R.A.; Lai,H.Z.; Li,L.; Liu,Y.P.; Pan,W.L.; Zhang,W.Y.; Xu,J.H.; He,D.S.; Tang,Z.X.
EPI450195	HA	China	2011-Nov-01	EPI_ISL_141524	A/chicken/Hubei/TS3/2011			Chen,R.A.; Lai,H.Z.; Li,L.; Liu,Y.P.; Pan,W.L.; Zhang,W.Y.; Xu,J.H.; He,D.S.; Tang,Z.X.
EPI450196	HA	China	2010-May-01	EPI_ISL_141525	A/chicken/Jilin/BHJ/2010			Chen,R.A.; Lai,H.Z.; Li,L.; Liu,Y.P.; Pan,W.L.; Zhang,W.Y.; Xu,J.H.; He,D.S.; Tang,Z.X.
EPI450197	HA	China	2010-May-01	EPI_ISL_141526	A/chicken/Jilin/BHZ/2010			Chen,R.A.; Lai,H.Z.; Li,L.; Liu,Y.P.; Pan,W.L.; Zhang,W.Y.; Xu,J.H.; He,D.S.; Tang,Z.X.
EPI450198	HA	China	2010-May-01	EPI_ISL_141527	A/chicken/Jilin/CBS/2010			Chen,R.A.; Lai,H.Z.; Li,L.; Liu,Y.P.; Pan,W.L.; Zhang,W.Y.; Xu,J.H.; He,D.S.; Tang,Z.X.
EPI450199	HA	China	2010-May-01	EPI_ISL_141528	A/chicken/Jilin/XJJZ/2010			Chen,R.A.; Lai,H.Z.; Li,L.; Liu,Y.P.; Pan,W.L.; Zhang,W.Y.; Xu,J.H.; He,D.S.; Tang,Z.X.
EPI450200	HA	China	2011-Apr-01	EPI_ISL_141529	A/chicken/Shandong/M1/2011			Chen,R.A.; Lai,H.Z.; Li,L.; Liu,Y.P.; Pan,W.L.; Zhang,W.Y.; Xu,J.H.; He,D.S.; Tang,Z.X.
EPI450201	HA	China	2011-Dec-01	EPI_ISL_141530	A/chicken/Shandong/M4/2011			Chen,R.A.; Lai,H.Z.; Li,L.; Liu,Y.P.; Pan,W.L.; Zhang,W.Y.; Xu,J.H.; He,D.S.; Tang,Z.X.
EPI450202	HA	China	2011-Dec-01	EPI_ISL_141531	A/chicken/Shandong/M6/2011			Chen,R.A.; Lai,H.Z.; Li,L.; Liu,Y.P.; Pan,W.L.; Zhang,W.Y.; Xu,J.H.; He,D.S.; Tang,Z.X.
EPI450203	HA	China	2011-Feb-01	EPI_ISL_141532	A/chicken/Shandong/P4/2011			Chen,R.A.; Lai,H.Z.; Li,L.; Liu,Y.P.; Pan,W.L.; Zhang,W.Y.; Xu,J.H.; He,D.S.; Tang,Z.X.
EPI450204	HA	China	2011-Nov-01	EPI_ISL_141533	A/chicken/Shenyang/W2/2011			Chen,R.A.; Lai,H.Z.; Li,L.; Liu,Y.P.; Pan,W.L.; Zhang,W.Y.; Xu,J.H.; He,D.S.; Tang,Z.X.
EPI450205	HA	China	2011-Nov-01	EPI_ISL_141534	A/chicken/Shenyang/W3/2011			Chen,R.A.; Lai,H.Z.; Li,L.; Liu,Y.P.; Pan,W.L.; Zhang,W.Y.; Xu,J.H.; He,D.S.; Tang,Z.X.
EPI450206	HA	China	2011-Apr-01	EPI_ISL_141535	A/chicken/Tianjin/DCWD/2011			Chen,R.A.; Lai,H.Z.; Li,L.; Liu,Y.P.; Pan,W.L.; Zhang,W.Y.; Xu,J.H.; He,D.S.; Tang,Z.X.
EPI450207	HA	China	2012-Mar-01	EPI_ISL_141536	A/chicken/Fujian/SN2/2012			Chen,R.A.; Lai,H.Z.; Li,L.; Liu,Y.P.; Pan,W.L.; Zhang,W.Y.; Xu,J.H.; He,D.S.; Tang,Z.X.
EPI450208	HA	China	2012-May-01	EPI_ISL_141537	A/chicken/Zhejiang/HQD/2012			Chen,R.A.; Lai,H.Z.; Li,L.; Liu,Y.P.; Pan,W.L.; Zhang,W.Y.; Xu,J.H.; He,D.S.; Tang,Z.X.
EPI450209	HA	China	2012-Jun-01	EPI_ISL_141538	A/chicken/Henan/YX/2012			Chen,R.A.; Lai,H.Z.; Li,L.; Liu,Y.P.; Pan,W.L.; Zhang,W.Y.; Xu,J.H.; He,D.S.; Tang,Z.X.
EPI466242	HA	China	2012-Mar-24	EPI_ISL_145361	A/chicken/Jiangsu/WJHDL/2012	Yangzhou University	Chinese Academy of Sciences	Daxin, P
EPI466250	HA	China	2012-May-12	EPI_ISL_145362	A/chicken/Jiangsu/CZZWQ/2012	Yangzhou University	Chinese Academy of Sciences	Daxin, P
EPI466258	HA	China	2012-Jan-12	EPI_ISL_145363	A/chicken/Jiangsu/XZ38/2012	Yangzhou University	Chinese Academy of Sciences	Daxin, P
EPI466266	HA	China	2012-May-09	EPI_ISL_145364	A/chicken/Shandong/SDWF17/2012	Yangzhou University	Chinese Academy of Sciences	Daxin, P
EPI466274	HA	China	2012-Mar-24	EPI_ISL_145365	A/chicken/Jiangsu/WJHRG/2012	Yangzhou University	Chinese Academy of Sciences	Daxin, P
EPI466282	HA	China	2012-May-09	EPI_ISL_145366	A/chicken/Shangdong/SDWF14/2012	Yangzhou University	Chinese Academy of Sciences	Daxin, P
EPI466290	HA	China	2011-Jan-26	EPI_ISL_145367	A/chicken/Shangdong/SDWD/2011	Yangzhou University	Chinese Academy of Sciences	Daxin, P
EPI466298	HA	China	2012-Apr-13	EPI_ISL_145368	A/chicken/Jiangsu/XZMG/2012	Yangzhou University	Chinese Academy of Sciences	Daxin, P
EPI466306	HA	China	2011-Mar-28	EPI_ISL_145369	A/chicken/Jiangsu/XZPZ/2011	Yangzhou University	Chinese Academy of Sciences	Daxin, P
EPI466314	HA	China	2011-May-21	EPI_ISL_145370	A/chicken/Jiangsu/ZJDT/2011	Yangzhou University	Chinese Academy of Sciences	Daxin, P
EPI466322	HA	China	2009-Sep-20	EPI_ISL_145371	A/chicken/Jiangsu/DT/2009	Yangzhou University	Chinese Academy of Sciences	Daxin, P
EPI466330	HA	China	2012-Mar-24	EPI_ISL_145372	A/chicken/Jiangsu/CZLJG/2012	Yangzhou University	Chinese Academy of Sciences	Daxin, P
EPI466338	HA	China	2012-Mar-24	EPI_ISL_145373	A/chicken/Jiangsu/XZZSL/2012	Yangzhou University	Chinese Academy of Sciences	Daxin, P
EPI466346	HA	China	2012-Mar-24	EPI_ISL_145374	A/chicken/Jiangsu/XZWHL/2012	Yangzhou University	Chinese Academy of Sciences	Daxin, P
EPI466354	HA	China	2012-May-09	EPI_ISL_145375	A/chicken/Shangdong/SDWF29/2012	Yangzhou University	Chinese Academy of Sciences	Daxin, P
EPI466362	HA	China	2012-Feb-12	EPI_ISL_145376	A/chicken/Jiangsu/DT0112/2012	Yangzhou University	Chinese Academy of Sciences	Daxin, P
EPI466370	HA	China	2011-Jun-11	EPI_ISL_145377	A/chicken/Jiangsu/YZ0611/2011	Yangzhou University	Chinese Academy of Sciences	Daxin, P
EPI466378	HA	China	2011-Jan-21	EPI_ISL_145378	A/chicken/Jiangsu/DTNSZ/2011	Yangzhou University	Chinese Academy of Sciences	Daxin, P
EPI466386	HA	China	2012-Mar-24	EPI_ISL_145379	A/chicken/Jiangsu/CZYWP/2012	Yangzhou University	Chinese Academy of Sciences	Daxin, P
EPI466394	HA	China	2011-May-11	EPI_ISL_145380	A/chicken/Jiangsu/YZ0511/2011	Yangzhou University	Chinese Academy of Sciences	Daxin, P
EPI466402	HA	China	2012-Apr-16	EPI_ISL_145381	A/chicken/Jiangsu/XZLZG/2012	Yangzhou University	Chinese Academy of Sciences	Daxin, P
EPI466410	HA	China	2012-Mar-24	EPI_ISL_145382	A/chicken/Jiangsu/MYJMF/2012	Yangzhou University	Chinese Academy of Sciences	Daxin, P
EPI466418	HA	China	2012-May-12	EPI_ISL_145383	A/chicken/Jiangsu/CZJJF/2012	Yangzhou University	Chinese Academy of Sciences	Daxin, P
EPI466426	HA	China	2012-Mar-24	EPI_ISL_145384	A/chicken/Jiangsu/WJYBF/2012	Yangzhou University	Chinese Academy of Sciences	Daxin, P
EPI466434	HA	China	2013-Mar-28	EPI_ISL_145385	A/chicken/Jiangsu/ZJDT1/2013	Yangzhou University	Chinese Academy of Sciences	Daxin, P
EPI466442	HA	China	2012-Nov-06	EPI_ISL_145386	A/chicken/Jiangsu/XZ6/2012	Yangzhou University	Chinese Academy of Sciences	Daxin, P
EPI466450	HA	China	2013-Jan-23	EPI_ISL_145387	A/chicken/Jiangsu/CZJT2/2013	Yangzhou University	Chinese Academy of Sciences	Daxin, P
EPI466458	HA	China	2013-Jan-23	EPI_ISL_145388	A/chicken/Jiangsu/ZJ4/2013	Yangzhou University	Chinese Academy of Sciences	Daxin, P
EPI466474	HA	China	2013-Jan-07	EPI_ISL_145390	A/chicken/Jiangsu/NTTZ/2013	Yangzhou University	Chinese Academy of Sciences	Daxin, P
EPI466482	HA	China	2013-Apr-05	EPI_ISL_145391	A/chicken/Jiangsu/HA2/2013	Yangzhou University	Chinese Academy of Sciences	Daxin, P
EPI466496	HA	China	2012-Nov-20	EPI_ISL_145393	A/chicken/Jiangsu/CZ1/2012	Yangzhou University	Chinese Academy of Sciences	Daxin, P
EPI466503	HA	China	2013-Jan-23	EPI_ISL_145394	A/chicken/Jiangsu/CZWJ5/2013	Yangzhou University	Chinese Academy of Sciences	Daxin, P
EPI466523	HA	China	2012-Nov-09	EPI_ISL_145397	A/chicken/Jiangsu/YZ4/2012	Yangzhou University	Chinese Academy of Sciences	Daxin, P
EPI466535	HA	China	2013-Jan-23	EPI_ISL_145400	A/chicken/Zhejiang/NH5/2013	Yangzhou University	Chinese Academy of Sciences	Daxin, P
EPI484479	HA	China	2004-Mar-01	EPI_ISL_149675	A/chicken/Jiangsu/x1/2004			Wan,Z.M.; Shao,H.X.; Qin,A.J.
EPI484483	HA	China	2012-Feb-01	EPI_ISL_149676	A/chicken/Hunan/1/2012			Wang,B.; Chen,Q.J.; Chen,Z.
EPI484491	HA	China	2011-Dec-03	EPI_ISL_149678	A/chicken/Hunan/12/2011			Wang,B.; Chen,Q.J.; Chen,Z.
EPI528394	HA	China	2014-Feb-21	EPI_ISL_161677	A/Chicken/Jilin/13204/2014	WHO Chinese National Influenza Center	WHO Chinese National Influenza Center	Wang,Dayan;Gao,Rongbao;Yang,Lei;Zhou,Shumei;Li,Xiyan;Zhou,Jianfang;Zhu,Wenfei;Guo,Junfeng;Li,Xiaodan;Dong,Jie;Huang,Weijuan;Zhang,Ye;Dong,Libo;Zhao,Xiang;Lu,Jian;Lan,Yu;Shu,Yuelong
EPI528402	HA	China	2014-Feb-20	EPI_ISL_161678	A/Chicken/Jilin/13200/2014	WHO Chinese National Influenza Center	WHO Chinese National Influenza Center	Wang,Dayan;Gao,Rongbao;Yang,Lei;Zhou,Shumei;Li,Xiyan;Zhou,Jianfang;Zhu,Wenfei;Guo,Junfeng;Li,Xiaodan;Dong,Jie;Huang,Weijuan;Zhang,Ye;Dong,Libo;Zhao,Xiang;Lu,Jian;Lan,Yu;Shu,Yuelong
EPI528556	HA	Bangladesh	2013-Dec-20	EPI_ISL_161684	A/chicken/Bangladesh/21554/2013			Shanmuganatham,K.; Feeroz,M.; Jones Engel,L.; Walker,D.; McClenaghan,L.; Alam,R.S.; Hasan,K.; McKenzie,P.; Webby,R.J.; Webster,R.G.
EPI528589	HA	Bangladesh	2013-Jul-08	EPI_ISL_161685	A/chicken/Bangladesh/20205/2013			Shanmuganatham,K.; Feeroz,M.; Jones Engel,L.; Walker,D.; McClenaghan,L.; Alam,R.S.; Hasan,K.; McKenzie,P.; Webby,R.J.; Webster,R.G.
EPI529233	HA	China	2014-Mar-01	EPI_ISL_161829	A/wild chicken/Shanghai/C1/2014			Ge,F.; Liu,J.; Ju,H.; Yang,D.
EPI529228	HA	China	2010-Jun-01	EPI_ISL_161830	A/chicken/Shanghai/A/2010			Ge,F.; Liu,J.; Ju,H.; Yang,D.
EPI529229	HA	China	2010-Aug-01	EPI_ISL_161831	A/chicken/Shanghai/B/2010			Ge,F.; Liu,J.; Ju,H.; Yang,D.
EPI529230	HA	China	2011-Jun-01	EPI_ISL_161832	A/chicken/Shanghai/C/2011			Ge,F.; Liu,J.; Ju,H.; Yang,D.
EPI529231	HA	China	2011-Jul-01	EPI_ISL_161833	A/chicken/Shanghai/D/2011			Ge,F.; Liu,J.; Ju,H.; Yang,D.
EPI529232	HA	China	2013-Nov-01	EPI_ISL_161834	A/chicken/Shanghai/1107/2013			Ge,F.; Liu,J.; Ju,H.; Yang,D.
EPI530249	HA	Iran, Islamic Republic of	2013-Jul-02	EPI_ISL_162016	A/chicken/Iran/Markazi/2013			Homayounimehr,A.; Hosseini,H.; Hosseini,D.; Saeidi,H.
EPI530250	HA	Iran, Islamic Republic of	2014-Jan-27	EPI_ISL_162017	A/chicken/Iran/Markazi/2014			Homayounimehr,A.; Hosseini,H.; Hosseini,D.; Saeidi,H.
EPI569545	HA	China	2013-Apr-05	EPI_ISL_173632	A/chicken/Jiangsu/DD6/2013			Chen,H.; Gu,X.; Liu,Q.; Zhong,L.; Huang,J.; Gu,M.; Liu,X.
EPI569546	HA	China	2012-Jun-16	EPI_ISL_173633	A/chicken/Jiangsu/XZ0616/2012			Chen,H.; Gu,X.; Liu,Q.; Zhong,L.; Huang,J.; Gu,M.; Liu,X.
EPI569605	HA	China	2012-Nov-12	EPI_ISL_173638	A/chicken/Zhejiang/JX42/2012			Gu,X.; Chen,H.; Liu,Q.; Zhong,L.; Huang,J.; Gu,M.; Liu,X.
EPI569611	HA	China	2011-Jun-22	EPI_ISL_173639	A/chicken/Jiangsu/YZ4/2011			Gu,X.; Chen,H.; Liu,Q.; Zhong,L.; Huang,J.; Gu,M.; Liu,X.
EPI569614	HA	China	2010-Dec-03	EPI_ISL_173640	A/chicken/Beijing/B7/2010			Gu,X.; Chen,H.; Liu,Q.; Zhong,L.; Huang,J.; Gu,M.; Liu,X.
EPI569608	HA	China	2011-Feb-01	EPI_ISL_173643	A/chicken/Shandong/B2/2011			Gu,X.; Chen,H.; Liu,Q.; Zhong,L.; Huang,J.; Gu,M.; Liu,X.
EPI569670	HA	China	2009-Jul-09	EPI_ISL_173644	A/chicken/Jiangsu/07/2009			Zhao,M.; Gu,X.; Chen,H.; Liu,Q.; Zhong,L.; Huang,J.; Gu,M.; Liu,X.
EPI569673	HA	China	2008-Mar-01	EPI_ISL_173646	A/chicken/Shandong/03/2008			Zhao,M.; Gu,X.; Chen,H.; Liu,Q.; Zhong,L.; Huang,J.; Gu,M.; Liu,X.
EPI569675	HA	China	2008-Feb-02	EPI_ISL_173647	A/chicken/Jiangsu/02/2008			Zhao,M.; Gu,X.; Chen,H.; Liu,Q.; Zhong,L.; Huang,J.; Gu,M.; Liu,X.
EPI569678	HA	China	2007-Jan-07	EPI_ISL_173648	A/chicken/Henan/Z01/2007			Zhao,M.; Gu,X.; Chen,H.; Liu,Q.; Zhong,L.; Huang,J.; Gu,M.; Liu,X.
EPI569679	HA	China	2007-Jan-11	EPI_ISL_173649	A/chicken/Jiangsu/01/2007			Zhao,M.; Gu,X.; Chen,H.; Liu,Q.; Zhong,L.; Huang,J.; Gu,M.; Liu,X.
EPI569428	HA	China	2013-Feb-01	EPI_ISL_173694	A/chicken/Beijing/11/2013			Pu,J.; Wang,S.; Yin,Y.; Zhang,G.; Carter,R.A.; Wang,J.; Xu,G.; Sun,H.; Wang,M.; Wen,C.; Wei,Y.; Wang,D.; Zhu,B.; Lemmon,G.; Jiao,Y.; Duan,S.; Wang,Q.; Du,Q.; Sun,M.; Bao,J.; Sun,Y.; Zhao,J.; Zhang,H.; Wu,G.; Liu,J.; Webster,R.G.
EPI569421	HA	China	2012-Jun-01	EPI_ISL_173695	A/chicken/Beijing/HD06/2012			Pu,J.; Wang,S.; Yin,Y.; Zhang,G.; Carter,R.A.; Wang,J.; Xu,G.; Sun,H.; Wang,M.; Wen,C.; Wei,Y.; Wang,D.; Zhu,B.; Lemmon,G.; Jiao,Y.; Duan,S.; Wang,Q.; Du,Q.; Sun,M.; Bao,J.; Sun,Y.; Zhao,J.; Zhang,H.; Wu,G.; Liu,J.; Webster,R.G.
EPI569423	HA	China	2012-May-01	EPI_ISL_173696	A/chicken/Tianjin/61/2012			Pu,J.; Wang,S.; Yin,Y.; Zhang,G.; Carter,R.A.; Wang,J.; Xu,G.; Sun,H.; Wang,M.; Wen,C.; Wei,Y.; Wang,D.; Zhu,B.; Lemmon,G.; Jiao,Y.; Duan,S.; Wang,Q.; Du,Q.; Sun,M.; Bao,J.; Sun,Y.; Zhao,J.; Zhang,H.; Wu,G.; Liu,J.; Webster,R.G.
EPI569425	HA	China	2013-Jan-01	EPI_ISL_173698	A/chicken/Tianjin/120/2013			Pu,J.; Wang,S.; Yin,Y.; Zhang,G.; Carter,R.A.; Wang,J.; Xu,G.; Sun,H.; Wang,M.; Wen,C.; Wei,Y.; Wang,D.; Zhu,B.; Lemmon,G.; Jiao,Y.; Duan,S.; Wang,Q.; Du,Q.; Sun,M.; Bao,J.; Sun,Y.; Zhao,J.; Zhang,H.; Wu,G.; Liu,J.; Webster,R.G.
EPI569426	HA	China	2012-Feb-01	EPI_ISL_173703	A/chicken/Beijing/F1/2012			Pu,J.; Wang,S.; Yin,Y.; Zhang,G.; Carter,R.A.; Wang,J.; Xu,G.; Sun,H.; Wang,M.; Wen,C.; Wei,Y.; Wang,D.; Zhu,B.; Lemmon,G.; Jiao,Y.; Duan,S.; Wang,Q.; Du,Q.; Sun,M.; Bao,J.; Sun,Y.; Zhao,J.; Zhang,H.; Wu,G.; Liu,J.; Webster,R.G.
EPI572757	HA	China	2012-Nov-15	EPI_ISL_173705	A/chicken/Shandong/qd1115/2012			Pu,J.; Wang,S.; Yin,Y.; Zhang,G.; Carter,R.A.; Wang,J.; Xu,G.; Sun,H.; Wang,M.; Wen,C.; Wei,Y.; Wang,D.; Zhu,B.; Lemmon,G.; Jiao,Y.; Duan,S.; Wang,Q.; Du,Q.; Sun,M.; Bao,J.; Sun,Y.; Zhao,J.; Zhang,H.; Wu,G.; Liu,J.; Webster,R.G.; Lv,N.
EPI572768	HA	China	2013-Jan-07	EPI_ISL_173707	A/chicken/Shandong/qd0107/2013			Pu,J.; Wang,S.; Yin,Y.; Zhang,G.; Carter,R.A.; Wang,J.; Xu,G.; Sun,H.; Wang,M.; Wen,C.; Wei,Y.; Wang,D.; Zhu,B.; Lemmon,G.; Jiao,Y.; Duan,S.; Wang,Q.; Du,Q.; Sun,M.; Bao,J.; Sun,Y.; Zhao,J.; Zhang,H.; Wu,G.; Liu,J.; Webster,R.G.; Lv,N.
EPI572771	HA	China	2013-May-23	EPI_ISL_173708	A/chicken/Shandong/lc0523/2013			Pu,J.; Wang,S.; Yin,Y.; Zhang,G.; Carter,R.A.; Wang,J.; Xu,G.; Sun,H.; Wang,M.; Wen,C.; Wei,Y.; Wang,D.; Zhu,B.; Lemmon,G.; Jiao,Y.; Duan,S.; Wang,Q.; Du,Q.; Sun,M.; Bao,J.; Sun,Y.; Zhao,J.; Zhang,H.; Wu,G.; Liu,J.; Webster,R.G.; Lv,N.
EPI572778	HA	China	2012-Oct-24	EPI_ISL_173709	A/chicken/Hebei/1024/2012			Pu,J.; Wang,S.; Yin,Y.; Zhang,G.; Carter,R.A.; Wang,J.; Xu,G.; Sun,H.; Wang,M.; Wen,C.; Wei,Y.; Wang,D.; Zhu,B.; Lemmon,G.; Jiao,Y.; Duan,S.; Wang,Q.; Du,Q.; Sun,M.; Bao,J.; Sun,Y.; Zhao,J.; Zhang,H.; Wu,G.; Liu,J.; Webster,R.G.; Lv,N.
EPI572780	HA	China	2013-Jan-09	EPI_ISL_173710	A/chicken/Hebei/0109/2013			Pu,J.; Wang,S.; Yin,Y.; Zhang,G.; Carter,R.A.; Wang,J.; Xu,G.; Sun,H.; Wang,M.; Wen,C.; Wei,Y.; Wang,D.; Zhu,B.; Lemmon,G.; Jiao,Y.; Duan,S.; Wang,Q.; Du,Q.; Sun,M.; Bao,J.; Sun,Y.; Zhao,J.; Zhang,H.; Wu,G.; Liu,J.; Webster,R.G.; Lv,N.
EPI572783	HA	China	2013-May-12	EPI_ISL_173711	A/chicken/Beijing/0512/2013			Pu,J.; Wang,S.; Yin,Y.; Zhang,G.; Carter,R.A.; Wang,J.; Xu,G.; Sun,H.; Wang,M.; Wen,C.; Wei,Y.; Wang,D.; Zhu,B.; Lemmon,G.; Jiao,Y.; Duan,S.; Wang,Q.; Du,Q.; Sun,M.; Bao,J.; Sun,Y.; Zhao,J.; Zhang,H.; Wu,G.; Liu,J.; Webster,R.G.; Lv,N.
EPI572781	HA	China	2013-Mar-24	EPI_ISL_173726	A/chicken/Beijing/16/2013			Pu,J.; Wang,S.; Yin,Y.; Zhang,G.; Carter,R.A.; Wang,J.; Xu,G.; Sun,H.; Wang,M.; Wen,C.; Wei,Y.; Wang,D.; Zhu,B.; Lemmon,G.; Jiao,Y.; Duan,S.; Wang,Q.; Du,Q.; Sun,M.; Bao,J.; Sun,Y.; Zhao,J.; Zhang,H.; Wu,G.; Liu,J.; Webster,R.G.; Lv,N.
EPI572786	HA	China	2013-Mar-09	EPI_ISL_173727	A/chicken/Beijing/0309/2013			Pu,J.; Wang,S.; Yin,Y.; Zhang,G.; Carter,R.A.; Wang,J.; Xu,G.; Sun,H.; Wang,M.; Wen,C.; Wei,Y.; Wang,D.; Zhu,B.; Lemmon,G.; Jiao,Y.; Duan,S.; Wang,Q.; Du,Q.; Sun,M.; Bao,J.; Sun,Y.; Zhao,J.; Zhang,H.; Wu,G.; Liu,J.; Webster,R.G.; Lv,N.
EPI572764	HA	China	2013-Mar-12	EPI_ISL_173728	A/chicken/Shandong/qd0312/2013			Pu,J.; Wang,S.; Yin,Y.; Zhang,G.; Carter,R.A.; Wang,J.; Xu,G.; Sun,H.; Wang,M.; Wen,C.; Wei,Y.; Wang,D.; Zhu,B.; Lemmon,G.; Jiao,Y.; Duan,S.; Wang,Q.; Du,Q.; Sun,M.; Bao,J.; Sun,Y.; Zhao,J.; Zhang,H.; Wu,G.; Liu,J.; Webster,R.G.; Lv,N.
EPI572784	HA	China	2013-Mar-31	EPI_ISL_173729	A/chicken/Beijing/0331/2013			Pu,J.; Wang,S.; Yin,Y.; Zhang,G.; Carter,R.A.; Wang,J.; Xu,G.; Sun,H.; Wang,M.; Wen,C.; Wei,Y.; Wang,D.; Zhu,B.; Lemmon,G.; Jiao,Y.; Duan,S.; Wang,Q.; Du,Q.; Sun,M.; Bao,J.; Sun,Y.; Zhao,J.; Zhang,H.; Wu,G.; Liu,J.; Webster,R.G.; Lv,N.
EPI572747	HA	China	2012-Jul-03	EPI_ISL_173730	A/chicken/Shanxi/0703/2012			Pu,J.; Wang,S.; Yin,Y.; Zhang,G.; Carter,R.A.; Wang,J.; Xu,G.; Sun,H.; Wang,M.; Wen,C.; Wei,Y.; Wang,D.; Zhu,B.; Lemmon,G.; Jiao,Y.; Duan,S.; Wang,Q.; Du,Q.; Sun,M.; Bao,J.; Sun,Y.; Zhao,J.; Zhang,H.; Wu,G.; Liu,J.; Webster,R.G.; Lv,N.
EPI572748	HA	China	2012-Jun-06	EPI_ISL_173731	A/chicken/Shandong/zc0606/2012			Pu,J.; Wang,S.; Yin,Y.; Zhang,G.; Carter,R.A.; Wang,J.; Xu,G.; Sun,H.; Wang,M.; Wen,C.; Wei,Y.; Wang,D.; Zhu,B.; Lemmon,G.; Jiao,Y.; Duan,S.; Wang,Q.; Du,Q.; Sun,M.; Bao,J.; Sun,Y.; Zhao,J.; Zhang,H.; Wu,G.; Liu,J.; Webster,R.G.; Lv,N.
EPI572769	HA	China	2013-Sep-03	EPI_ISL_173732	A/chicken/Shandong/lc0903/2013			Pu,J.; Wang,S.; Yin,Y.; Zhang,G.; Carter,R.A.; Wang,J.; Xu,G.; Sun,H.; Wang,M.; Wen,C.; Wei,Y.; Wang,D.; Zhu,B.; Lemmon,G.; Jiao,Y.; Duan,S.; Wang,Q.; Du,Q.; Sun,M.; Bao,J.; Sun,Y.; Zhao,J.; Zhang,H.; Wu,G.; Liu,J.; Webster,R.G.; Lv,N.
EPI572770	HA	China	2012-Aug-30	EPI_ISL_173733	A/chicken/Shandong/lc0830/2012			Pu,J.; Wang,S.; Yin,Y.; Zhang,G.; Carter,R.A.; Wang,J.; Xu,G.; Sun,H.; Wang,M.; Wen,C.; Wei,Y.; Wang,D.; Zhu,B.; Lemmon,G.; Jiao,Y.; Duan,S.; Wang,Q.; Du,Q.; Sun,M.; Bao,J.; Sun,Y.; Zhao,J.; Zhang,H.; Wu,G.; Liu,J.; Webster,R.G.; Lv,N.
EPI572774	HA	China	2012-Jul-04	EPI_ISL_173734	A/chicken/Liaoning/0704/2012			Pu,J.; Wang,S.; Yin,Y.; Zhang,G.; Carter,R.A.; Wang,J.; Xu,G.; Sun,H.; Wang,M.; Wen,C.; Wei,Y.; Wang,D.; Zhu,B.; Lemmon,G.; Jiao,Y.; Duan,S.; Wang,Q.; Du,Q.; Sun,M.; Bao,J.; Sun,Y.; Zhao,J.; Zhang,H.; Wu,G.; Liu,J.; Webster,R.G.; Lv,N.
EPI572779	HA	China	2013-Jul-21	EPI_ISL_173735	A/chicken/Hebei/0721/2013			Pu,J.; Wang,S.; Yin,Y.; Zhang,G.; Carter,R.A.; Wang,J.; Xu,G.; Sun,H.; Wang,M.; Wen,C.; Wei,Y.; Wang,D.; Zhu,B.; Lemmon,G.; Jiao,Y.; Duan,S.; Wang,Q.; Du,Q.; Sun,M.; Bao,J.; Sun,Y.; Zhao,J.; Zhang,H.; Wu,G.; Liu,J.; Webster,R.G.; Lv,N.
EPI572749	HA	China	2013-Jul-11	EPI_ISL_173736	A/chicken/Shandong/yt0711/2013			Pu,J.; Wang,S.; Yin,Y.; Zhang,G.; Carter,R.A.; Wang,J.; Xu,G.; Sun,H.; Wang,M.; Wen,C.; Wei,Y.; Wang,D.; Zhu,B.; Lemmon,G.; Jiao,Y.; Duan,S.; Wang,Q.; Du,Q.; Sun,M.; Bao,J.; Sun,Y.; Zhao,J.; Zhang,H.; Wu,G.; Liu,J.; Webster,R.G.; Lv,N.
EPI572750	HA	China	2012-Jan-06	EPI_ISL_173737	A/chicken/Shandong/yt0106/2012			Pu,J.; Wang,S.; Yin,Y.; Zhang,G.; Carter,R.A.; Wang,J.; Xu,G.; Sun,H.; Wang,M.; Wen,C.; Wei,Y.; Wang,D.; Zhu,B.; Lemmon,G.; Jiao,Y.; Duan,S.; Wang,Q.; Du,Q.; Sun,M.; Bao,J.; Sun,Y.; Zhao,J.; Zhang,H.; Wu,G.; Liu,J.; Webster,R.G.; Lv,N.
EPI572753	HA	China	2013-Jul-12	EPI_ISL_173738	A/chicken/Shandong/wf0712/2013			Pu,J.; Wang,S.; Yin,Y.; Zhang,G.; Carter,R.A.; Wang,J.; Xu,G.; Sun,H.; Wang,M.; Wen,C.; Wei,Y.; Wang,D.; Zhu,B.; Lemmon,G.; Jiao,Y.; Duan,S.; Wang,Q.; Du,Q.; Sun,M.; Bao,J.; Sun,Y.; Zhao,J.; Zhang,H.; Wu,G.; Liu,J.; Webster,R.G.; Lv,N.
EPI569671	HA	China	2009-Jan-23	EPI_ISL_173903	A/chicken/Henan/01/2009			Zhao,M.; Gu,X.; Chen,H.; Liu,Q.; Zhong,L.; Huang,J.; Gu,M.; Liu,X.
EPI569672	HA	China	2008-Feb-03	EPI_ISL_173905	A/chicken/Anhui/02/2008			Zhao,M.; Gu,X.; Chen,H.; Liu,Q.; Zhong,L.; Huang,J.; Gu,M.; Liu,X.
EPI569674	HA	China	2008-Jan-02	EPI_ISL_173907	A/chicken/Guangdong/01/2008			Zhao,M.; Gu,X.; Chen,H.; Liu,Q.; Zhong,L.; Huang,J.; Gu,M.; Liu,X.
EPI764811	HA	China	2009-Jan-01	EPI_ISL_173920	A/chicken/Fujian/01/2009			Zhao,M.; Gu,X.; Chen,H.; Liu,Q.; Zhong,L.; Huang,J.; Gu,M.; Liu,X.
EPI569676	HA	China	2008-Dec-01	EPI_ISL_173921	A/chicken/Henan/12/2008			Zhao,M.; Gu,X.; Chen,H.; Liu,Q.; Zhong,L.; Huang,J.; Gu,M.; Liu,X.
EPI569677	HA	China	2007-Mar-17	EPI_ISL_173922	A/chicken/Jiangsu/03/2007			Zhao,M.; Gu,X.; Chen,H.; Liu,Q.; Zhong,L.; Huang,J.; Gu,M.; Liu,X.
EPI569542	HA	China	2013-Apr-01	EPI_ISL_173923	A/chicken/Shandong/ZL1/2013			Chen,H.; Gu,X.; Liu,Q.; Zhong,L.; Huang,J.; Gu,M.; Liu,X.
EPI569544	HA	China	2013-Feb-01	EPI_ISL_173924	A/chicken/Jiangsu/TM55/2013			Chen,H.; Gu,X.; Liu,Q.; Zhong,L.; Huang,J.; Gu,M.; Liu,X.
EPI569548	HA	China	2013-May-01	EPI_ISL_173925	A/chicken/Jiangsu/YZLH3/2013			Chen,H.; Gu,X.; Liu,Q.; Zhong,L.; Huang,J.; Gu,M.; Liu,X.
EPI569606	HA	China	2012-Feb-07	EPI_ISL_173932	A/chicken/Jiangsu/XZ57/2012			Gu,X.; Chen,H.; Liu,Q.; Zhong,L.; Huang,J.; Gu,M.; Liu,X.
EPI569607	HA	China	2012-Feb-21	EPI_ISL_173933	A/chicken/Jiangsu/WJ58/2012			Gu,X.; Chen,H.; Liu,Q.; Zhong,L.; Huang,J.; Gu,M.; Liu,X.
EPI569609	HA	China	2011-Jan-18	EPI_ISL_173934	A/chicken/Jiangsu/SQ79/2011			Gu,X.; Chen,H.; Liu,Q.; Zhong,L.; Huang,J.; Gu,M.; Liu,X.
EPI569610	HA	China	2011-Jan-21	EPI_ISL_173935	A/chicken/Jiangsu/B20/2011			Gu,X.; Chen,H.; Liu,Q.; Zhong,L.; Huang,J.; Gu,M.; Liu,X.
EPI569612	HA	China	2011-Mar-02	EPI_ISL_173936	A/chicken/Jiangsu/JT34/2011			Gu,X.; Chen,H.; Liu,Q.; Zhong,L.; Huang,J.; Gu,M.; Liu,X.
EPI569613	HA	China	2010-Dec-01	EPI_ISL_173937	A/chicken/Shandong/B1/2010			Gu,X.; Chen,H.; Liu,Q.; Zhong,L.; Huang,J.; Gu,M.; Liu,X.
EPI569615	HA	China	2010-Dec-07	EPI_ISL_173938	A/chicken/Hebei/B5/2010			Gu,X.; Chen,H.; Liu,Q.; Zhong,L.; Huang,J.; Gu,M.; Liu,X.
EPI572751	HA	China	2012-Dec-06	EPI_ISL_174275	A/chicken/Shandong/wf1206/2012			Pu,J.; Wang,S.; Yin,Y.; Zhang,G.; Carter,R.A.; Wang,J.; Xu,G.; Sun,H.; Wang,M.; Wen,C.; Wei,Y.; Wang,D.; Zhu,B.; Lemmon,G.; Jiao,Y.; Duan,S.; Wang,Q.; Du,Q.; Sun,M.; Bao,J.; Sun,Y.; Zhao,J.; Zhang,H.; Wu,G.; Liu,J.; Webster,R.G.; Lv,N.
EPI572752	HA	China	2012-Dec-10	EPI_ISL_174276	A/chicken/Shandong/wf12010/2012			Pu,J.; Wang,S.; Yin,Y.; Zhang,G.; Carter,R.A.; Wang,J.; Xu,G.; Sun,H.; Wang,M.; Wen,C.; Wei,Y.; Wang,D.; Zhu,B.; Lemmon,G.; Jiao,Y.; Duan,S.; Wang,Q.; Du,Q.; Sun,M.; Bao,J.; Sun,Y.; Zhao,J.; Zhang,H.; Wu,G.; Liu,J.; Webster,R.G.; Lv,N.
EPI572755	HA	China	2012-Feb-02	EPI_ISL_174277	A/chicken/Shandong/wf0202/2012			Pu,J.; Wang,S.; Yin,Y.; Zhang,G.; Carter,R.A.; Wang,J.; Xu,G.; Sun,H.; Wang,M.; Wen,C.; Wei,Y.; Wang,D.; Zhu,B.; Lemmon,G.; Jiao,Y.; Duan,S.; Wang,Q.; Du,Q.; Sun,M.; Bao,J.; Sun,Y.; Zhao,J.; Zhang,H.; Wu,G.; Liu,J.; Webster,R.G.; Lv,N.
EPI572756	HA	China	2012-Dec-24	EPI_ISL_174278	A/chicken/Shandong/qd1224/2012			Pu,J.; Wang,S.; Yin,Y.; Zhang,G.; Carter,R.A.; Wang,J.; Xu,G.; Sun,H.; Wang,M.; Wen,C.; Wei,Y.; Wang,D.; Zhu,B.; Lemmon,G.; Jiao,Y.; Duan,S.; Wang,Q.; Du,Q.; Sun,M.; Bao,J.; Sun,Y.; Zhao,J.; Zhang,H.; Wu,G.; Liu,J.; Webster,R.G.; Lv,N.
EPI572759	HA	China	2012-Sep-20	EPI_ISL_174279	A/chicken/Shandong/qd0920/2012			Pu,J.; Wang,S.; Yin,Y.; Zhang,G.; Carter,R.A.; Wang,J.; Xu,G.; Sun,H.; Wang,M.; Wen,C.; Wei,Y.; Wang,D.; Zhu,B.; Lemmon,G.; Jiao,Y.; Duan,S.; Wang,Q.; Du,Q.; Sun,M.; Bao,J.; Sun,Y.; Zhao,J.; Zhang,H.; Wu,G.; Liu,J.; Webster,R.G.; Lv,N.
EPI572762	HA	China	2012-May-16	EPI_ISL_174280	A/chicken/Shandong/qd0516/2012			Pu,J.; Wang,S.; Yin,Y.; Zhang,G.; Carter,R.A.; Wang,J.; Xu,G.; Sun,H.; Wang,M.; Wen,C.; Wei,Y.; Wang,D.; Zhu,B.; Lemmon,G.; Jiao,Y.; Duan,S.; Wang,Q.; Du,Q.; Sun,M.; Bao,J.; Sun,Y.; Zhao,J.; Zhang,H.; Wu,G.; Liu,J.; Webster,R.G.; Lv,N.
EPI572763	HA	China	2012-Apr-27	EPI_ISL_174281	A/chicken/Shandong/qd0427/2012			Pu,J.; Wang,S.; Yin,Y.; Zhang,G.; Carter,R.A.; Wang,J.; Xu,G.; Sun,H.; Wang,M.; Wen,C.; Wei,Y.; Wang,D.; Zhu,B.; Lemmon,G.; Jiao,Y.; Duan,S.; Wang,Q.; Du,Q.; Sun,M.; Bao,J.; Sun,Y.; Zhao,J.; Zhang,H.; Wu,G.; Liu,J.; Webster,R.G.; Lv,N.
EPI572767	HA	China	2013-Apr-17	EPI_ISL_174282	A/chicken/Shandong/qd01417/2013			Pu,J.; Wang,S.; Yin,Y.; Zhang,G.; Carter,R.A.; Wang,J.; Xu,G.; Sun,H.; Wang,M.; Wen,C.; Wei,Y.; Wang,D.; Zhu,B.; Lemmon,G.; Jiao,Y.; Duan,S.; Wang,Q.; Du,Q.; Sun,M.; Bao,J.; Sun,Y.; Zhao,J.; Zhang,H.; Wu,G.; Liu,J.; Webster,R.G.; Lv,N.
EPI572775	HA	China	2013-May-17	EPI_ISL_174283	A/chicken/Liaoning/0517/2013			Pu,J.; Wang,S.; Yin,Y.; Zhang,G.; Carter,R.A.; Wang,J.; Xu,G.; Sun,H.; Wang,M.; Wen,C.; Wei,Y.; Wang,D.; Zhu,B.; Lemmon,G.; Jiao,Y.; Duan,S.; Wang,Q.; Du,Q.; Sun,M.; Bao,J.; Sun,Y.; Zhao,J.; Zhang,H.; Wu,G.; Liu,J.; Webster,R.G.; Lv,N.
EPI572776	HA	China	2012-Oct-31	EPI_ISL_174284	A/chicken/Jilin/1031/2012			Pu,J.; Wang,S.; Yin,Y.; Zhang,G.; Carter,R.A.; Wang,J.; Xu,G.; Sun,H.; Wang,M.; Wen,C.; Wei,Y.; Wang,D.; Zhu,B.; Lemmon,G.; Jiao,Y.; Duan,S.; Wang,Q.; Du,Q.; Sun,M.; Bao,J.; Sun,Y.; Zhao,J.; Zhang,H.; Wu,G.; Liu,J.; Webster,R.G.; Lv,N.
EPI572777	HA	China	2012-May-19	EPI_ISL_174285	A/chicken/Jilin/0519/2012			Pu,J.; Wang,S.; Yin,Y.; Zhang,G.; Carter,R.A.; Wang,J.; Xu,G.; Sun,H.; Wang,M.; Wen,C.; Wei,Y.; Wang,D.; Zhu,B.; Lemmon,G.; Jiao,Y.; Duan,S.; Wang,Q.; Du,Q.; Sun,M.; Bao,J.; Sun,Y.; Zhao,J.; Zhang,H.; Wu,G.; Liu,J.; Webster,R.G.; Lv,N.
EPI586079	HA	China	2013-Dec-19	EPI_ISL_177911	A/chicken/Henan/LY/2013			Song,H.; Wang,C.; Wang,X.
EPI599537	HA	China	2013-Oct-20	EPI_ISL_182014	A/chicken/Jiangxi/23773/2013			Ma,C.; Lam,T.T.Y.; Chai,Y.; Wang,J.; Fan,X.; Hong,W.; Zhang,Y.; Li,L.; Liu,Y.; Smith,D.K.; Webby,R.J.; Peiris,J.S.M.; Zhu,H.; Guan,Y.
EPI599551	HA	China	2013-Nov-22	EPI_ISL_182015	A/chicken/Jiangxi/25970/2013			Ma,C.; Lam,T.T.Y.; Chai,Y.; Wang,J.; Fan,X.; Hong,W.; Zhang,Y.; Li,L.; Liu,Y.; Smith,D.K.; Webby,R.J.; Peiris,J.S.M.; Zhu,H.; Guan,Y.
EPI599558	HA	China	2013-Nov-10	EPI_ISL_182016	A/chicken/Jiangxi/28601/2013			Ma,C.; Lam,T.T.Y.; Chai,Y.; Wang,J.; Fan,X.; Hong,W.; Zhang,Y.; Li,L.; Liu,Y.; Smith,D.K.; Webby,R.J.; Peiris,J.S.M.; Zhu,H.; Guan,Y.
EPI599544	HA	China	2013-Oct-20	EPI_ISL_182017	A/chicken/Jiangxi/23797/2013			Ma,C.; Lam,T.T.Y.; Chai,Y.; Wang,J.; Fan,X.; Hong,W.; Zhang,Y.; Li,L.; Liu,Y.; Smith,D.K.; Webby,R.J.; Peiris,J.S.M.; Zhu,H.; Guan,Y.
EPI599481	HA	China	2013-Sep-01	EPI_ISL_182026	A/chicken/Jiangxi/20478/2013			Ma,C.; Lam,T.T.Y.; Chai,Y.; Wang,J.; Fan,X.; Hong,W.; Zhang,Y.; Li,L.; Liu,Y.; Smith,D.K.; Webby,R.J.; Peiris,J.S.M.; Zhu,H.; Guan,Y.
EPI599495	HA	China	2013-Sep-01	EPI_ISL_182027	A/chicken/Jiangxi/20489/2013			Ma,C.; Lam,T.T.Y.; Chai,Y.; Wang,J.; Fan,X.; Hong,W.; Zhang,Y.; Li,L.; Liu,Y.; Smith,D.K.; Webby,R.J.; Peiris,J.S.M.; Zhu,H.; Guan,Y.
EPI599502	HA	China	2013-Sep-01	EPI_ISL_182028	A/chicken/Jiangxi/20506/2013			Ma,C.; Lam,T.T.Y.; Chai,Y.; Wang,J.; Fan,X.; Hong,W.; Zhang,Y.; Li,L.; Liu,Y.; Smith,D.K.; Webby,R.J.; Peiris,J.S.M.; Zhu,H.; Guan,Y.
EPI599509	HA	China	2013-Sep-08	EPI_ISL_182029	A/chicken/Jiangxi/20935/2013			Ma,C.; Lam,T.T.Y.; Chai,Y.; Wang,J.; Fan,X.; Hong,W.; Zhang,Y.; Li,L.; Liu,Y.; Smith,D.K.; Webby,R.J.; Peiris,J.S.M.; Zhu,H.; Guan,Y.
EPI599488	HA	China	2013-Sep-01	EPI_ISL_182030	A/chicken/Jiangxi/20482/2013			Ma,C.; Lam,T.T.Y.; Chai,Y.; Wang,J.; Fan,X.; Hong,W.; Zhang,Y.; Li,L.; Liu,Y.; Smith,D.K.; Webby,R.J.; Peiris,J.S.M.; Zhu,H.; Guan,Y.
EPI599516	HA	China	2013-Sep-08	EPI_ISL_182031	A/chicken/Jiangxi/20976/2013			Ma,C.; Lam,T.T.Y.; Chai,Y.; Wang,J.; Fan,X.; Hong,W.; Zhang,Y.; Li,L.; Liu,Y.; Smith,D.K.; Webby,R.J.; Peiris,J.S.M.; Zhu,H.; Guan,Y.
EPI599523	HA	China	2013-Sep-15	EPI_ISL_182032	A/chicken/Jiangxi/21481/2013			Ma,C.; Lam,T.T.Y.; Chai,Y.; Wang,J.; Fan,X.; Hong,W.; Zhang,Y.; Li,L.; Liu,Y.; Smith,D.K.; Webby,R.J.; Peiris,J.S.M.; Zhu,H.; Guan,Y.
EPI599530	HA	China	2013-Sep-22	EPI_ISL_182033	A/chicken/Jiangxi/21984/2013			Ma,C.; Lam,T.T.Y.; Chai,Y.; Wang,J.; Fan,X.; Hong,W.; Zhang,Y.; Li,L.; Liu,Y.; Smith,D.K.; Webby,R.J.; Peiris,J.S.M.; Zhu,H.; Guan,Y.
EPI599382	HA	China	2013-Feb-20	EPI_ISL_182072	A/chicken/Jiangxi/8209/2013			Ma,C.; Lam,T.T.Y.; Chai,Y.; Wang,J.; Fan,X.; Hong,W.; Zhang,Y.; Li,L.; Liu,Y.; Smith,D.K.; Webby,R.J.; Peiris,J.S.M.; Zhu,H.; Guan,Y.
EPI599389	HA	China	2013-Aug-11	EPI_ISL_182073	A/chicken/Jiangxi/18913/2013			Ma,C.; Lam,T.T.Y.; Chai,Y.; Wang,J.; Fan,X.; Hong,W.; Zhang,Y.; Li,L.; Liu,Y.; Smith,D.K.; Webby,R.J.; Peiris,J.S.M.; Zhu,H.; Guan,Y.
EPI599396	HA	China	2013-Aug-11	EPI_ISL_182074	A/chicken/Jiangxi/18922/2013			Ma,C.; Lam,T.T.Y.; Chai,Y.; Wang,J.; Fan,X.; Hong,W.; Zhang,Y.; Li,L.; Liu,Y.; Smith,D.K.; Webby,R.J.; Peiris,J.S.M.; Zhu,H.; Guan,Y.
EPI599403	HA	China	2013-Aug-11	EPI_ISL_182075	A/chicken/Jiangxi/18946/2013			Ma,C.; Lam,T.T.Y.; Chai,Y.; Wang,J.; Fan,X.; Hong,W.; Zhang,Y.; Li,L.; Liu,Y.; Smith,D.K.; Webby,R.J.; Peiris,J.S.M.; Zhu,H.; Guan,Y.
EPI599411	HA	China	2013-Aug-11	EPI_ISL_182076	A/chicken/Jiangxi/18952/2013			Ma,C.; Lam,T.T.Y.; Chai,Y.; Wang,J.; Fan,X.; Hong,W.; Zhang,Y.; Li,L.; Liu,Y.; Smith,D.K.; Webby,R.J.; Peiris,J.S.M.; Zhu,H.; Guan,Y.
EPI599418	HA	China	2013-Aug-11	EPI_ISL_182077	A/chicken/Jiangxi/18957/2013			Ma,C.; Lam,T.T.Y.; Chai,Y.; Wang,J.; Fan,X.; Hong,W.; Zhang,Y.; Li,L.; Liu,Y.; Smith,D.K.; Webby,R.J.; Peiris,J.S.M.; Zhu,H.; Guan,Y.
EPI599425	HA	China	2013-Aug-11	EPI_ISL_182078	A/chicken/Jiangxi/18980/2013			Ma,C.; Lam,T.T.Y.; Chai,Y.; Wang,J.; Fan,X.; Hong,W.; Zhang,Y.; Li,L.; Liu,Y.; Smith,D.K.; Webby,R.J.; Peiris,J.S.M.; Zhu,H.; Guan,Y.
EPI599432	HA	China	2013-Aug-18	EPI_ISL_182079	A/chicken/Jiangxi/19436/2013			Ma,C.; Lam,T.T.Y.; Chai,Y.; Wang,J.; Fan,X.; Hong,W.; Zhang,Y.; Li,L.; Liu,Y.; Smith,D.K.; Webby,R.J.; Peiris,J.S.M.; Zhu,H.; Guan,Y.
EPI599439	HA	China	2013-Aug-18	EPI_ISL_182080	A/chicken/Jiangxi/19448/2013			Ma,C.; Lam,T.T.Y.; Chai,Y.; Wang,J.; Fan,X.; Hong,W.; Zhang,Y.; Li,L.; Liu,Y.; Smith,D.K.; Webby,R.J.; Peiris,J.S.M.; Zhu,H.; Guan,Y.
EPI599446	HA	China	2013-Aug-25	EPI_ISL_182081	A/chicken/Jiangxi/19934/2013			Ma,C.; Lam,T.T.Y.; Chai,Y.; Wang,J.; Fan,X.; Hong,W.; Zhang,Y.; Li,L.; Liu,Y.; Smith,D.K.; Webby,R.J.; Peiris,J.S.M.; Zhu,H.; Guan,Y.
EPI599453	HA	China	2013-Aug-25	EPI_ISL_182082	A/chicken/Jiangxi/19981/2013			Ma,C.; Lam,T.T.Y.; Chai,Y.; Wang,J.; Fan,X.; Hong,W.; Zhang,Y.; Li,L.; Liu,Y.; Smith,D.K.; Webby,R.J.; Peiris,J.S.M.; Zhu,H.; Guan,Y.
EPI599460	HA	China	2013-Sep-01	EPI_ISL_182083	A/chicken/Jiangxi/20443/2013			Ma,C.; Lam,T.T.Y.; Chai,Y.; Wang,J.; Fan,X.; Hong,W.; Zhang,Y.; Li,L.; Liu,Y.; Smith,D.K.; Webby,R.J.; Peiris,J.S.M.; Zhu,H.; Guan,Y.
EPI599467	HA	China	2013-Sep-01	EPI_ISL_182084	A/chicken/Jiangxi/20446/2013			Ma,C.; Lam,T.T.Y.; Chai,Y.; Wang,J.; Fan,X.; Hong,W.; Zhang,Y.; Li,L.; Liu,Y.; Smith,D.K.; Webby,R.J.; Peiris,J.S.M.; Zhu,H.; Guan,Y.
EPI599474	HA	China	2013-Sep-01	EPI_ISL_182085	A/chicken/Jiangxi/20457/2013			Ma,C.; Lam,T.T.Y.; Chai,Y.; Wang,J.; Fan,X.; Hong,W.; Zhang,Y.; Li,L.; Liu,Y.; Smith,D.K.; Webby,R.J.; Peiris,J.S.M.; Zhu,H.; Guan,Y.
EPI621143	HA	China	2008-Mar-02	EPI_ISL_190690	A/chicken/Shandong/sx01/2008			Meng,H.; Sun,T.
EPI656578	HA	China	2015-Mar-06	EPI_ISL_198759	A/chicken/Hubei/03.06 WHWTZ132-O/2015		Institute of Microbiology, Chinese Academy of Sciences
EPI656610	HA	China	2013-Dec-28	EPI_ISL_198763	A/chicken/Hunan/12.28 YYGK0054-P/2013(H9N2)		Institute of Microbiology, Chinese Academy of Sciences
EPI656730	HA	China	2015-Apr-04	EPI_ISL_198778	A/chicken/Jilin/04.04 SY001-O/2015(H9N2)		Institute of Microbiology, Chinese Academy of Sciences
EPI657178	HA	China	2014-Dec-17	EPI_ISL_198834	A/chicken/Hunan/12.17 YYFQH0015-O/2014(H9N2)		Institute of Microbiology, Chinese Academy of Sciences
EPI657234	HA	China	2015-May-03	EPI_ISL_198841	A/chicken/Jilin/05.03 YJ011-O/2015(H9N2)		Institute of Microbiology, Chinese Academy of Sciences
EPI657250	HA	China	2015-Apr-05	EPI_ISL_198843	A/chicken/Jilin/04.05 CCCJ005/2015(H9N2)		Institute of Microbiology, Chinese Academy of Sciences
EPI657258	HA	China	2015-Mar-01	EPI_ISL_198844	A/chicken/Anhui/03.01 FY001-O/2015(H9N2)		Institute of Microbiology, Chinese Academy of Sciences
EPI657386	HA	China	2015-Apr-05	EPI_ISL_198864	A/chicken/Jilin/04.05 CCCJ006/2015(H9N2)		Institute of Microbiology, Chinese Academy of Sciences
EPI657394	HA	China	2015-Apr-11	EPI_ISL_198865	A/chicken/Jilin/04.11 CCHSL009/2015(H9N2)		Institute of Microbiology, Chinese Academy of Sciences
EPI657506	HA	China	2015-Mar-15	EPI_ISL_198879	A/chicken/Yunnan/03.15 DQXYL0029-O/2015(H9N2)		Institute of Microbiology, Chinese Academy of Sciences
EPI657714	HA	China	2014-Dec-17	EPI_ISL_198905	A/chicken/Hunan/12.17 YYFQH0059-O/2014(H9N2)		Institute of Microbiology, Chinese Academy of Sciences
EPI657794	HA	China	2015-Apr-01	EPI_ISL_198915	A/chicken/Jiangxi/04.01 NCJD0116-O/2015(H9N2)		Institute of Microbiology, Chinese Academy of Sciences
EPI657818	HA	China	2015-Apr-01	EPI_ISL_198918	A/chicken/Jiangxi/04.01 NCJD0129-O/2015(H9N2)		Institute of Microbiology, Chinese Academy of Sciences
EPI657922	HA	China	2015-Apr-01	EPI_ISL_198931	A/chicken/Jiangxi/04.01 NCDTZ0261-P/2015(H9N2)		Institute of Microbiology, Chinese Academy of Sciences
EPI691611	HA	Pakistan	2015-May-19	EPI_ISL_206690	A/chicken/Pakistan/13A/2015			Sharma,P.; Rehmani,S.F.; Wajid,A.; Olivier,T.; William-Coplin,D.; Suarez,D.; Swayne,D.; Afonso,C.
EPI691619	HA	Pakistan	2015-May-11	EPI_ISL_206691	A/chicken/Pakistan/10A/2015			Sharma,P.; Rehmani,S.F.; Wajid,A.; Olivier,T.; William-Coplin,D.; Suarez,D.; Swayne,D.; Afonso,C.
EPI692176	HA	China	2011-Jan-01	EPI_ISL_206712	A/chicken/Guangdong/34/2011			Wang,S.; Liu,S.; Jiang,W.; Zhuang,Q.; Wang,K.; Hou,G.; Li,J.; Yu,J.; Du,X.; Yang,Z.; Liu,Y.; Chen,J.
EPI692184	HA	China	2013-Jan-01	EPI_ISL_206715	A/chicken/Jiangsu/JS110/2013			Wang,S.; Liu,S.; Jiang,W.; Zhuang,Q.; Wang,K.; Hou,G.; Li,J.; Yu,J.; Du,X.; Yang,Z.; Liu,Y.; Chen,J.
EPI692188	HA	China	2012-Jan-01	EPI_ISL_206720	A/chicken/Sichuan/267/2012			Wang,S.; Liu,S.; Jiang,W.; Zhuang,Q.; Wang,K.; Hou,G.; Li,J.; Yu,J.; Du,X.; Yang,Z.; Liu,Y.; Chen,J.
EPI692173	HA	China	2012-Jan-01	EPI_ISL_206753	A/chicken/Anhui/230/2012			Wang,S.; Liu,S.; Jiang,W.; Zhuang,Q.; Wang,K.; Hou,G.; Li,J.; Yu,J.; Du,X.; Yang,Z.; Liu,Y.; Chen,J.
EPI692175	HA	China	2011-Jan-01	EPI_ISL_206755	A/chicken/Anhui/w107/2011			Wang,S.; Liu,S.; Jiang,W.; Zhuang,Q.; Wang,K.; Hou,G.; Li,J.; Yu,J.; Du,X.; Yang,Z.; Liu,Y.; Chen,J.
EPI692180	HA	China	2011-Jan-01	EPI_ISL_206758	A/chicken/Henan/52/2011			Wang,S.; Liu,S.; Jiang,W.; Zhuang,Q.; Wang,K.; Hou,G.; Li,J.; Yu,J.; Du,X.; Yang,Z.; Liu,Y.; Chen,J.
EPI692182	HA	China	2011-Jan-01	EPI_ISL_206760	A/chicken/Hubei/79/2011			Wang,S.; Liu,S.; Jiang,W.; Zhuang,Q.; Wang,K.; Hou,G.; Li,J.; Yu,J.; Du,X.; Yang,Z.; Liu,Y.; Chen,J.
EPI692185	HA	China	2013-Jan-01	EPI_ISL_206761	A/chicken/Jiangsu/JS86/2013			Wang,S.; Liu,S.; Jiang,W.; Zhuang,Q.; Wang,K.; Hou,G.; Li,J.; Yu,J.; Du,X.; Yang,Z.; Liu,Y.; Chen,J.
EPI692187	HA	China	2012-Jan-01	EPI_ISL_206762	A/chicken/Shandong/160/2012			Wang,S.; Liu,S.; Jiang,W.; Zhuang,Q.; Wang,K.; Hou,G.; Li,J.; Yu,J.; Du,X.; Yang,Z.; Liu,Y.; Chen,J.
EPI692191	HA	China	2011-Jan-01	EPI_ISL_206765	A/ck/Guizhou/6/2011			Wang,S.; Liu,S.; Jiang,W.; Zhuang,Q.; Wang,K.; Hou,G.; Li,J.; Yu,J.; Du,X.; Yang,Z.; Liu,Y.; Chen,J.
EPI692230	HA	China	2009-Jan-01	EPI_ISL_206779	A/Chicken/Tianjin/2009			Wang,S.; Liu,S.; Jiang,W.; Zhuang,Q.; Wang,K.; Hou,G.; Li,J.; Yu,J.; Du,X.; Yang,Z.; Liu,Y.; Chen,J.
EPI767096	HA	China	2014-Nov-15	EPI_ISL_223083	A/chicken/XinjiangBaicheng/1/2014			Wu,J.; Kang,Q.
EPI845708	HA	China	2013-Oct-21	EPI_ISL_235764	A/chicken/Shandong/903/2013			Tan,L.; Zhu,F.; Gao,D.; Cui,N.; Huang,Q.; Huang,Y.; Zhang,X.; Xu,C.
EPI846031	HA	China	2015-Jul-25	EPI_ISL_235796	A/chicken/Anhui/AH120/2015			Kai,W.; Jun,C.H.
EPI846039	HA	China	2014-Jun-20	EPI_ISL_235798	A/chicken/Jiangsu/JS4539/2014			Kai,W.; Jun,C.H.
EPI1275030	HA	Cambodia	2015-Feb-16	EPI_ISL_321503	A/chicken/Cambodia/Z27W8M1/2015		Institut Pasteur du Cambodia
EPI1275038	HA	Cambodia	2015-Feb-16	EPI_ISL_321504	A/chicken/Cambodia/Z28W8M1/2015		Institut Pasteur du Cambodia
EPI1275046	HA	Cambodia	2015-Feb-16	EPI_ISL_321505	A/chicken/Cambodia/Z29W8M1/2015		Institut Pasteur du Cambodia
EPI1275054	HA	Cambodia	2015-Feb-16	EPI_ISL_321506	A/chicken/Cambodia/Z30W8M1/2015		Institut Pasteur du Cambodia
EPI1275070	HA	Cambodia	2015-Mar-30	EPI_ISL_321508	A/chicken/Cambodia/Z150W14M1/2015		Institut Pasteur du Cambodia
EPI1275078	HA	Cambodia	2015-May-04	EPI_ISL_321509	A/chicken/Cambodia/Z248W19M1/2015		Institut Pasteur du Cambodia
EPI1275094	HA	Cambodia	2015-May-11	EPI_ISL_321511	A/chicken/Cambodia/Z269W20M1/2015		Institut Pasteur du Cambodia
EPI1275110	HA	Cambodia	2015-May-18	EPI_ISL_321513	A/chicken/Cambodia/Z287W21M1/2015		Institut Pasteur du Cambodia
EPI1275118	HA	Cambodia	2015-May-25	EPI_ISL_321514	A/chicken/Cambodia/Z308W22M1/2015		Institut Pasteur du Cambodia
EPI1275134	HA	Cambodia	2015-Jun-09	EPI_ISL_321516	A/chicken/Cambodia/Z350W24M1/2015		Institut Pasteur du Cambodia
EPI1275150	HA	Cambodia	2015-Jul-06	EPI_ISL_321518	A/chicken/Cambodia/Z430W28M1/2015		Institut Pasteur du Cambodia
EPI1275158	HA	Cambodia	2015-Jul-14	EPI_ISL_321519	A/chicken/Cambodia/Z450W29M1/2015		Institut Pasteur du Cambodia
EPI1275166	HA	Cambodia	2015-Jul-13	EPI_ISL_321520	A/chicken/Cambodia/Z457W29M3/2015		Institut Pasteur du Cambodia
EPI1275174	HA	Cambodia	2015-Aug-04	EPI_ISL_321521	A/chicken/Cambodia/Z517W32M3/2015		Institut Pasteur du Cambodia
EPI1275182	HA	Cambodia	2015-Aug-04	EPI_ISL_321522	A/chicken/Cambodia/Z518W32M3/2015		Institut Pasteur du Cambodia
EPI1275190	HA	Cambodia	2015-Aug-04	EPI_ISL_321523	A/chicken/Cambodia/Z519W32M3/2015		Institut Pasteur du Cambodia
EPI1275198	HA	Cambodia	2015-Aug-04	EPI_ISL_321524	A/chicken/Cambodia/Z520W32M3/2015		Institut Pasteur du Cambodia
EPI1275206	HA	Cambodia	2015-Aug-10	EPI_ISL_321525	A/chicken/Cambodia/Z530W33M1/2015		Institut Pasteur du Cambodia
EPI1275230	HA	Cambodia	2015-Aug-24	EPI_ISL_321528	A/chicken/Cambodia/Z567W35M1/2015		Institut Pasteur du Cambodia
EPI1275238	HA	Cambodia	2015-Aug-31	EPI_ISL_321529	A/chicken/Cambodia/Z587W36M1/2015		Institut Pasteur du Cambodia
EPI1275262	HA	Cambodia	2015-Sep-15	EPI_ISL_321532	A/chicken/Cambodia/Z640W38M3/2015		Institut Pasteur du Cambodia
EPI1275270	HA	Cambodia	2015-Sep-21	EPI_ISL_321533	A/chicken/Cambodia/Z648W39M1/2015		Institut Pasteur du Cambodia
EPI1275286	HA	Cambodia	2015-Oct-27	EPI_ISL_321535	A/chicken/Cambodia/Z748W44M1/2015		Institut Pasteur du Cambodia
EPI1275294	HA	Cambodia	2015-Nov-10	EPI_ISL_321536	A/chicken/Cambodia/Z789W46M1/2015		Institut Pasteur du Cambodia
EPI1275302	HA	Cambodia	2015-Nov-16	EPI_ISL_321537	A/chicken/Cambodia/Z820W47M3/2015		Institut Pasteur du Cambodia
EPI1275310	HA	Cambodia	2015-Nov-28	EPI_ISL_321538	A/chicken/Cambodia/Z838W48M3/2015		Institut Pasteur du Cambodia
EPI1275318	HA	Cambodia	2015-Nov-28	EPI_ISL_321539	A/chicken/Cambodia/Z839W48M3/2015		Institut Pasteur du Cambodia
EPI1275342	HA	Cambodia	2015-Nov-30	EPI_ISL_321542	A/chicken/Cambodia/Z858W49M3/2015		Institut Pasteur du Cambodia
EPI1275350	HA	Cambodia	2015-Nov-30	EPI_ISL_321543	A/chicken/Cambodia/Z860W49M3/2015		Institut Pasteur du Cambodia
EPI1275358	HA	Cambodia	2015-Dec-06	EPI_ISL_321544	A/chicken/Cambodia/Z869W50M1/2015		Institut Pasteur du Cambodia
EPI1275366	HA	Cambodia	2015-Dec-14	EPI_ISL_321545	A/chicken/Cambodia/Z888W51M1/2015		Institut Pasteur du Cambodia
EPI1275374	HA	Cambodia	2015-Dec-21	EPI_ISL_321546	A/chicken/Cambodia/Z909W52M1/2015		Institut Pasteur du Cambodia
EPI1275518	HA	Cambodia	2015-Apr-28	EPI_ISL_321564	A/chicken/Cambodia/Z230W18M1/2015		Institut Pasteur du Cambodia
EPI1309257	HA	China	2015-Feb-27	EPI_ISL_329540	A/chicken/Guangxi/C227/2015			Li,D.; Xie,Z.; Li,M.; Luo,S.; Xie,L.; Huang,L.; Fan,Q.; Huang,J.; Xie,Z.X.; Xie,Z.Q.; Luo,S.S.; Xie,L.J.; Huang,J.L.
EPI1309265	HA	China	2015-Dec-28	EPI_ISL_329541	A/chicken/Guangxi/C1228/2015			Li,D.; Xie,Z.; Li,M.; Luo,S.; Xie,L.; Huang,L.; Fan,Q.; Huang,J.; Xie,Z.X.; Xie,Z.Q.; Luo,S.S.; Xie,L.J.; Huang,J.L.
EPI1521721	HA	China	2015-May-06	EPI_ISL_370698	A/chicken/Anhui/A35/2015			Lu,Q.; Jiang,W.M.; Hou,G.Y.; Li,J.P.; Peng,C.; Wang,S.C.; Zhuang,Q.Y.; Liu,S.; Chen,J.M.
EPI1521722	HA	China	2015-May-05	EPI_ISL_370699	A/chicken/Anhui/A215/2015			Lu,Q.; Jiang,W.M.; Hou,G.Y.; Li,J.P.; Peng,C.; Wang,S.C.; Zhuang,Q.Y.; Liu,S.; Chen,J.M.
EPI1521723	HA	China	2015-May-05	EPI_ISL_370700	A/chicken/Anhui/A220/2015			Lu,Q.; Jiang,W.M.; Hou,G.Y.; Li,J.P.; Peng,C.; Wang,S.C.; Zhuang,Q.Y.; Liu,S.; Chen,J.M.
EPI1521724	HA	China	2015-May-05	EPI_ISL_370701	A/chicken/Anhui/A354/2015			Lu,Q.; Jiang,W.M.; Hou,G.Y.; Li,J.P.; Peng,C.; Wang,S.C.; Zhuang,Q.Y.; Liu,S.; Chen,J.M.
EPI1521725	HA	China	2015-May-05	EPI_ISL_370702	A/chicken/Anhui/A356/2015			Lu,Q.; Jiang,W.M.; Hou,G.Y.; Li,J.P.; Peng,C.; Wang,S.C.; Zhuang,Q.Y.; Liu,S.; Chen,J.M.
EPI1521726	HA	China	2015-May-06	EPI_ISL_370703	A/chicken/Anhui/A413/2015			Lu,Q.; Jiang,W.M.; Hou,G.Y.; Li,J.P.; Peng,C.; Wang,S.C.; Zhuang,Q.Y.; Liu,S.; Chen,J.M.
EPI1521727	HA	China	2015-May-06	EPI_ISL_370704	A/chicken/Anhui/A41/2015			Lu,Q.; Jiang,W.M.; Hou,G.Y.; Li,J.P.; Peng,C.; Wang,S.C.; Zhuang,Q.Y.; Liu,S.; Chen,J.M.
EPI1521728	HA	China	2015-May-06	EPI_ISL_370705	A/chicken/Anhui/A43/2015			Lu,Q.; Jiang,W.M.; Hou,G.Y.; Li,J.P.; Peng,C.; Wang,S.C.; Zhuang,Q.Y.; Liu,S.; Chen,J.M.
EPI1521729	HA	China	2015-May-05	EPI_ISL_370706	A/chicken/Anhui/A511/2015			Lu,Q.; Jiang,W.M.; Hou,G.Y.; Li,J.P.; Peng,C.; Wang,S.C.; Zhuang,Q.Y.; Liu,S.; Chen,J.M.
EPI1521730	HA	China	2015-May-05	EPI_ISL_370707	A/chicken/Anhui/A534/2015			Lu,Q.; Jiang,W.M.; Hou,G.Y.; Li,J.P.; Peng,C.; Wang,S.C.; Zhuang,Q.Y.; Liu,S.; Chen,J.M.
EPI1521731	HA	China	2015-May-05	EPI_ISL_370708	A/chicken/Anhui/A545/2015			Lu,Q.; Jiang,W.M.; Hou,G.Y.; Li,J.P.; Peng,C.; Wang,S.C.; Zhuang,Q.Y.; Liu,S.; Chen,J.M.
EPI1521732	HA	China	2015-May-05	EPI_ISL_370709	A/chicken/Anhui/A551/2015			Lu,Q.; Jiang,W.M.; Hou,G.Y.; Li,J.P.; Peng,C.; Wang,S.C.; Zhuang,Q.Y.; Liu,S.; Chen,J.M.
EPI1521733	HA	China	2015-May-04	EPI_ISL_370710	A/chicken/Anhui/A774/2015			Lu,Q.; Jiang,W.M.; Hou,G.Y.; Li,J.P.; Peng,C.; Wang,S.C.; Zhuang,Q.Y.; Liu,S.; Chen,J.M.
EPI1521734	HA	China	2015-May-04	EPI_ISL_370711	A/chicken/Anhui/A776/2015			Lu,Q.; Jiang,W.M.; Hou,G.Y.; Li,J.P.; Peng,C.; Wang,S.C.; Zhuang,Q.Y.; Liu,S.; Chen,J.M.
EPI1521735	HA	China	2015-May-04	EPI_ISL_370712	A/chicken/Anhui/A845/2015			Lu,Q.; Jiang,W.M.; Hou,G.Y.; Li,J.P.; Peng,C.; Wang,S.C.; Zhuang,Q.Y.; Liu,S.; Chen,J.M.
EPI1521736	HA	China	2015-May-04	EPI_ISL_370713	A/chicken/Anhui/A850/2015			Lu,Q.; Jiang,W.M.; Hou,G.Y.; Li,J.P.; Peng,C.; Wang,S.C.; Zhuang,Q.Y.; Liu,S.; Chen,J.M.
EPI1521737	HA	China	2015-May-04	EPI_ISL_370714	A/chicken/Anhui/A851/2015			Lu,Q.; Jiang,W.M.; Hou,G.Y.; Li,J.P.; Peng,C.; Wang,S.C.; Zhuang,Q.Y.; Liu,S.; Chen,J.M.
EPI1521738	HA	China	2015-May-04	EPI_ISL_370715	A/chicken/Anhui/A853/2015			Lu,Q.; Jiang,W.M.; Hou,G.Y.; Li,J.P.; Peng,C.; Wang,S.C.; Zhuang,Q.Y.; Liu,S.; Chen,J.M.
EPI1521739	HA	China	2015-May-04	EPI_ISL_370716	A/chicken/Anhui/A855/2015			Lu,Q.; Jiang,W.M.; Hou,G.Y.; Li,J.P.; Peng,C.; Wang,S.C.; Zhuang,Q.Y.; Liu,S.; Chen,J.M.
EPI1521740	HA	China	2015-May-06	EPI_ISL_370717	A/chicken/Anhui/AC26/2015			Lu,Q.; Jiang,W.M.; Hou,G.Y.; Li,J.P.; Peng,C.; Wang,S.C.; Zhuang,Q.Y.; Liu,S.; Chen,J.M.
EPI1521741	HA	China	2015-May-06	EPI_ISL_370718	A/chicken/Anhui/AJ35/2015			Lu,Q.; Jiang,W.M.; Hou,G.Y.; Li,J.P.; Peng,C.; Wang,S.C.; Zhuang,Q.Y.; Liu,S.; Chen,J.M.
EPI1521742	HA	China	2015-May-06	EPI_ISL_370719	A/chicken/Anhui/AJ43/2015			Lu,Q.; Jiang,W.M.; Hou,G.Y.; Li,J.P.; Peng,C.; Wang,S.C.; Zhuang,Q.Y.; Liu,S.; Chen,J.M.
EPI1521745	HA	China	2015-Apr-22	EPI_ISL_370722	A/chicken/Beijing/B1368/2015			Lu,Q.; Jiang,W.M.; Hou,G.Y.; Li,J.P.; Peng,C.; Wang,S.C.; Zhuang,Q.Y.; Liu,S.; Chen,J.M.
EPI1521746	HA	China	2015-May-12	EPI_ISL_370723	A/chicken/Guangdong/G301/2015			Lu,Q.; Jiang,W.M.; Hou,G.Y.; Li,J.P.; Peng,C.; Wang,S.C.; Zhuang,Q.Y.; Liu,S.; Chen,J.M.
EPI1521747	HA	China	2015-May-12	EPI_ISL_370724	A/chicken/Guangdong/G306/2015			Lu,Q.; Jiang,W.M.; Hou,G.Y.; Li,J.P.; Peng,C.; Wang,S.C.; Zhuang,Q.Y.; Liu,S.; Chen,J.M.
EPI1521748	HA	China	2015-May-12	EPI_ISL_370725	A/chicken/Guangdong/G307/2015			Lu,Q.; Jiang,W.M.; Hou,G.Y.; Li,J.P.; Peng,C.; Wang,S.C.; Zhuang,Q.Y.; Liu,S.; Chen,J.M.
EPI1521749	HA	China	2015-May-12	EPI_ISL_370726	A/chicken/Guangdong/G309/2015			Lu,Q.; Jiang,W.M.; Hou,G.Y.; Li,J.P.; Peng,C.; Wang,S.C.; Zhuang,Q.Y.; Liu,S.; Chen,J.M.
EPI1521756	HA	China	2015-May-12	EPI_ISL_370733	A/chicken/Guangdong/G331/2015			Lu,Q.; Jiang,W.M.; Hou,G.Y.; Li,J.P.; Peng,C.; Wang,S.C.; Zhuang,Q.Y.; Liu,S.; Chen,J.M.
EPI1521757	HA	China	2015-May-12	EPI_ISL_370734	A/chicken/Guangdong/G334/2015			Lu,Q.; Jiang,W.M.; Hou,G.Y.; Li,J.P.; Peng,C.; Wang,S.C.; Zhuang,Q.Y.; Liu,S.; Chen,J.M.
EPI1521758	HA	China	2015-May-12	EPI_ISL_370735	A/chicken/Guangdong/G336/2015			Lu,Q.; Jiang,W.M.; Hou,G.Y.; Li,J.P.; Peng,C.; Wang,S.C.; Zhuang,Q.Y.; Liu,S.; Chen,J.M.
EPI1521760	HA	China	2015-May-12	EPI_ISL_370737	A/chicken/Guangdong/G361/2015			Lu,Q.; Jiang,W.M.; Hou,G.Y.; Li,J.P.; Peng,C.; Wang,S.C.; Zhuang,Q.Y.; Liu,S.; Chen,J.M.
EPI1521761	HA	China	2015-May-12	EPI_ISL_370738	A/chicken/Guangdong/G364/2015			Lu,Q.; Jiang,W.M.; Hou,G.Y.; Li,J.P.; Peng,C.; Wang,S.C.; Zhuang,Q.Y.; Liu,S.; Chen,J.M.
EPI1521762	HA	China	2015-May-12	EPI_ISL_370739	A/chicken/Guangdong/G368/2015			Lu,Q.; Jiang,W.M.; Hou,G.Y.; Li,J.P.; Peng,C.; Wang,S.C.; Zhuang,Q.Y.; Liu,S.; Chen,J.M.
EPI1521763	HA	China	2015-May-12	EPI_ISL_370740	A/chicken/Guangdong/G369/2015			Lu,Q.; Jiang,W.M.; Hou,G.Y.; Li,J.P.; Peng,C.; Wang,S.C.; Zhuang,Q.Y.; Liu,S.; Chen,J.M.
EPI1521764	HA	China	2015-May-12	EPI_ISL_370741	A/chicken/Guangdong/G370/2015			Lu,Q.; Jiang,W.M.; Hou,G.Y.; Li,J.P.; Peng,C.; Wang,S.C.; Zhuang,Q.Y.; Liu,S.; Chen,J.M.
EPI1521765	HA	China	2015-May-13	EPI_ISL_370742	A/chicken/Guangdong/G371/2015			Lu,Q.; Jiang,W.M.; Hou,G.Y.; Li,J.P.; Peng,C.; Wang,S.C.; Zhuang,Q.Y.; Liu,S.; Chen,J.M.
EPI1521766	HA	China	2015-May-13	EPI_ISL_370743	A/chicken/Guangdong/G374/2015			Lu,Q.; Jiang,W.M.; Hou,G.Y.; Li,J.P.; Peng,C.; Wang,S.C.; Zhuang,Q.Y.; Liu,S.; Chen,J.M.
EPI1521767	HA	China	2015-May-13	EPI_ISL_370744	A/chicken/Guangdong/G378/2015			Lu,Q.; Jiang,W.M.; Hou,G.Y.; Li,J.P.; Peng,C.; Wang,S.C.; Zhuang,Q.Y.; Liu,S.; Chen,J.M.
EPI1521768	HA	China	2015-May-13	EPI_ISL_370745	A/chicken/Guangdong/G410/2015			Lu,Q.; Jiang,W.M.; Hou,G.Y.; Li,J.P.; Peng,C.; Wang,S.C.; Zhuang,Q.Y.; Liu,S.; Chen,J.M.
EPI1521769	HA	China	2015-May-13	EPI_ISL_370746	A/chicken/Guangdong/G413/2015			Lu,Q.; Jiang,W.M.; Hou,G.Y.; Li,J.P.; Peng,C.; Wang,S.C.; Zhuang,Q.Y.; Liu,S.; Chen,J.M.
EPI1521770	HA	China	2015-May-13	EPI_ISL_370747	A/chicken/Guangdong/G480/2015			Lu,Q.; Jiang,W.M.; Hou,G.Y.; Li,J.P.; Peng,C.; Wang,S.C.; Zhuang,Q.Y.; Liu,S.; Chen,J.M.
EPI1521771	HA	China	2015-May-13	EPI_ISL_370748	A/chicken/Guangdong/G700/2015			Lu,Q.; Jiang,W.M.; Hou,G.Y.; Li,J.P.; Peng,C.; Wang,S.C.; Zhuang,Q.Y.; Liu,S.; Chen,J.M.
EPI1521772	HA	China	2015-May-13	EPI_ISL_370749	A/chicken/Guangdong/G721/2015			Lu,Q.; Jiang,W.M.; Hou,G.Y.; Li,J.P.; Peng,C.; Wang,S.C.; Zhuang,Q.Y.; Liu,S.; Chen,J.M.
EPI1521773	HA	China	2015-May-13	EPI_ISL_370750	A/chicken/Guangdong/G727/2015			Lu,Q.; Jiang,W.M.; Hou,G.Y.; Li,J.P.; Peng,C.; Wang,S.C.; Zhuang,Q.Y.; Liu,S.; Chen,J.M.
EPI1521774	HA	China	2015-May-13	EPI_ISL_370751	A/chicken/Guangdong/G731/2015			Lu,Q.; Jiang,W.M.; Hou,G.Y.; Li,J.P.; Peng,C.; Wang,S.C.; Zhuang,Q.Y.; Liu,S.; Chen,J.M.
EPI1521775	HA	China	2015-May-13	EPI_ISL_370752	A/chicken/Guangdong/G733/2015			Lu,Q.; Jiang,W.M.; Hou,G.Y.; Li,J.P.; Peng,C.; Wang,S.C.; Zhuang,Q.Y.; Liu,S.; Chen,J.M.
EPI1521776	HA	China	2015-May-13	EPI_ISL_370753	A/chicken/Guangdong/G735/2015			Lu,Q.; Jiang,W.M.; Hou,G.Y.; Li,J.P.; Peng,C.; Wang,S.C.; Zhuang,Q.Y.; Liu,S.; Chen,J.M.
EPI1521777	HA	China	2015-May-12	EPI_ISL_370754	A/chicken/Jiangsu/J1056/2015			Lu,Q.; Jiang,W.M.; Hou,G.Y.; Li,J.P.; Peng,C.; Wang,S.C.; Zhuang,Q.Y.; Liu,S.; Chen,J.M.
EPI1521778	HA	China	2015-May-12	EPI_ISL_370755	A/chicken/Jiangsu/J1069/2015			Lu,Q.; Jiang,W.M.; Hou,G.Y.; Li,J.P.; Peng,C.; Wang,S.C.; Zhuang,Q.Y.; Liu,S.; Chen,J.M.
EPI1521779	HA	China	2015-May-12	EPI_ISL_370756	A/chicken/Jiangsu/J1072/2015			Lu,Q.; Jiang,W.M.; Hou,G.Y.; Li,J.P.; Peng,C.; Wang,S.C.; Zhuang,Q.Y.; Liu,S.; Chen,J.M.
EPI1521780	HA	China	2015-May-12	EPI_ISL_370757	A/chicken/Jiangsu/J1074/2015			Lu,Q.; Jiang,W.M.; Hou,G.Y.; Li,J.P.; Peng,C.; Wang,S.C.; Zhuang,Q.Y.; Liu,S.; Chen,J.M.
EPI1521781	HA	China	2015-May-12	EPI_ISL_370758	A/chicken/Jiangsu/J1075/2015			Lu,Q.; Jiang,W.M.; Hou,G.Y.; Li,J.P.; Peng,C.; Wang,S.C.; Zhuang,Q.Y.; Liu,S.; Chen,J.M.
EPI1521782	HA	China	2015-May-12	EPI_ISL_370759	A/chicken/Jiangsu/J1080/2015			Lu,Q.; Jiang,W.M.; Hou,G.Y.; Li,J.P.; Peng,C.; Wang,S.C.; Zhuang,Q.Y.; Liu,S.; Chen,J.M.
EPI1521783	HA	China	2015-May-13	EPI_ISL_370760	A/chicken/Jiangsu/J1081/2015			Lu,Q.; Jiang,W.M.; Hou,G.Y.; Li,J.P.; Peng,C.; Wang,S.C.; Zhuang,Q.Y.; Liu,S.; Chen,J.M.
EPI1521784	HA	China	2015-May-13	EPI_ISL_370761	A/chicken/Jiangsu/J1085/2015			Lu,Q.; Jiang,W.M.; Hou,G.Y.; Li,J.P.; Peng,C.; Wang,S.C.; Zhuang,Q.Y.; Liu,S.; Chen,J.M.
EPI1521785	HA	China	2015-May-13	EPI_ISL_370762	A/chicken/Jiangsu/J1089/2015			Lu,Q.; Jiang,W.M.; Hou,G.Y.; Li,J.P.; Peng,C.; Wang,S.C.; Zhuang,Q.Y.; Liu,S.; Chen,J.M.
EPI1521786	HA	China	2015-May-13	EPI_ISL_370763	A/chicken/Jiangsu/J1090/2015			Lu,Q.; Jiang,W.M.; Hou,G.Y.; Li,J.P.; Peng,C.; Wang,S.C.; Zhuang,Q.Y.; Liu,S.; Chen,J.M.
EPI1521787	HA	China	2015-May-13	EPI_ISL_370764	A/chicken/Jiangsu/J1093/2015			Lu,Q.; Jiang,W.M.; Hou,G.Y.; Li,J.P.; Peng,C.; Wang,S.C.; Zhuang,Q.Y.; Liu,S.; Chen,J.M.
EPI1521788	HA	China	2015-May-13	EPI_ISL_370765	A/chicken/Jiangsu/J1095/2015			Lu,Q.; Jiang,W.M.; Hou,G.Y.; Li,J.P.; Peng,C.; Wang,S.C.; Zhuang,Q.Y.; Liu,S.; Chen,J.M.
EPI1521789	HA	China	2015-May-13	EPI_ISL_370766	A/chicken/Jiangsu/J1098/2015			Lu,Q.; Jiang,W.M.; Hou,G.Y.; Li,J.P.; Peng,C.; Wang,S.C.; Zhuang,Q.Y.; Liu,S.; Chen,J.M.
EPI1521790	HA	China	2015-May-13	EPI_ISL_370767	A/chicken/Jiangsu/J1099/2015			Lu,Q.; Jiang,W.M.; Hou,G.Y.; Li,J.P.; Peng,C.; Wang,S.C.; Zhuang,Q.Y.; Liu,S.; Chen,J.M.
EPI1521791	HA	China	2015-May-13	EPI_ISL_370768	A/chicken/Jiangsu/J1100/2015			Lu,Q.; Jiang,W.M.; Hou,G.Y.; Li,J.P.; Peng,C.; Wang,S.C.; Zhuang,Q.Y.; Liu,S.; Chen,J.M.
EPI1521792	HA	China	2015-May-13	EPI_ISL_370769	A/chicken/Jiangsu/J1102/2015			Lu,Q.; Jiang,W.M.; Hou,G.Y.; Li,J.P.; Peng,C.; Wang,S.C.; Zhuang,Q.Y.; Liu,S.; Chen,J.M.
EPI1521793	HA	China	2015-May-13	EPI_ISL_370770	A/chicken/Jiangsu/J1152/2015			Lu,Q.; Jiang,W.M.; Hou,G.Y.; Li,J.P.; Peng,C.; Wang,S.C.; Zhuang,Q.Y.; Liu,S.; Chen,J.M.
EPI1521794	HA	China	2015-May-13	EPI_ISL_370771	A/chicken/Jiangsu/J154/2015			Lu,Q.; Jiang,W.M.; Hou,G.Y.; Li,J.P.; Peng,C.; Wang,S.C.; Zhuang,Q.Y.; Liu,S.; Chen,J.M.
EPI1521795	HA	China	2015-May-13	EPI_ISL_370772	A/chicken/Jiangsu/J161/2015			Lu,Q.; Jiang,W.M.; Hou,G.Y.; Li,J.P.; Peng,C.; Wang,S.C.; Zhuang,Q.Y.; Liu,S.; Chen,J.M.
EPI1521796	HA	China	2015-May-13	EPI_ISL_370773	A/chicken/Jiangsu/J163/2015			Lu,Q.; Jiang,W.M.; Hou,G.Y.; Li,J.P.; Peng,C.; Wang,S.C.; Zhuang,Q.Y.; Liu,S.; Chen,J.M.
EPI1521797	HA	China	2015-May-13	EPI_ISL_370774	A/chicken/Jiangsu/J170/2015			Lu,Q.; Jiang,W.M.; Hou,G.Y.; Li,J.P.; Peng,C.; Wang,S.C.; Zhuang,Q.Y.; Liu,S.; Chen,J.M.
EPI1521798	HA	China	2015-May-13	EPI_ISL_370775	A/chicken/Jiangsu/J171/2015			Lu,Q.; Jiang,W.M.; Hou,G.Y.; Li,J.P.; Peng,C.; Wang,S.C.; Zhuang,Q.Y.; Liu,S.; Chen,J.M.
EPI1521799	HA	China	2015-May-13	EPI_ISL_370776	A/chicken/Jiangsu/J173/2015			Lu,Q.; Jiang,W.M.; Hou,G.Y.; Li,J.P.; Peng,C.; Wang,S.C.; Zhuang,Q.Y.; Liu,S.; Chen,J.M.
EPI1521800	HA	China	2015-May-13	EPI_ISL_370777	A/chicken/Jiangsu/J177/2015			Lu,Q.; Jiang,W.M.; Hou,G.Y.; Li,J.P.; Peng,C.; Wang,S.C.; Zhuang,Q.Y.; Liu,S.; Chen,J.M.
EPI1521801	HA	China	2015-May-13	EPI_ISL_370778	A/chicken/Jiangsu/J179/2015			Lu,Q.; Jiang,W.M.; Hou,G.Y.; Li,J.P.; Peng,C.; Wang,S.C.; Zhuang,Q.Y.; Liu,S.; Chen,J.M.
EPI1521802	HA	China	2015-May-13	EPI_ISL_370779	A/chicken/Jiangsu/J183/2015			Lu,Q.; Jiang,W.M.; Hou,G.Y.; Li,J.P.; Peng,C.; Wang,S.C.; Zhuang,Q.Y.; Liu,S.; Chen,J.M.
EPI1521803	HA	China	2015-May-13	EPI_ISL_370780	A/chicken/Jiangsu/J185/2015			Lu,Q.; Jiang,W.M.; Hou,G.Y.; Li,J.P.; Peng,C.; Wang,S.C.; Zhuang,Q.Y.; Liu,S.; Chen,J.M.
EPI1521804	HA	China	2015-May-13	EPI_ISL_370781	A/chicken/Jiangsu/J188/2015			Lu,Q.; Jiang,W.M.; Hou,G.Y.; Li,J.P.; Peng,C.; Wang,S.C.; Zhuang,Q.Y.; Liu,S.; Chen,J.M.
EPI1521805	HA	China	2015-May-13	EPI_ISL_370782	A/chicken/Jiangsu/J190/2015			Lu,Q.; Jiang,W.M.; Hou,G.Y.; Li,J.P.; Peng,C.; Wang,S.C.; Zhuang,Q.Y.; Liu,S.; Chen,J.M.
EPI1521806	HA	China	2015-May-13	EPI_ISL_370783	A/chicken/Jiangsu/J192/2015			Lu,Q.; Jiang,W.M.; Hou,G.Y.; Li,J.P.; Peng,C.; Wang,S.C.; Zhuang,Q.Y.; Liu,S.; Chen,J.M.
EPI1521807	HA	China	2015-May-13	EPI_ISL_370784	A/chicken/Jiangsu/J193/2015			Lu,Q.; Jiang,W.M.; Hou,G.Y.; Li,J.P.; Peng,C.; Wang,S.C.; Zhuang,Q.Y.; Liu,S.; Chen,J.M.
EPI1521808	HA	China	2015-May-13	EPI_ISL_370785	A/chicken/Jiangsu/J195/2015			Lu,Q.; Jiang,W.M.; Hou,G.Y.; Li,J.P.; Peng,C.; Wang,S.C.; Zhuang,Q.Y.; Liu,S.; Chen,J.M.
EPI1521809	HA	China	2015-May-13	EPI_ISL_370786	A/chicken/Jiangsu/J197/2015			Lu,Q.; Jiang,W.M.; Hou,G.Y.; Li,J.P.; Peng,C.; Wang,S.C.; Zhuang,Q.Y.; Liu,S.; Chen,J.M.
EPI1521810	HA	China	2015-May-13	EPI_ISL_370787	A/chicken/Jiangsu/J198/2015			Lu,Q.; Jiang,W.M.; Hou,G.Y.; Li,J.P.; Peng,C.; Wang,S.C.; Zhuang,Q.Y.; Liu,S.; Chen,J.M.
EPI1521811	HA	China	2015-May-13	EPI_ISL_370788	A/chicken/Jiangsu/J200/2015			Lu,Q.; Jiang,W.M.; Hou,G.Y.; Li,J.P.; Peng,C.; Wang,S.C.; Zhuang,Q.Y.; Liu,S.; Chen,J.M.
EPI1521812	HA	China	2015-May-13	EPI_ISL_370789	A/chicken/Jiangsu/J204/2015			Lu,Q.; Jiang,W.M.; Hou,G.Y.; Li,J.P.; Peng,C.; Wang,S.C.; Zhuang,Q.Y.; Liu,S.; Chen,J.M.
EPI1521813	HA	China	2015-May-13	EPI_ISL_370790	A/chicken/Jiangsu/J207/2015			Lu,Q.; Jiang,W.M.; Hou,G.Y.; Li,J.P.; Peng,C.; Wang,S.C.; Zhuang,Q.Y.; Liu,S.; Chen,J.M.
EPI1521814	HA	China	2015-May-13	EPI_ISL_370791	A/chicken/Jiangsu/J210/2015			Lu,Q.; Jiang,W.M.; Hou,G.Y.; Li,J.P.; Peng,C.; Wang,S.C.; Zhuang,Q.Y.; Liu,S.; Chen,J.M.
EPI1521815	HA	China	2015-May-13	EPI_ISL_370792	A/chicken/Jiangsu/J248/2015			Lu,Q.; Jiang,W.M.; Hou,G.Y.; Li,J.P.; Peng,C.; Wang,S.C.; Zhuang,Q.Y.; Liu,S.; Chen,J.M.
EPI1521816	HA	China	2015-May-13	EPI_ISL_370793	A/chicken/Jiangsu/J313/2015			Lu,Q.; Jiang,W.M.; Hou,G.Y.; Li,J.P.; Peng,C.; Wang,S.C.; Zhuang,Q.Y.; Liu,S.; Chen,J.M.
EPI1521817	HA	China	2015-May-13	EPI_ISL_370794	A/chicken/Jiangsu/J467/2015			Lu,Q.; Jiang,W.M.; Hou,G.Y.; Li,J.P.; Peng,C.; Wang,S.C.; Zhuang,Q.Y.; Liu,S.; Chen,J.M.
EPI1521818	HA	China	2015-May-13	EPI_ISL_370795	A/chicken/Jiangsu/J513/2015			Lu,Q.; Jiang,W.M.; Hou,G.Y.; Li,J.P.; Peng,C.; Wang,S.C.; Zhuang,Q.Y.; Liu,S.; Chen,J.M.
EPI1521819	HA	China	2015-May-13	EPI_ISL_370796	A/chicken/Jiangsu/J515/2015			Lu,Q.; Jiang,W.M.; Hou,G.Y.; Li,J.P.; Peng,C.; Wang,S.C.; Zhuang,Q.Y.; Liu,S.; Chen,J.M.
EPI1521820	HA	China	2015-May-13	EPI_ISL_370797	A/chicken/Jiangsu/J516/2015			Lu,Q.; Jiang,W.M.; Hou,G.Y.; Li,J.P.; Peng,C.; Wang,S.C.; Zhuang,Q.Y.; Liu,S.; Chen,J.M.
EPI1521821	HA	China	2015-May-13	EPI_ISL_370798	A/chicken/Jiangsu/J521/2015			Lu,Q.; Jiang,W.M.; Hou,G.Y.; Li,J.P.; Peng,C.; Wang,S.C.; Zhuang,Q.Y.; Liu,S.; Chen,J.M.
EPI1521822	HA	China	2015-May-13	EPI_ISL_370799	A/chicken/Jiangsu/J527/2015			Lu,Q.; Jiang,W.M.; Hou,G.Y.; Li,J.P.; Peng,C.; Wang,S.C.; Zhuang,Q.Y.; Liu,S.; Chen,J.M.
EPI1521823	HA	China	2015-May-13	EPI_ISL_370800	A/chicken/Jiangsu/J528/2015			Lu,Q.; Jiang,W.M.; Hou,G.Y.; Li,J.P.; Peng,C.; Wang,S.C.; Zhuang,Q.Y.; Liu,S.; Chen,J.M.
EPI1521824	HA	China	2015-May-13	EPI_ISL_370801	A/chicken/Jiangsu/J530/2015			Lu,Q.; Jiang,W.M.; Hou,G.Y.; Li,J.P.; Peng,C.; Wang,S.C.; Zhuang,Q.Y.; Liu,S.; Chen,J.M.
EPI1521825	HA	China	2015-May-13	EPI_ISL_370802	A/chicken/Jiangsu/J533/2015			Lu,Q.; Jiang,W.M.; Hou,G.Y.; Li,J.P.; Peng,C.; Wang,S.C.; Zhuang,Q.Y.; Liu,S.; Chen,J.M.
EPI1521826	HA	China	2015-May-13	EPI_ISL_370803	A/chicken/Jiangsu/J534/2015			Lu,Q.; Jiang,W.M.; Hou,G.Y.; Li,J.P.; Peng,C.; Wang,S.C.; Zhuang,Q.Y.; Liu,S.; Chen,J.M.
EPI1521827	HA	China	2015-May-13	EPI_ISL_370804	A/chicken/Jiangsu/J539/2015			Lu,Q.; Jiang,W.M.; Hou,G.Y.; Li,J.P.; Peng,C.; Wang,S.C.; Zhuang,Q.Y.; Liu,S.; Chen,J.M.
EPI1521828	HA	China	2015-May-13	EPI_ISL_370805	A/chicken/Jiangsu/J541/2015			Lu,Q.; Jiang,W.M.; Hou,G.Y.; Li,J.P.; Peng,C.; Wang,S.C.; Zhuang,Q.Y.; Liu,S.; Chen,J.M.
EPI1521829	HA	China	2015-May-13	EPI_ISL_370806	A/chicken/Jiangsu/J549/2015			Lu,Q.; Jiang,W.M.; Hou,G.Y.; Li,J.P.; Peng,C.; Wang,S.C.; Zhuang,Q.Y.; Liu,S.; Chen,J.M.
EPI1521830	HA	China	2015-May-13	EPI_ISL_370807	A/chicken/Jiangsu/J550/2015			Lu,Q.; Jiang,W.M.; Hou,G.Y.; Li,J.P.; Peng,C.; Wang,S.C.; Zhuang,Q.Y.; Liu,S.; Chen,J.M.
EPI1521831	HA	China	2015-May-11	EPI_ISL_370808	A/chicken/Jiangsu/J558/2015			Lu,Q.; Jiang,W.M.; Hou,G.Y.; Li,J.P.; Peng,C.; Wang,S.C.; Zhuang,Q.Y.; Liu,S.; Chen,J.M.
EPI1521832	HA	China	2015-May-13	EPI_ISL_370809	A/chicken/Jiangsu/J563/2015			Lu,Q.; Jiang,W.M.; Hou,G.Y.; Li,J.P.; Peng,C.; Wang,S.C.; Zhuang,Q.Y.; Liu,S.; Chen,J.M.
EPI1521833	HA	China	2015-May-13	EPI_ISL_370810	A/chicken/Jiangsu/J568/2015			Lu,Q.; Jiang,W.M.; Hou,G.Y.; Li,J.P.; Peng,C.; Wang,S.C.; Zhuang,Q.Y.; Liu,S.; Chen,J.M.
EPI1521834	HA	China	2015-May-13	EPI_ISL_370811	A/chicken/Jiangsu/J569/2015			Lu,Q.; Jiang,W.M.; Hou,G.Y.; Li,J.P.; Peng,C.; Wang,S.C.; Zhuang,Q.Y.; Liu,S.; Chen,J.M.
EPI1521835	HA	China	2015-May-11	EPI_ISL_370812	A/chicken/Jiangsu/J579/2015			Lu,Q.; Jiang,W.M.; Hou,G.Y.; Li,J.P.; Peng,C.; Wang,S.C.; Zhuang,Q.Y.; Liu,S.; Chen,J.M.
EPI1521836	HA	China	2015-May-11	EPI_ISL_370813	A/chicken/Jiangsu/J586/2015			Lu,Q.; Jiang,W.M.; Hou,G.Y.; Li,J.P.; Peng,C.; Wang,S.C.; Zhuang,Q.Y.; Liu,S.; Chen,J.M.
EPI1521837	HA	China	2015-May-12	EPI_ISL_370814	A/chicken/Jiangsu/J640/2015			Lu,Q.; Jiang,W.M.; Hou,G.Y.; Li,J.P.; Peng,C.; Wang,S.C.; Zhuang,Q.Y.; Liu,S.; Chen,J.M.
EPI1521838	HA	China	2015-May-12	EPI_ISL_370815	A/chicken/Jiangsu/J644/2015			Lu,Q.; Jiang,W.M.; Hou,G.Y.; Li,J.P.; Peng,C.; Wang,S.C.; Zhuang,Q.Y.; Liu,S.; Chen,J.M.
EPI1521839	HA	China	2015-May-12	EPI_ISL_370816	A/chicken/Jiangsu/J657/2015			Lu,Q.; Jiang,W.M.; Hou,G.Y.; Li,J.P.; Peng,C.; Wang,S.C.; Zhuang,Q.Y.; Liu,S.; Chen,J.M.
EPI1521840	HA	China	2015-May-12	EPI_ISL_370817	A/chicken/Jiangsu/J659/2015			Lu,Q.; Jiang,W.M.; Hou,G.Y.; Li,J.P.; Peng,C.; Wang,S.C.; Zhuang,Q.Y.; Liu,S.; Chen,J.M.
EPI1521841	HA	China	2015-May-11	EPI_ISL_370818	A/chicken/Jiangsu/J721/2015			Lu,Q.; Jiang,W.M.; Hou,G.Y.; Li,J.P.; Peng,C.; Wang,S.C.; Zhuang,Q.Y.; Liu,S.; Chen,J.M.
EPI1521842	HA	China	2015-May-11	EPI_ISL_370819	A/chicken/Jiangsu/J725/2015			Lu,Q.; Jiang,W.M.; Hou,G.Y.; Li,J.P.; Peng,C.; Wang,S.C.; Zhuang,Q.Y.; Liu,S.; Chen,J.M.
EPI1521843	HA	China	2015-May-11	EPI_ISL_370820	A/chicken/Jiangsu/J729/2015			Lu,Q.; Jiang,W.M.; Hou,G.Y.; Li,J.P.; Peng,C.; Wang,S.C.; Zhuang,Q.Y.; Liu,S.; Chen,J.M.
EPI1521844	HA	China	2015-May-11	EPI_ISL_370821	A/chicken/Jiangsu/J738/2015			Lu,Q.; Jiang,W.M.; Hou,G.Y.; Li,J.P.; Peng,C.; Wang,S.C.; Zhuang,Q.Y.; Liu,S.; Chen,J.M.
EPI1521845	HA	China	2015-May-11	EPI_ISL_370822	A/chicken/Jiangsu/J742/2015			Lu,Q.; Jiang,W.M.; Hou,G.Y.; Li,J.P.; Peng,C.; Wang,S.C.; Zhuang,Q.Y.; Liu,S.; Chen,J.M.
EPI1521846	HA	China	2015-May-11	EPI_ISL_370823	A/chicken/Jiangsu/J748/2015			Lu,Q.; Jiang,W.M.; Hou,G.Y.; Li,J.P.; Peng,C.; Wang,S.C.; Zhuang,Q.Y.; Liu,S.; Chen,J.M.
EPI1521847	HA	China	2015-May-11	EPI_ISL_370824	A/chicken/Jiangsu/J750/2015			Lu,Q.; Jiang,W.M.; Hou,G.Y.; Li,J.P.; Peng,C.; Wang,S.C.; Zhuang,Q.Y.; Liu,S.; Chen,J.M.
EPI1521848	HA	China	2015-May-12	EPI_ISL_370825	A/chicken/Jiangsu/J775/2015			Lu,Q.; Jiang,W.M.; Hou,G.Y.; Li,J.P.; Peng,C.; Wang,S.C.; Zhuang,Q.Y.; Liu,S.; Chen,J.M.
EPI1521849	HA	China	2015-May-12	EPI_ISL_370826	A/chicken/Jiangsu/J815/2015			Lu,Q.; Jiang,W.M.; Hou,G.Y.; Li,J.P.; Peng,C.; Wang,S.C.; Zhuang,Q.Y.; Liu,S.; Chen,J.M.
EPI1521850	HA	China	2015-May-12	EPI_ISL_370827	A/chicken/Jiangsu/J818/2015			Lu,Q.; Jiang,W.M.; Hou,G.Y.; Li,J.P.; Peng,C.; Wang,S.C.; Zhuang,Q.Y.; Liu,S.; Chen,J.M.
EPI1521851	HA	China	2015-May-12	EPI_ISL_370828	A/chicken/Jiangsu/J820/2015			Lu,Q.; Jiang,W.M.; Hou,G.Y.; Li,J.P.; Peng,C.; Wang,S.C.; Zhuang,Q.Y.; Liu,S.; Chen,J.M.
EPI1521852	HA	China	2015-May-12	EPI_ISL_370829	A/chicken/Jiangsu/J837/2015			Lu,Q.; Jiang,W.M.; Hou,G.Y.; Li,J.P.; Peng,C.; Wang,S.C.; Zhuang,Q.Y.; Liu,S.; Chen,J.M.
EPI1521853	HA	China	2015-May-11	EPI_ISL_370830	A/chicken/Jiangsu/J878/2015			Lu,Q.; Jiang,W.M.; Hou,G.Y.; Li,J.P.; Peng,C.; Wang,S.C.; Zhuang,Q.Y.; Liu,S.; Chen,J.M.
EPI1521854	HA	China	2015-May-11	EPI_ISL_370831	A/chicken/Jiangsu/J880/2015			Lu,Q.; Jiang,W.M.; Hou,G.Y.; Li,J.P.; Peng,C.; Wang,S.C.; Zhuang,Q.Y.; Liu,S.; Chen,J.M.
EPI1521855	HA	China	2015-May-11	EPI_ISL_370832	A/chicken/Jiangsu/J881/2015			Lu,Q.; Jiang,W.M.; Hou,G.Y.; Li,J.P.; Peng,C.; Wang,S.C.; Zhuang,Q.Y.; Liu,S.; Chen,J.M.
EPI1521856	HA	China	2015-May-11	EPI_ISL_370833	A/chicken/Jiangsu/J889/2015			Lu,Q.; Jiang,W.M.; Hou,G.Y.; Li,J.P.; Peng,C.; Wang,S.C.; Zhuang,Q.Y.; Liu,S.; Chen,J.M.
EPI1521857	HA	China	2015-May-11	EPI_ISL_370834	A/chicken/Jiangsu/J892/2015			Lu,Q.; Jiang,W.M.; Hou,G.Y.; Li,J.P.; Peng,C.; Wang,S.C.; Zhuang,Q.Y.; Liu,S.; Chen,J.M.
EPI1521858	HA	China	2015-May-11	EPI_ISL_370835	A/chicken/Jiangsu/J893/2015			Lu,Q.; Jiang,W.M.; Hou,G.Y.; Li,J.P.; Peng,C.; Wang,S.C.; Zhuang,Q.Y.; Liu,S.; Chen,J.M.
EPI1521859	HA	China	2015-May-11	EPI_ISL_370836	A/chicken/Jiangsu/J894/2015			Lu,Q.; Jiang,W.M.; Hou,G.Y.; Li,J.P.; Peng,C.; Wang,S.C.; Zhuang,Q.Y.; Liu,S.; Chen,J.M.
EPI1521860	HA	China	2015-May-12	EPI_ISL_370837	A/chicken/Jiangsu/J943/2015			Lu,Q.; Jiang,W.M.; Hou,G.Y.; Li,J.P.; Peng,C.; Wang,S.C.; Zhuang,Q.Y.; Liu,S.; Chen,J.M.
EPI1521861	HA	China	2015-Apr-27	EPI_ISL_370838	A/chicken/Qinghai/Q1004/2015			Lu,Q.; Jiang,W.M.; Hou,G.Y.; Li,J.P.; Peng,C.; Wang,S.C.; Zhuang,Q.Y.; Liu,S.; Chen,J.M.
EPI1521862	HA	China	2015-Apr-27	EPI_ISL_370839	A/chicken/Qinghai/Q1012/2015			Lu,Q.; Jiang,W.M.; Hou,G.Y.; Li,J.P.; Peng,C.; Wang,S.C.; Zhuang,Q.Y.; Liu,S.; Chen,J.M.
EPI1521863	HA	China	2015-Apr-27	EPI_ISL_370840	A/chicken/Qinghai/Q1014/2015			Lu,Q.; Jiang,W.M.; Hou,G.Y.; Li,J.P.; Peng,C.; Wang,S.C.; Zhuang,Q.Y.; Liu,S.; Chen,J.M.
EPI1521864	HA	China	2015-Apr-27	EPI_ISL_370841	A/chicken/Qinghai/Q1015/2015			Lu,Q.; Jiang,W.M.; Hou,G.Y.; Li,J.P.; Peng,C.; Wang,S.C.; Zhuang,Q.Y.; Liu,S.; Chen,J.M.
EPI1521865	HA	China	2015-Apr-27	EPI_ISL_370842	A/chicken/Qinghai/Q1017/2015			Lu,Q.; Jiang,W.M.; Hou,G.Y.; Li,J.P.; Peng,C.; Wang,S.C.; Zhuang,Q.Y.; Liu,S.; Chen,J.M.
EPI1521866	HA	China	2015-Apr-27	EPI_ISL_370843	A/chicken/Qinghai/Q1018/2015			Lu,Q.; Jiang,W.M.; Hou,G.Y.; Li,J.P.; Peng,C.; Wang,S.C.; Zhuang,Q.Y.; Liu,S.; Chen,J.M.
EPI1521867	HA	China	2015-Apr-27	EPI_ISL_370844	A/chicken/Qinghai/Q1019/2015			Lu,Q.; Jiang,W.M.; Hou,G.Y.; Li,J.P.; Peng,C.; Wang,S.C.; Zhuang,Q.Y.; Liu,S.; Chen,J.M.
EPI1521868	HA	China	2015-Apr-27	EPI_ISL_370845	A/chicken/Qinghai/Q1035/2015			Lu,Q.; Jiang,W.M.; Hou,G.Y.; Li,J.P.; Peng,C.; Wang,S.C.; Zhuang,Q.Y.; Liu,S.; Chen,J.M.
EPI1521869	HA	China	2015-Apr-27	EPI_ISL_370846	A/chicken/Qinghai/Q1043/2015			Lu,Q.; Jiang,W.M.; Hou,G.Y.; Li,J.P.; Peng,C.; Wang,S.C.; Zhuang,Q.Y.; Liu,S.; Chen,J.M.
EPI1521870	HA	China	2015-Apr-27	EPI_ISL_370847	A/chicken/Qinghai/Q1044/2015			Lu,Q.; Jiang,W.M.; Hou,G.Y.; Li,J.P.; Peng,C.; Wang,S.C.; Zhuang,Q.Y.; Liu,S.; Chen,J.M.
EPI1521871	HA	China	2015-Apr-27	EPI_ISL_370848	A/chicken/Qinghai/Q1045/2015			Lu,Q.; Jiang,W.M.; Hou,G.Y.; Li,J.P.; Peng,C.; Wang,S.C.; Zhuang,Q.Y.; Liu,S.; Chen,J.M.
EPI1521872	HA	China	2015-Apr-27	EPI_ISL_370849	A/chicken/Qinghai/Q1047/2015			Lu,Q.; Jiang,W.M.; Hou,G.Y.; Li,J.P.; Peng,C.; Wang,S.C.; Zhuang,Q.Y.; Liu,S.; Chen,J.M.
EPI1521873	HA	China	2015-Apr-27	EPI_ISL_370850	A/chicken/Qinghai/Q1049/2015			Lu,Q.; Jiang,W.M.; Hou,G.Y.; Li,J.P.; Peng,C.; Wang,S.C.; Zhuang,Q.Y.; Liu,S.; Chen,J.M.
EPI1521874	HA	China	2015-Apr-27	EPI_ISL_370851	A/chicken/Qinghai/Q1053/2015			Lu,Q.; Jiang,W.M.; Hou,G.Y.; Li,J.P.; Peng,C.; Wang,S.C.; Zhuang,Q.Y.; Liu,S.; Chen,J.M.
EPI1521875	HA	China	2015-Apr-27	EPI_ISL_370852	A/chicken/Qinghai/Q1054/2015			Lu,Q.; Jiang,W.M.; Hou,G.Y.; Li,J.P.; Peng,C.; Wang,S.C.; Zhuang,Q.Y.; Liu,S.; Chen,J.M.
EPI1521876	HA	China	2015-Apr-27	EPI_ISL_370853	A/chicken/Qinghai/Q1059/2015			Lu,Q.; Jiang,W.M.; Hou,G.Y.; Li,J.P.; Peng,C.; Wang,S.C.; Zhuang,Q.Y.; Liu,S.; Chen,J.M.
EPI1521877	HA	China	2015-Apr-27	EPI_ISL_370854	A/chicken/Qinghai/Q1061/2015			Lu,Q.; Jiang,W.M.; Hou,G.Y.; Li,J.P.; Peng,C.; Wang,S.C.; Zhuang,Q.Y.; Liu,S.; Chen,J.M.
EPI1521878	HA	China	2015-Apr-27	EPI_ISL_370855	A/chicken/Qinghai/Q1084/2015			Lu,Q.; Jiang,W.M.; Hou,G.Y.; Li,J.P.; Peng,C.; Wang,S.C.; Zhuang,Q.Y.; Liu,S.; Chen,J.M.
EPI1521879	HA	China	2015-Apr-27	EPI_ISL_370856	A/chicken/Qinghai/Q1090/2015			Lu,Q.; Jiang,W.M.; Hou,G.Y.; Li,J.P.; Peng,C.; Wang,S.C.; Zhuang,Q.Y.; Liu,S.; Chen,J.M.
EPI1521880	HA	China	2015-Apr-27	EPI_ISL_370857	A/chicken/Qinghai/Q1131/2015			Lu,Q.; Jiang,W.M.; Hou,G.Y.; Li,J.P.; Peng,C.; Wang,S.C.; Zhuang,Q.Y.; Liu,S.; Chen,J.M.
EPI1521881	HA	China	2015-Apr-27	EPI_ISL_370858	A/chicken/Qinghai/Q1153/2015			Lu,Q.; Jiang,W.M.; Hou,G.Y.; Li,J.P.; Peng,C.; Wang,S.C.; Zhuang,Q.Y.; Liu,S.; Chen,J.M.
EPI1521882	HA	China	2015-Apr-27	EPI_ISL_370859	A/chicken/Qinghai/Q1156/2015			Lu,Q.; Jiang,W.M.; Hou,G.Y.; Li,J.P.; Peng,C.; Wang,S.C.; Zhuang,Q.Y.; Liu,S.; Chen,J.M.
EPI1521883	HA	China	2015-Apr-27	EPI_ISL_370860	A/chicken/Qinghai/Q1157/2015			Lu,Q.; Jiang,W.M.; Hou,G.Y.; Li,J.P.; Peng,C.; Wang,S.C.; Zhuang,Q.Y.; Liu,S.; Chen,J.M.
EPI1521884	HA	China	2015-Apr-27	EPI_ISL_370861	A/chicken/Qinghai/Q1158/2015			Lu,Q.; Jiang,W.M.; Hou,G.Y.; Li,J.P.; Peng,C.; Wang,S.C.; Zhuang,Q.Y.; Liu,S.; Chen,J.M.
EPI1521885	HA	China	2015-Apr-27	EPI_ISL_370862	A/chicken/Qinghai/Q1159/2015			Lu,Q.; Jiang,W.M.; Hou,G.Y.; Li,J.P.; Peng,C.; Wang,S.C.; Zhuang,Q.Y.; Liu,S.; Chen,J.M.
EPI1521886	HA	China	2015-Apr-27	EPI_ISL_370863	A/chicken/Qinghai/Q1161/2015			Lu,Q.; Jiang,W.M.; Hou,G.Y.; Li,J.P.; Peng,C.; Wang,S.C.; Zhuang,Q.Y.; Liu,S.; Chen,J.M.
EPI1521887	HA	China	2015-Apr-27	EPI_ISL_370864	A/chicken/Qinghai/Q1167/2015			Lu,Q.; Jiang,W.M.; Hou,G.Y.; Li,J.P.; Peng,C.; Wang,S.C.; Zhuang,Q.Y.; Liu,S.; Chen,J.M.
EPI1521888	HA	China	2015-Apr-27	EPI_ISL_370865	A/chicken/Qinghai/Q1168/2015			Lu,Q.; Jiang,W.M.; Hou,G.Y.; Li,J.P.; Peng,C.; Wang,S.C.; Zhuang,Q.Y.; Liu,S.; Chen,J.M.
EPI1521889	HA	China	2015-Apr-27	EPI_ISL_370866	A/chicken/Qinghai/Q1169/2015			Lu,Q.; Jiang,W.M.; Hou,G.Y.; Li,J.P.; Peng,C.; Wang,S.C.; Zhuang,Q.Y.; Liu,S.; Chen,J.M.
EPI1521890	HA	China	2015-Apr-27	EPI_ISL_370867	A/chicken/Qinghai/Q1173/2015			Lu,Q.; Jiang,W.M.; Hou,G.Y.; Li,J.P.; Peng,C.; Wang,S.C.; Zhuang,Q.Y.; Liu,S.; Chen,J.M.
EPI1521891	HA	China	2015-Apr-27	EPI_ISL_370868	A/chicken/Qinghai/Q1174/2015			Lu,Q.; Jiang,W.M.; Hou,G.Y.; Li,J.P.; Peng,C.; Wang,S.C.; Zhuang,Q.Y.; Liu,S.; Chen,J.M.
EPI1521892	HA	China	2015-Apr-27	EPI_ISL_370869	A/chicken/Qinghai/Q1175/2015			Lu,Q.; Jiang,W.M.; Hou,G.Y.; Li,J.P.; Peng,C.; Wang,S.C.; Zhuang,Q.Y.; Liu,S.; Chen,J.M.
EPI1521893	HA	China	2015-Apr-27	EPI_ISL_370870	A/chicken/Qinghai/Q1177/2015			Lu,Q.; Jiang,W.M.; Hou,G.Y.; Li,J.P.; Peng,C.; Wang,S.C.; Zhuang,Q.Y.; Liu,S.; Chen,J.M.
EPI1521894	HA	China	2015-Apr-27	EPI_ISL_370871	A/chicken/Qinghai/Q1178/2015			Lu,Q.; Jiang,W.M.; Hou,G.Y.; Li,J.P.; Peng,C.; Wang,S.C.; Zhuang,Q.Y.; Liu,S.; Chen,J.M.
EPI1521895	HA	China	2015-Apr-27	EPI_ISL_370872	A/chicken/Qinghai/Q1179/2015			Lu,Q.; Jiang,W.M.; Hou,G.Y.; Li,J.P.; Peng,C.; Wang,S.C.; Zhuang,Q.Y.; Liu,S.; Chen,J.M.
EPI1521896	HA	China	2015-Apr-27	EPI_ISL_370873	A/chicken/Qinghai/Q1181/2015			Lu,Q.; Jiang,W.M.; Hou,G.Y.; Li,J.P.; Peng,C.; Wang,S.C.; Zhuang,Q.Y.; Liu,S.; Chen,J.M.
EPI1521897	HA	China	2015-Apr-27	EPI_ISL_370874	A/chicken/Qinghai/Q1182/2015			Lu,Q.; Jiang,W.M.; Hou,G.Y.; Li,J.P.; Peng,C.; Wang,S.C.; Zhuang,Q.Y.; Liu,S.; Chen,J.M.
EPI1521898	HA	China	2015-Apr-27	EPI_ISL_370875	A/chicken/Qinghai/Q1183/2015			Lu,Q.; Jiang,W.M.; Hou,G.Y.; Li,J.P.; Peng,C.; Wang,S.C.; Zhuang,Q.Y.; Liu,S.; Chen,J.M.
EPI1521899	HA	China	2015-Apr-27	EPI_ISL_370876	A/chicken/Qinghai/Q1186/2015			Lu,Q.; Jiang,W.M.; Hou,G.Y.; Li,J.P.; Peng,C.; Wang,S.C.; Zhuang,Q.Y.; Liu,S.; Chen,J.M.
EPI1521900	HA	China	2015-Apr-27	EPI_ISL_370877	A/chicken/Qinghai/Q1187/2015			Lu,Q.; Jiang,W.M.; Hou,G.Y.; Li,J.P.; Peng,C.; Wang,S.C.; Zhuang,Q.Y.; Liu,S.; Chen,J.M.
EPI1521901	HA	China	2015-Apr-27	EPI_ISL_370878	A/chicken/Qinghai/Q1188/2015			Lu,Q.; Jiang,W.M.; Hou,G.Y.; Li,J.P.; Peng,C.; Wang,S.C.; Zhuang,Q.Y.; Liu,S.; Chen,J.M.
EPI1521902	HA	China	2015-Apr-27	EPI_ISL_370879	A/chicken/Qinghai/Q1189/2015			Lu,Q.; Jiang,W.M.; Hou,G.Y.; Li,J.P.; Peng,C.; Wang,S.C.; Zhuang,Q.Y.; Liu,S.; Chen,J.M.
EPI1521903	HA	China	2015-Apr-27	EPI_ISL_370880	A/chicken/Qinghai/Q1194/2015			Lu,Q.; Jiang,W.M.; Hou,G.Y.; Li,J.P.; Peng,C.; Wang,S.C.; Zhuang,Q.Y.; Liu,S.; Chen,J.M.
EPI1521904	HA	China	2015-Apr-27	EPI_ISL_370881	A/chicken/Qinghai/Q1195/2015			Lu,Q.; Jiang,W.M.; Hou,G.Y.; Li,J.P.; Peng,C.; Wang,S.C.; Zhuang,Q.Y.; Liu,S.; Chen,J.M.
EPI1521905	HA	China	2015-Apr-27	EPI_ISL_370882	A/chicken/Qinghai/Q1202/2015			Lu,Q.; Jiang,W.M.; Hou,G.Y.; Li,J.P.; Peng,C.; Wang,S.C.; Zhuang,Q.Y.; Liu,S.; Chen,J.M.
EPI1521906	HA	China	2015-Apr-27	EPI_ISL_370883	A/chicken/Qinghai/Q1214/2015			Lu,Q.; Jiang,W.M.; Hou,G.Y.; Li,J.P.; Peng,C.; Wang,S.C.; Zhuang,Q.Y.; Liu,S.; Chen,J.M.
EPI1521907	HA	China	2015-Apr-27	EPI_ISL_370884	A/chicken/Qinghai/Q1216/2015			Lu,Q.; Jiang,W.M.; Hou,G.Y.; Li,J.P.; Peng,C.; Wang,S.C.; Zhuang,Q.Y.; Liu,S.; Chen,J.M.
EPI1521908	HA	China	2015-Apr-27	EPI_ISL_370885	A/chicken/Qinghai/Q1217/2015			Lu,Q.; Jiang,W.M.; Hou,G.Y.; Li,J.P.; Peng,C.; Wang,S.C.; Zhuang,Q.Y.; Liu,S.; Chen,J.M.
EPI1521909	HA	China	2015-Apr-27	EPI_ISL_370886	A/chicken/Qinghai/Q1219/2015			Lu,Q.; Jiang,W.M.; Hou,G.Y.; Li,J.P.; Peng,C.; Wang,S.C.; Zhuang,Q.Y.; Liu,S.; Chen,J.M.
EPI1521910	HA	China	2015-Apr-27	EPI_ISL_370887	A/chicken/Qinghai/Q1220/2015			Lu,Q.; Jiang,W.M.; Hou,G.Y.; Li,J.P.; Peng,C.; Wang,S.C.; Zhuang,Q.Y.; Liu,S.; Chen,J.M.
EPI1521911	HA	China	2015-Apr-27	EPI_ISL_370888	A/chicken/Qinghai/Q1226/2015			Lu,Q.; Jiang,W.M.; Hou,G.Y.; Li,J.P.; Peng,C.; Wang,S.C.; Zhuang,Q.Y.; Liu,S.; Chen,J.M.
EPI1521912	HA	China	2015-Apr-27	EPI_ISL_370889	A/chicken/Qinghai/Q1227/2015			Lu,Q.; Jiang,W.M.; Hou,G.Y.; Li,J.P.; Peng,C.; Wang,S.C.; Zhuang,Q.Y.; Liu,S.; Chen,J.M.
EPI1521913	HA	China	2015-Apr-27	EPI_ISL_370890	A/chicken/Qinghai/Q1229/2015			Lu,Q.; Jiang,W.M.; Hou,G.Y.; Li,J.P.; Peng,C.; Wang,S.C.; Zhuang,Q.Y.; Liu,S.; Chen,J.M.
EPI1521914	HA	China	2015-Apr-27	EPI_ISL_370891	A/chicken/Qinghai/Q1231/2015			Lu,Q.; Jiang,W.M.; Hou,G.Y.; Li,J.P.; Peng,C.; Wang,S.C.; Zhuang,Q.Y.; Liu,S.; Chen,J.M.
EPI1521915	HA	China	2015-Apr-27	EPI_ISL_370892	A/chicken/Qinghai/Q1232/2015			Lu,Q.; Jiang,W.M.; Hou,G.Y.; Li,J.P.; Peng,C.; Wang,S.C.; Zhuang,Q.Y.; Liu,S.; Chen,J.M.
EPI1521916	HA	China	2015-Apr-27	EPI_ISL_370893	A/chicken/Qinghai/Q1233/2015			Lu,Q.; Jiang,W.M.; Hou,G.Y.; Li,J.P.; Peng,C.; Wang,S.C.; Zhuang,Q.Y.; Liu,S.; Chen,J.M.
EPI1521917	HA	China	2015-Apr-27	EPI_ISL_370894	A/chicken/Qinghai/Q1237/2015			Lu,Q.; Jiang,W.M.; Hou,G.Y.; Li,J.P.; Peng,C.; Wang,S.C.; Zhuang,Q.Y.; Liu,S.; Chen,J.M.
EPI1521918	HA	China	2015-Apr-27	EPI_ISL_370895	A/chicken/Qinghai/Q1238/2015			Lu,Q.; Jiang,W.M.; Hou,G.Y.; Li,J.P.; Peng,C.; Wang,S.C.; Zhuang,Q.Y.; Liu,S.; Chen,J.M.
EPI1521919	HA	China	2015-Apr-27	EPI_ISL_370896	A/chicken/Qinghai/Q1275/2015			Lu,Q.; Jiang,W.M.; Hou,G.Y.; Li,J.P.; Peng,C.; Wang,S.C.; Zhuang,Q.Y.; Liu,S.; Chen,J.M.
EPI1521920	HA	China	2015-Apr-27	EPI_ISL_370897	A/chicken/Qinghai/Q1336/2015			Lu,Q.; Jiang,W.M.; Hou,G.Y.; Li,J.P.; Peng,C.; Wang,S.C.; Zhuang,Q.Y.; Liu,S.; Chen,J.M.
EPI1521921	HA	China	2015-Apr-27	EPI_ISL_370898	A/chicken/Qinghai/Q1337/2015			Lu,Q.; Jiang,W.M.; Hou,G.Y.; Li,J.P.; Peng,C.; Wang,S.C.; Zhuang,Q.Y.; Liu,S.; Chen,J.M.
EPI1521922	HA	China	2015-Apr-27	EPI_ISL_370899	A/chicken/Qinghai/Q1338/2015			Lu,Q.; Jiang,W.M.; Hou,G.Y.; Li,J.P.; Peng,C.; Wang,S.C.; Zhuang,Q.Y.; Liu,S.; Chen,J.M.
EPI1521923	HA	China	2015-Apr-27	EPI_ISL_370900	A/chicken/Qinghai/Q1339/2015			Lu,Q.; Jiang,W.M.; Hou,G.Y.; Li,J.P.; Peng,C.; Wang,S.C.; Zhuang,Q.Y.; Liu,S.; Chen,J.M.
EPI1521924	HA	China	2015-Apr-27	EPI_ISL_370901	A/chicken/Qinghai/Q1340/2015			Lu,Q.; Jiang,W.M.; Hou,G.Y.; Li,J.P.; Peng,C.; Wang,S.C.; Zhuang,Q.Y.; Liu,S.; Chen,J.M.
EPI1521925	HA	China	2015-Apr-27	EPI_ISL_370902	A/chicken/Qinghai/Q1342/2015			Lu,Q.; Jiang,W.M.; Hou,G.Y.; Li,J.P.; Peng,C.; Wang,S.C.; Zhuang,Q.Y.; Liu,S.; Chen,J.M.
EPI1521926	HA	China	2015-Apr-27	EPI_ISL_370903	A/chicken/Qinghai/Q1343/2015			Lu,Q.; Jiang,W.M.; Hou,G.Y.; Li,J.P.; Peng,C.; Wang,S.C.; Zhuang,Q.Y.; Liu,S.; Chen,J.M.
EPI1521927	HA	China	2015-Apr-27	EPI_ISL_370904	A/chicken/Qinghai/Q1344/2015			Lu,Q.; Jiang,W.M.; Hou,G.Y.; Li,J.P.; Peng,C.; Wang,S.C.; Zhuang,Q.Y.; Liu,S.; Chen,J.M.
EPI1521928	HA	China	2015-Apr-27	EPI_ISL_370905	A/chicken/Qinghai/Q1345/2015			Lu,Q.; Jiang,W.M.; Hou,G.Y.; Li,J.P.; Peng,C.; Wang,S.C.; Zhuang,Q.Y.; Liu,S.; Chen,J.M.
EPI1521929	HA	China	2015-Apr-27	EPI_ISL_370906	A/chicken/Qinghai/Q1346/2015			Lu,Q.; Jiang,W.M.; Hou,G.Y.; Li,J.P.; Peng,C.; Wang,S.C.; Zhuang,Q.Y.; Liu,S.; Chen,J.M.
EPI1521930	HA	China	2015-Apr-27	EPI_ISL_370907	A/chicken/Qinghai/Q1347/2015			Lu,Q.; Jiang,W.M.; Hou,G.Y.; Li,J.P.; Peng,C.; Wang,S.C.; Zhuang,Q.Y.; Liu,S.; Chen,J.M.
EPI1521931	HA	China	2015-Apr-27	EPI_ISL_370908	A/chicken/Qinghai/Q1348/2015			Lu,Q.; Jiang,W.M.; Hou,G.Y.; Li,J.P.; Peng,C.; Wang,S.C.; Zhuang,Q.Y.; Liu,S.; Chen,J.M.
EPI1521932	HA	China	2015-Apr-27	EPI_ISL_370909	A/chicken/Qinghai/Q1349/2015			Lu,Q.; Jiang,W.M.; Hou,G.Y.; Li,J.P.; Peng,C.; Wang,S.C.; Zhuang,Q.Y.; Liu,S.; Chen,J.M.
EPI1521933	HA	China	2015-May-07	EPI_ISL_370910	A/chicken/Shanghai/S1001/2015			Lu,Q.; Jiang,W.M.; Hou,G.Y.; Li,J.P.; Peng,C.; Wang,S.C.; Zhuang,Q.Y.; Liu,S.; Chen,J.M.
EPI1521934	HA	China	2015-May-07	EPI_ISL_370911	A/chicken/Shanghai/S1002/2015			Lu,Q.; Jiang,W.M.; Hou,G.Y.; Li,J.P.; Peng,C.; Wang,S.C.; Zhuang,Q.Y.; Liu,S.; Chen,J.M.
EPI1521935	HA	China	2015-May-07	EPI_ISL_370912	A/chicken/Shanghai/S1004/2015			Lu,Q.; Jiang,W.M.; Hou,G.Y.; Li,J.P.; Peng,C.; Wang,S.C.; Zhuang,Q.Y.; Liu,S.; Chen,J.M.
EPI1521936	HA	China	2015-May-07	EPI_ISL_370913	A/chicken/Shanghai/S1005/2015			Lu,Q.; Jiang,W.M.; Hou,G.Y.; Li,J.P.; Peng,C.; Wang,S.C.; Zhuang,Q.Y.; Liu,S.; Chen,J.M.
EPI1521937	HA	China	2015-May-07	EPI_ISL_370914	A/chicken/Shanghai/S1006/2015			Lu,Q.; Jiang,W.M.; Hou,G.Y.; Li,J.P.; Peng,C.; Wang,S.C.; Zhuang,Q.Y.; Liu,S.; Chen,J.M.
EPI1521938	HA	China	2015-May-07	EPI_ISL_370915	A/chicken/Shanghai/S1007/2015			Lu,Q.; Jiang,W.M.; Hou,G.Y.; Li,J.P.; Peng,C.; Wang,S.C.; Zhuang,Q.Y.; Liu,S.; Chen,J.M.
EPI1521939	HA	China	2015-May-07	EPI_ISL_370916	A/chicken/Shanghai/S1008/2015			Lu,Q.; Jiang,W.M.; Hou,G.Y.; Li,J.P.; Peng,C.; Wang,S.C.; Zhuang,Q.Y.; Liu,S.; Chen,J.M.
EPI1521940	HA	China	2015-May-07	EPI_ISL_370917	A/chicken/Shanghai/S1009/2015			Lu,Q.; Jiang,W.M.; Hou,G.Y.; Li,J.P.; Peng,C.; Wang,S.C.; Zhuang,Q.Y.; Liu,S.; Chen,J.M.
EPI1521941	HA	China	2015-May-07	EPI_ISL_370918	A/chicken/Shanghai/S1010/2015			Lu,Q.; Jiang,W.M.; Hou,G.Y.; Li,J.P.; Peng,C.; Wang,S.C.; Zhuang,Q.Y.; Liu,S.; Chen,J.M.
EPI1521942	HA	China	2015-May-07	EPI_ISL_370919	A/chicken/Shanghai/S1011/2015			Lu,Q.; Jiang,W.M.; Hou,G.Y.; Li,J.P.; Peng,C.; Wang,S.C.; Zhuang,Q.Y.; Liu,S.; Chen,J.M.
EPI1521943	HA	China	2015-May-07	EPI_ISL_370920	A/chicken/Shanghai/S1012/2015			Lu,Q.; Jiang,W.M.; Hou,G.Y.; Li,J.P.; Peng,C.; Wang,S.C.; Zhuang,Q.Y.; Liu,S.; Chen,J.M.
EPI1521944	HA	China	2015-May-07	EPI_ISL_370921	A/chicken/Shanghai/S1017/2015			Lu,Q.; Jiang,W.M.; Hou,G.Y.; Li,J.P.; Peng,C.; Wang,S.C.; Zhuang,Q.Y.; Liu,S.; Chen,J.M.
EPI1521945	HA	China	2015-May-07	EPI_ISL_370922	A/chicken/Shanghai/S1018/2015			Lu,Q.; Jiang,W.M.; Hou,G.Y.; Li,J.P.; Peng,C.; Wang,S.C.; Zhuang,Q.Y.; Liu,S.; Chen,J.M.
EPI1521946	HA	China	2015-May-07	EPI_ISL_370923	A/chicken/Shanghai/S1020/2015			Lu,Q.; Jiang,W.M.; Hou,G.Y.; Li,J.P.; Peng,C.; Wang,S.C.; Zhuang,Q.Y.; Liu,S.; Chen,J.M.
EPI1521947	HA	China	2015-May-07	EPI_ISL_370924	A/chicken/Shanghai/S1023/2015			Lu,Q.; Jiang,W.M.; Hou,G.Y.; Li,J.P.; Peng,C.; Wang,S.C.; Zhuang,Q.Y.; Liu,S.; Chen,J.M.
EPI1521948	HA	China	2015-May-07	EPI_ISL_370925	A/chicken/Shanghai/S1031/2015			Lu,Q.; Jiang,W.M.; Hou,G.Y.; Li,J.P.; Peng,C.; Wang,S.C.; Zhuang,Q.Y.; Liu,S.; Chen,J.M.
EPI1521949	HA	China	2015-May-07	EPI_ISL_370926	A/chicken/Shanghai/S1036/2015			Lu,Q.; Jiang,W.M.; Hou,G.Y.; Li,J.P.; Peng,C.; Wang,S.C.; Zhuang,Q.Y.; Liu,S.; Chen,J.M.
EPI1521950	HA	China	2015-May-07	EPI_ISL_370927	A/chicken/Shanghai/S1037/2015			Lu,Q.; Jiang,W.M.; Hou,G.Y.; Li,J.P.; Peng,C.; Wang,S.C.; Zhuang,Q.Y.; Liu,S.; Chen,J.M.
EPI1521951	HA	China	2015-May-07	EPI_ISL_370928	A/chicken/Shanghai/S1040/2015			Lu,Q.; Jiang,W.M.; Hou,G.Y.; Li,J.P.; Peng,C.; Wang,S.C.; Zhuang,Q.Y.; Liu,S.; Chen,J.M.
EPI1521952	HA	China	2015-May-07	EPI_ISL_370929	A/chicken/Shanghai/S1041/2015			Lu,Q.; Jiang,W.M.; Hou,G.Y.; Li,J.P.; Peng,C.; Wang,S.C.; Zhuang,Q.Y.; Liu,S.; Chen,J.M.
EPI1521953	HA	China	2015-May-07	EPI_ISL_370930	A/chicken/Shanghai/S1043/2015			Lu,Q.; Jiang,W.M.; Hou,G.Y.; Li,J.P.; Peng,C.; Wang,S.C.; Zhuang,Q.Y.; Liu,S.; Chen,J.M.
EPI1521954	HA	China	2015-May-07	EPI_ISL_370931	A/chicken/Shanghai/S1045/2015			Lu,Q.; Jiang,W.M.; Hou,G.Y.; Li,J.P.; Peng,C.; Wang,S.C.; Zhuang,Q.Y.; Liu,S.; Chen,J.M.
EPI1521955	HA	China	2015-May-07	EPI_ISL_370932	A/chicken/Shanghai/S1049/2015			Lu,Q.; Jiang,W.M.; Hou,G.Y.; Li,J.P.; Peng,C.; Wang,S.C.; Zhuang,Q.Y.; Liu,S.; Chen,J.M.
EPI1521956	HA	China	2015-May-07	EPI_ISL_370933	A/chicken/Shanghai/S1051/2015			Lu,Q.; Jiang,W.M.; Hou,G.Y.; Li,J.P.; Peng,C.; Wang,S.C.; Zhuang,Q.Y.; Liu,S.; Chen,J.M.
EPI1521957	HA	China	2015-May-07	EPI_ISL_370934	A/chicken/Shanghai/S1052/2015			Lu,Q.; Jiang,W.M.; Hou,G.Y.; Li,J.P.; Peng,C.; Wang,S.C.; Zhuang,Q.Y.; Liu,S.; Chen,J.M.
EPI1521958	HA	China	2015-May-07	EPI_ISL_370935	A/chicken/Shanghai/S1053/2015			Lu,Q.; Jiang,W.M.; Hou,G.Y.; Li,J.P.; Peng,C.; Wang,S.C.; Zhuang,Q.Y.; Liu,S.; Chen,J.M.
EPI1521959	HA	China	2015-May-07	EPI_ISL_370936	A/chicken/Shanghai/S1057/2015			Lu,Q.; Jiang,W.M.; Hou,G.Y.; Li,J.P.; Peng,C.; Wang,S.C.; Zhuang,Q.Y.; Liu,S.; Chen,J.M.
EPI1521960	HA	China	2015-May-07	EPI_ISL_370937	A/chicken/Shanghai/S1058/2015			Lu,Q.; Jiang,W.M.; Hou,G.Y.; Li,J.P.; Peng,C.; Wang,S.C.; Zhuang,Q.Y.; Liu,S.; Chen,J.M.
EPI1521961	HA	China	2015-May-07	EPI_ISL_370938	A/chicken/Shanghai/S1059/2015			Lu,Q.; Jiang,W.M.; Hou,G.Y.; Li,J.P.; Peng,C.; Wang,S.C.; Zhuang,Q.Y.; Liu,S.; Chen,J.M.
EPI1521962	HA	China	2015-May-07	EPI_ISL_370939	A/chicken/Shanghai/S1060/2015			Lu,Q.; Jiang,W.M.; Hou,G.Y.; Li,J.P.; Peng,C.; Wang,S.C.; Zhuang,Q.Y.; Liu,S.; Chen,J.M.
EPI1521963	HA	China	2015-May-07	EPI_ISL_370940	A/chicken/Shanghai/S1061/2015			Lu,Q.; Jiang,W.M.; Hou,G.Y.; Li,J.P.; Peng,C.; Wang,S.C.; Zhuang,Q.Y.; Liu,S.; Chen,J.M.
EPI1521964	HA	China	2015-May-07	EPI_ISL_370941	A/chicken/Shanghai/S1063/2015			Lu,Q.; Jiang,W.M.; Hou,G.Y.; Li,J.P.; Peng,C.; Wang,S.C.; Zhuang,Q.Y.; Liu,S.; Chen,J.M.
EPI1521965	HA	China	2015-May-07	EPI_ISL_370942	A/chicken/Shanghai/S1064/2015			Lu,Q.; Jiang,W.M.; Hou,G.Y.; Li,J.P.; Peng,C.; Wang,S.C.; Zhuang,Q.Y.; Liu,S.; Chen,J.M.
EPI1521966	HA	China	2015-May-07	EPI_ISL_370943	A/chicken/Shanghai/S1065/2015			Lu,Q.; Jiang,W.M.; Hou,G.Y.; Li,J.P.; Peng,C.; Wang,S.C.; Zhuang,Q.Y.; Liu,S.; Chen,J.M.
EPI1521967	HA	China	2015-May-07	EPI_ISL_370944	A/chicken/Shanghai/S1066/2015			Lu,Q.; Jiang,W.M.; Hou,G.Y.; Li,J.P.; Peng,C.; Wang,S.C.; Zhuang,Q.Y.; Liu,S.; Chen,J.M.
EPI1521968	HA	China	2015-May-07	EPI_ISL_370945	A/chicken/Shanghai/S1067/2015			Lu,Q.; Jiang,W.M.; Hou,G.Y.; Li,J.P.; Peng,C.; Wang,S.C.; Zhuang,Q.Y.; Liu,S.; Chen,J.M.
EPI1521969	HA	China	2015-May-07	EPI_ISL_370946	A/chicken/Shanghai/S1070/2015			Lu,Q.; Jiang,W.M.; Hou,G.Y.; Li,J.P.; Peng,C.; Wang,S.C.; Zhuang,Q.Y.; Liu,S.; Chen,J.M.
EPI1521970	HA	China	2015-May-07	EPI_ISL_370947	A/chicken/Shanghai/S1071/2015			Lu,Q.; Jiang,W.M.; Hou,G.Y.; Li,J.P.; Peng,C.; Wang,S.C.; Zhuang,Q.Y.; Liu,S.; Chen,J.M.
EPI1521971	HA	China	2015-May-07	EPI_ISL_370948	A/chicken/Shanghai/S1072/2015			Lu,Q.; Jiang,W.M.; Hou,G.Y.; Li,J.P.; Peng,C.; Wang,S.C.; Zhuang,Q.Y.; Liu,S.; Chen,J.M.
EPI1521972	HA	China	2015-May-07	EPI_ISL_370949	A/chicken/Shanghai/S1073/2015			Lu,Q.; Jiang,W.M.; Hou,G.Y.; Li,J.P.; Peng,C.; Wang,S.C.; Zhuang,Q.Y.; Liu,S.; Chen,J.M.
EPI1521973	HA	China	2015-May-07	EPI_ISL_370950	A/chicken/Shanghai/S1074/2015			Lu,Q.; Jiang,W.M.; Hou,G.Y.; Li,J.P.; Peng,C.; Wang,S.C.; Zhuang,Q.Y.; Liu,S.; Chen,J.M.
EPI1521974	HA	China	2015-May-07	EPI_ISL_370951	A/chicken/Shanghai/S1075/2015			Lu,Q.; Jiang,W.M.; Hou,G.Y.; Li,J.P.; Peng,C.; Wang,S.C.; Zhuang,Q.Y.; Liu,S.; Chen,J.M.
EPI1521975	HA	China	2015-May-07	EPI_ISL_370952	A/chicken/Shanghai/S1076/2015			Lu,Q.; Jiang,W.M.; Hou,G.Y.; Li,J.P.; Peng,C.; Wang,S.C.; Zhuang,Q.Y.; Liu,S.; Chen,J.M.
EPI1521976	HA	China	2015-May-07	EPI_ISL_370953	A/chicken/Shanghai/S1078/2015			Lu,Q.; Jiang,W.M.; Hou,G.Y.; Li,J.P.; Peng,C.; Wang,S.C.; Zhuang,Q.Y.; Liu,S.; Chen,J.M.
EPI1521977	HA	China	2015-May-07	EPI_ISL_370954	A/chicken/Shanghai/S1079/2015			Lu,Q.; Jiang,W.M.; Hou,G.Y.; Li,J.P.; Peng,C.; Wang,S.C.; Zhuang,Q.Y.; Liu,S.; Chen,J.M.
EPI1521978	HA	China	2015-May-07	EPI_ISL_370955	A/chicken/Shanghai/S1081/2015			Lu,Q.; Jiang,W.M.; Hou,G.Y.; Li,J.P.; Peng,C.; Wang,S.C.; Zhuang,Q.Y.; Liu,S.; Chen,J.M.
EPI1521979	HA	China	2015-May-07	EPI_ISL_370956	A/chicken/Shanghai/S1082/2015			Lu,Q.; Jiang,W.M.; Hou,G.Y.; Li,J.P.; Peng,C.; Wang,S.C.; Zhuang,Q.Y.; Liu,S.; Chen,J.M.
EPI1521980	HA	China	2015-May-07	EPI_ISL_370957	A/chicken/Shanghai/S1083/2015			Lu,Q.; Jiang,W.M.; Hou,G.Y.; Li,J.P.; Peng,C.; Wang,S.C.; Zhuang,Q.Y.; Liu,S.; Chen,J.M.
EPI1521981	HA	China	2015-May-07	EPI_ISL_370958	A/chicken/Shanghai/S1084/2015			Lu,Q.; Jiang,W.M.; Hou,G.Y.; Li,J.P.; Peng,C.; Wang,S.C.; Zhuang,Q.Y.; Liu,S.; Chen,J.M.
EPI1521982	HA	China	2015-May-07	EPI_ISL_370959	A/chicken/Shanghai/S1085/2015			Lu,Q.; Jiang,W.M.; Hou,G.Y.; Li,J.P.; Peng,C.; Wang,S.C.; Zhuang,Q.Y.; Liu,S.; Chen,J.M.
EPI1521983	HA	China	2015-May-07	EPI_ISL_370960	A/chicken/Shanghai/S1086/2015			Lu,Q.; Jiang,W.M.; Hou,G.Y.; Li,J.P.; Peng,C.; Wang,S.C.; Zhuang,Q.Y.; Liu,S.; Chen,J.M.
EPI1521984	HA	China	2015-May-07	EPI_ISL_370961	A/chicken/Shanghai/S1087/2015			Lu,Q.; Jiang,W.M.; Hou,G.Y.; Li,J.P.; Peng,C.; Wang,S.C.; Zhuang,Q.Y.; Liu,S.; Chen,J.M.
EPI1521985	HA	China	2015-May-07	EPI_ISL_370962	A/chicken/Shanghai/S1088/2015			Lu,Q.; Jiang,W.M.; Hou,G.Y.; Li,J.P.; Peng,C.; Wang,S.C.; Zhuang,Q.Y.; Liu,S.; Chen,J.M.
EPI1521986	HA	China	2015-May-07	EPI_ISL_370963	A/chicken/Shanghai/S1089/2015			Lu,Q.; Jiang,W.M.; Hou,G.Y.; Li,J.P.; Peng,C.; Wang,S.C.; Zhuang,Q.Y.; Liu,S.; Chen,J.M.
EPI1521987	HA	China	2015-May-07	EPI_ISL_370964	A/chicken/Shanghai/S1092/2015			Lu,Q.; Jiang,W.M.; Hou,G.Y.; Li,J.P.; Peng,C.; Wang,S.C.; Zhuang,Q.Y.; Liu,S.; Chen,J.M.
EPI1521988	HA	China	2015-May-07	EPI_ISL_370965	A/chicken/Shanghai/S1095/2015			Lu,Q.; Jiang,W.M.; Hou,G.Y.; Li,J.P.; Peng,C.; Wang,S.C.; Zhuang,Q.Y.; Liu,S.; Chen,J.M.
EPI1521989	HA	China	2015-May-07	EPI_ISL_370966	A/chicken/Shanghai/S1096/2015			Lu,Q.; Jiang,W.M.; Hou,G.Y.; Li,J.P.; Peng,C.; Wang,S.C.; Zhuang,Q.Y.; Liu,S.; Chen,J.M.
EPI1521990	HA	China	2015-May-07	EPI_ISL_370967	A/chicken/Shanghai/S1097/2015			Lu,Q.; Jiang,W.M.; Hou,G.Y.; Li,J.P.; Peng,C.; Wang,S.C.; Zhuang,Q.Y.; Liu,S.; Chen,J.M.
EPI1521991	HA	China	2015-May-07	EPI_ISL_370968	A/chicken/Shanghai/S1099/2015			Lu,Q.; Jiang,W.M.; Hou,G.Y.; Li,J.P.; Peng,C.; Wang,S.C.; Zhuang,Q.Y.; Liu,S.; Chen,J.M.
EPI1521992	HA	China	2015-May-07	EPI_ISL_370969	A/chicken/Shanghai/S1101/2015			Lu,Q.; Jiang,W.M.; Hou,G.Y.; Li,J.P.; Peng,C.; Wang,S.C.; Zhuang,Q.Y.; Liu,S.; Chen,J.M.
EPI1521994	HA	China	2015-May-07	EPI_ISL_370971	A/chicken/Shanghai/S1103/2015			Lu,Q.; Jiang,W.M.; Hou,G.Y.; Li,J.P.; Peng,C.; Wang,S.C.; Zhuang,Q.Y.; Liu,S.; Chen,J.M.
EPI1521995	HA	China	2015-May-07	EPI_ISL_370972	A/chicken/Shanghai/S1104/2015			Lu,Q.; Jiang,W.M.; Hou,G.Y.; Li,J.P.; Peng,C.; Wang,S.C.; Zhuang,Q.Y.; Liu,S.; Chen,J.M.
EPI1521996	HA	China	2015-May-07	EPI_ISL_370973	A/chicken/Shanghai/S1107/2015			Lu,Q.; Jiang,W.M.; Hou,G.Y.; Li,J.P.; Peng,C.; Wang,S.C.; Zhuang,Q.Y.; Liu,S.; Chen,J.M.
EPI1521997	HA	China	2015-May-07	EPI_ISL_370974	A/chicken/Shanghai/S1108/2015			Lu,Q.; Jiang,W.M.; Hou,G.Y.; Li,J.P.; Peng,C.; Wang,S.C.; Zhuang,Q.Y.; Liu,S.; Chen,J.M.
EPI1521998	HA	China	2015-May-07	EPI_ISL_370975	A/chicken/Shanghai/S1110/2015			Lu,Q.; Jiang,W.M.; Hou,G.Y.; Li,J.P.; Peng,C.; Wang,S.C.; Zhuang,Q.Y.; Liu,S.; Chen,J.M.
EPI1551148	HA	China	2014-Jan-01	EPI_ISL_378666	A/chicken/Tianjin/11/2014			Qin,Z.
EPI1551149	HA	China	2014-Nov-01	EPI_ISL_378667	A/chicken/Beijing/XY1125/2014			Qin,Z.
EPI1551150	HA	China	2014-Dec-01	EPI_ISL_378668	A/chicken/Beijing/XY1208/2014			Qin,Z.
EPI1551151	HA	China	2014-Dec-01	EPI_ISL_378669	A/chicken/Beijing/XY1210/2014			Qin,Z.
EPI1551152	HA	China	2014-Dec-01	EPI_ISL_378670	A/chicken/Beijing/XY1206/2014			Qin,Z.
EPI1551153	HA	China	2014-Dec-01	EPI_ISL_378671	A/chicken/Beijing/XY1231/2014			Qin,Z.
EPI1551154	HA	China	2015-Jan-01	EPI_ISL_378672	A/chicken/Tianjin/1/2015			Qin,Z.
EPI1551155	HA	China	2015-Jan-01	EPI_ISL_378673	A/chicken/Shangdong/LY0101/2015			Qin,Z.
EPI1551156	HA	China	2015-Jan-01	EPI_ISL_378674	A/chicken/Shandong/YT0101/2015			Qin,Z.
EPI1551157	HA	China	2015-Jan-01	EPI_ISL_378675	A/chicken/Shandong/014-1/2015			Qin,Z.
EPI1551158	HA	China	2015-Jan-01	EPI_ISL_378676	A/chicken/Shandong/0104-2/2015			Qin,Z.
EPI1551159	HA	China	2015-Feb-01	EPI_ISL_378677	A/chicken/Shandong/0202-1/2015			Qin,Z.
EPI1551160	HA	China	2015-Feb-01	EPI_ISL_378678	A/chicken/Shandong/0202-2/2015			Qin,Z.
EPI1551161	HA	China	2015-Feb-01	EPI_ISL_378679	A/chicken/Shandong/023-1/2015			Qin,Z.
EPI1551162	HA	China	2015-Jul-01	EPI_ISL_378680	A/chicken/Beijing/0701/2015			Qin,Z.
EPI1551163	HA	China	2015-Jul-01	EPI_ISL_378681	A/chicken/Hebei/TS0701/2015			Qin,Z.
EPI1575130	HA	China	2011-Nov-01	EPI_ISL_387115	A/chicken/Jiangxi/09/2011			Dong,G.; Han,L.; He,W.; Yan,H.
EPI1575138	HA	China	2011-Nov-01	EPI_ISL_387116	A/chicken/Jiangxi/12/2011			Dong,G.; Han,L.; He,W.; Yan,H.
EPI1575146	HA	China	2011-Nov-01	EPI_ISL_387117	A/chicken/Jiangxi/13/2011			Dong,G.; Han,L.; He,W.; Yan,H.
EPI1575153	HA	China	2011-Nov-01	EPI_ISL_387118	A/chicken/Jiangxi/14/2011			Dong,G.; Han,L.; He,W.; Yan,H.
EPI1575161	HA	China	2011-Nov-01	EPI_ISL_387119	A/chicken/Jiangxi/15/2011			Dong,G.; Han,L.; He,W.; Yan,H.
EPI1575180	HA	China	2011-Nov-01	EPI_ISL_387121	A/chicken/Jiangxi/17/2011			Dong,G.; Han,L.; He,W.; Yan,H.
EPI1575194	HA	China	2011-Nov-01	EPI_ISL_387123	A/chicken/Jiangxi/19/2011			Dong,G.; Han,L.; He,W.; Yan,H.
EPI1575206	HA	China	2011-Nov-01	EPI_ISL_387124	A/chicken/Jiangxi/20/2011			Dong,G.; Han,L.; He,W.; Yan,H.
EPI1575214	HA	China	2011-Nov-01	EPI_ISL_387125	A/chicken/Jiangxi/21/2011			Dong,G.; Han,L.; He,W.; Yan,H.
EPI1575223	HA	China	2011-Nov-01	EPI_ISL_387126	A/chicken/Jiangxi/37/2011			Dong,G.; Han,L.; He,W.; Yan,H.
EPI1575231	HA	China	2011-Nov-01	EPI_ISL_387127	A/chicken/Jiangxi/38/2011			Dong,G.; Han,L.; He,W.; Yan,H.
EPI1575236	HA	China	2011-Nov-01	EPI_ISL_387128	A/chicken/Jiangxi/40/2011			Dong,G.; Han,L.; He,W.; Yan,H.
EPI1575242	HA	China	2011-Nov-01	EPI_ISL_387129	A/chicken/Jiangxi/13Y/2011			Dong,G.; Han,L.; He,W.; Yan,H.
EPI1575250	HA	China	2011-Nov-01	EPI_ISL_387130	A/chicken/Jiangxi/15Y/2011			Dong,G.; Han,L.; He,W.; Yan,H.
EPI1575258	HA	China	2011-Nov-01	EPI_ISL_387131	A/chicken/Jiangxi/69Y/2011			Dong,G.; Han,L.; He,W.; Yan,H.
EPI1576518	HA	Vietnam	2015-Nov-06	EPI_ISL_387309	A/chicken/Viet Nam/QN-2579/2015			Tan,G.; Pickett,B.; Fedorova,N.; Amedeo,P.; Isom,R.; Hu,L.; Christensen,J.; Miller,J.; Durbin,A.; Williams,T.; Arumemi,F.; Kawaoka,Y.; Zhong,G.; Neumann,G.
EPI1576578	HA	Vietnam	2015-Nov-06	EPI_ISL_387318	A/chicken/Viet Nam/QN-2577/2015			Tan,G.; Pickett,B.; Fedorova,N.; Amedeo,P.; Isom,R.; Hu,L.; Christensen,J.; Miller,J.; Durbin,A.; Williams,T.; Arumemi,F.; Kawaoka,Y.; Zhong,G.; Neumann,G.
EPI1576644	HA	Vietnam	2015-Nov-12	EPI_ISL_387327	A/chicken/Viet Nam/HN-2565/2015			Tan,G.; Pickett,B.; Fedorova,N.; Amedeo,P.; Isom,R.; Hu,L.; Christensen,J.; Miller,J.; Durbin,A.; Williams,T.; Arumemi,F.; Kawaoka,Y.; Zhong,G.; Neumann,G.
EPI1576752	HA	Vietnam	2015-Nov-06	EPI_ISL_387342	A/chicken/Viet Nam/QN-2576/2015			Tan,G.; Pickett,B.; Fedorova,N.; Amedeo,P.; Isom,R.; Hu,L.; Christensen,J.; Miller,J.; Durbin,A.; Williams,T.; Arumemi,F.; Kawaoka,Y.; Zhong,G.; Neumann,G.
EPI1767876	HA	China	2014-Sep-01	EPI_ISL_501313	A/chicken/China/E2901/2014			Yan,W.; Cui,H.; Engelsma,M.; Beerens,N.; van Oers,M.M.; de Jong,M.C.M.; Li,X.; Liu,Q.; Yang,J.; Teng,Q.; Li,Z.
EPI1767877	HA	China	2014-Sep-01	EPI_ISL_501314	A/chicken/China/E3005/2014			Yan,W.; Cui,H.; Engelsma,M.; Beerens,N.; van Oers,M.M.; de Jong,M.C.M.; Li,X.; Liu,Q.; Yang,J.; Teng,Q.; Li,Z.
EPI1767878	HA	China	2014-Sep-01	EPI_ISL_501315	A/chicken/China/E3073/2014			Yan,W.; Cui,H.; Engelsma,M.; Beerens,N.; van Oers,M.M.; de Jong,M.C.M.; Li,X.; Liu,Q.; Yang,J.; Teng,Q.; Li,Z.
EPI1767879	HA	China	2014-Sep-01	EPI_ISL_501316	A/chicken/China/E3135/2014			Yan,W.; Cui,H.; Engelsma,M.; Beerens,N.; van Oers,M.M.; de Jong,M.C.M.; Li,X.; Liu,Q.; Yang,J.; Teng,Q.; Li,Z.
EPI1767880	HA	China	2014-Feb-01	EPI_ISL_501317	A/chicken/China/E3203/2014			Li,Z.; Teng,Q.; Shi,X.
EPI1767881	HA	China	2014-Sep-01	EPI_ISL_501318	A/chicken/China/E3555/2014			Yan,W.; Cui,H.; Engelsma,M.; Beerens,N.; van Oers,M.M.; de Jong,M.C.M.; Li,X.; Liu,Q.; Yang,J.; Teng,Q.; Li,Z.
EPI1767882	HA	China	2014-Sep-01	EPI_ISL_501319	A/chicken/China/E3595/2014			Yan,W.; Cui,H.; Engelsma,M.; Beerens,N.; van Oers,M.M.; de Jong,M.C.M.; Li,X.; Liu,Q.; Yang,J.; Teng,Q.; Li,Z.
EPI1767883	HA	China	2014-Sep-01	EPI_ISL_501320	A/chicken/China/E3653/2014			Yan,W.; Cui,H.; Engelsma,M.; Beerens,N.; van Oers,M.M.; de Jong,M.C.M.; Li,X.; Liu,Q.; Yang,J.; Teng,Q.; Li,Z.
EPI1767884	HA	China	2015-Jul-01	EPI_ISL_501321	A/chicken/China/F202/2015			Yan,W.; Cui,H.; Engelsma,M.; Beerens,N.; van Oers,M.M.; de Jong,M.C.M.; Li,X.; Liu,Q.; Yang,J.; Teng,Q.; Li,Z.
EPI1767885	HA	China	2015-Jul-01	EPI_ISL_501322	A/chicken/China/F242/2015			Yan,W.; Cui,H.; Engelsma,M.; Beerens,N.; van Oers,M.M.; de Jong,M.C.M.; Li,X.; Liu,Q.; Yang,J.; Teng,Q.; Li,Z.
EPI1767886	HA	China	2015-Jul-01	EPI_ISL_501323	A/chicken/China/F282/2015			Yan,W.; Cui,H.; Engelsma,M.; Beerens,N.; van Oers,M.M.; de Jong,M.C.M.; Li,X.; Liu,Q.; Yang,J.; Teng,Q.; Li,Z.
EPI1767887	HA	China	2015-Jul-01	EPI_ISL_501324	A/chicken/China/F344/2015			Yan,W.; Cui,H.; Engelsma,M.; Beerens,N.; van Oers,M.M.; de Jong,M.C.M.; Li,X.; Liu,Q.; Yang,J.; Teng,Q.; Li,Z.
EPI1767888	HA	China	2015-Jul-28	EPI_ISL_501325	A/chicken/China/F345/2015			Yan,W.; Cui,H.; Engelsma,M.; Beerens,N.; van Oers,M.M.; de Jong,M.C.M.; Li,X.; Liu,Q.; Yang,J.; Teng,Q.; Li,Z.
EPI1767889	HA	China	2015-Jul-28	EPI_ISL_501326	A/chicken/China/F598/2015			Yan,W.; Cui,H.; Engelsma,M.; Beerens,N.; van Oers,M.M.; de Jong,M.C.M.; Li,X.; Liu,Q.; Yang,J.; Teng,Q.; Li,Z.
EPI1767891	HA	China	2015-Aug-01	EPI_ISL_501328	A/chicken/China/F949/2015			Yan,W.; Cui,H.; Engelsma,M.; Beerens,N.; van Oers,M.M.; de Jong,M.C.M.; Li,X.; Liu,Q.; Yang,J.; Teng,Q.; Li,Z.
EPI1767892	HA	China	2015-Sep-07	EPI_ISL_501329	A/chicken/China/F998/2015			Yan,W.; Cui,H.; Engelsma,M.; Beerens,N.; van Oers,M.M.; de Jong,M.C.M.; Li,X.; Liu,Q.; Yang,J.; Teng,Q.; Li,Z.
EPI1767894	HA	China	2015-Sep-07	EPI_ISL_501331	A/chicken/China/F1132/2015			Yan,W.; Cui,H.; Engelsma,M.; Beerens,N.; van Oers,M.M.; de Jong,M.C.M.; Li,X.; Liu,Q.; Yang,J.; Teng,Q.; Li,Z.
EPI1767896	HA	China	2015-Sep-07	EPI_ISL_501333	A/chicken/China/F1255/2015			Yan,W.; Cui,H.; Engelsma,M.; Beerens,N.; van Oers,M.M.; de Jong,M.C.M.; Li,X.; Liu,Q.; Yang,J.; Teng,Q.; Li,Z.
EPI1767897	HA	China	2015-Sep-07	EPI_ISL_501334	A/chicken/China/F1298/2015			Yan,W.; Cui,H.; Engelsma,M.; Beerens,N.; van Oers,M.M.; de Jong,M.C.M.; Li,X.; Liu,Q.; Yang,J.; Teng,Q.; Li,Z.
EPI1767898	HA	China	2015-Sep-06	EPI_ISL_501335	A/chicken/China/F1303/2015			Yan,W.; Cui,H.; Engelsma,M.; Beerens,N.; van Oers,M.M.; de Jong,M.C.M.; Li,X.; Liu,Q.; Yang,J.; Teng,Q.; Li,Z.
EPI1767899	HA	China	2015-Sep-06	EPI_ISL_501336	A/chicken/China/F1310/2015			Yan,W.; Cui,H.; Engelsma,M.; Beerens,N.; van Oers,M.M.; de Jong,M.C.M.; Li,X.; Liu,Q.; Yang,J.; Teng,Q.; Li,Z.
EPI1767900	HA	China	2015-Sep-01	EPI_ISL_501337	A/chicken/China/F1370/2015			Yan,W.; Cui,H.; Engelsma,M.; Beerens,N.; van Oers,M.M.; de Jong,M.C.M.; Li,X.; Liu,Q.; Yang,J.; Teng,Q.; Li,Z.
EPI1767901	HA	China	2015-Sep-06	EPI_ISL_501338	A/chicken/China/F1650/2015			Yan,W.; Cui,H.; Engelsma,M.; Beerens,N.; van Oers,M.M.; de Jong,M.C.M.; Li,X.; Liu,Q.; Yang,J.; Teng,Q.; Li,Z.
EPI1767903	HA	China	2015-Sep-01	EPI_ISL_501339	A/chicken/China/F2170/2015			Yan,W.; Cui,H.; Engelsma,M.; Beerens,N.; van Oers,M.M.; de Jong,M.C.M.; Li,X.; Liu,Q.; Yang,J.; Teng,Q.; Li,Z.
EPI1767904	HA	China	2015-Feb-01	EPI_ISL_501340	A/chicken/China/F2219/2015			Li,Z.; Teng,Q.; Shi,X.
EPI1767905	HA	China	2015-Jul-01	EPI_ISL_501341	A/chicken/China/F2991/2015			Yan,W.; Cui,H.; Engelsma,M.; Beerens,N.; van Oers,M.M.; de Jong,M.C.M.; Li,X.; Liu,Q.; Yang,J.; Teng,Q.; Li,Z.
EPI1767907	HA	China	2015-Sep-01	EPI_ISL_501343	A/chicken/China/F4012/2015			Yan,W.; Cui,H.; Engelsma,M.; Beerens,N.; van Oers,M.M.; de Jong,M.C.M.; Li,X.; Liu,Q.; Yang,J.; Teng,Q.; Li,Z.
EPI1767908	HA	China	2015-Sep-01	EPI_ISL_501344	A/chicken/China/F4129/2015			Yan,W.; Cui,H.; Engelsma,M.; Beerens,N.; van Oers,M.M.; de Jong,M.C.M.; Li,X.; Liu,Q.; Yang,J.; Teng,Q.; Li,Z.
EPI1767909	HA	China	2015-Sep-01	EPI_ISL_501345	A/chicken/China/F4198/2015			Yan,W.; Cui,H.; Engelsma,M.; Beerens,N.; van Oers,M.M.; de Jong,M.C.M.; Li,X.; Liu,Q.; Yang,J.; Teng,Q.; Li,Z.
EPI1767806	HA	China	2013-Oct-01	EPI_ISL_501372	A/chicken/China/D534/2013			Yan,W.; Cui,H.; Engelsma,M.; Beerens,N.; van Oers,M.M.; de Jong,M.C.M.; Li,X.; Liu,Q.; Yang,J.; Teng,Q.; Li,Z.
EPI1767803	HA	China	2013-Oct-01	EPI_ISL_501373	A/chicken/China/D342/2013			Yan,W.; Cui,H.; Engelsma,M.; Beerens,N.; van Oers,M.M.; de Jong,M.C.M.; Li,X.; Liu,Q.; Yang,J.; Teng,Q.; Li,Z.
EPI1767804	HA	China	2013-Oct-01	EPI_ISL_501374	A/chicken/China/D345/2013			Yan,W.; Cui,H.; Engelsma,M.; Beerens,N.; van Oers,M.M.; de Jong,M.C.M.; Li,X.; Liu,Q.; Yang,J.; Teng,Q.; Li,Z.
EPI1767805	HA	China	2013-Oct-01	EPI_ISL_501375	A/chicken/China/D483/2013			Yan,W.; Cui,H.; Engelsma,M.; Beerens,N.; van Oers,M.M.; de Jong,M.C.M.; Li,X.; Liu,Q.; Yang,J.; Teng,Q.; Li,Z.
EPI1767833	HA	China	2013-Oct-01	EPI_ISL_501376	A/chicken/China/D963/2013			Yan,W.; Cui,H.; Engelsma,M.; Beerens,N.; van Oers,M.M.; de Jong,M.C.M.; Li,X.; Liu,Q.; Yang,J.; Teng,Q.; Li,Z.
EPI1767808	HA	China	2013-Oct-01	EPI_ISL_501377	A/chicken/China/D1021/2013			Yan,W.; Cui,H.; Engelsma,M.; Beerens,N.; van Oers,M.M.; de Jong,M.C.M.; Li,X.; Liu,Q.; Yang,J.; Teng,Q.; Li,Z.
EPI1767809	HA	China	2013-Feb-01	EPI_ISL_501378	A/chicken/China/D1033/2013			Li,Z.; Teng,Q.; Shi,X.
EPI1767810	HA	China	2013-Oct-01	EPI_ISL_501380	A/chicken/China/D1467/2013			Yan,W.; Cui,H.; Engelsma,M.; Beerens,N.; van Oers,M.M.; de Jong,M.C.M.; Li,X.; Liu,Q.; Yang,J.; Teng,Q.; Li,Z.
EPI1767811	HA	China	2013-Oct-01	EPI_ISL_501381	A/chicken/China/D1673/2013			Yan,W.; Cui,H.; Engelsma,M.; Beerens,N.; van Oers,M.M.; de Jong,M.C.M.; Li,X.; Liu,Q.; Yang,J.; Teng,Q.; Li,Z.
EPI1767812	HA	China	2013-Feb-01	EPI_ISL_501382	A/chicken/China/D1709/2013			Li,Z.; Teng,Q.; Shi,X.
EPI1767813	HA	China	2013-Feb-01	EPI_ISL_501383	A/chicken/China/D1900/2013			Li,Z.; Teng,Q.; Shi,X.
EPI1767814	HA	China	2013-Feb-01	EPI_ISL_501384	A/chicken/China/D1910/2013			Li,Z.; Teng,Q.; Shi,X.
EPI1767815	HA	China	2013-Feb-01	EPI_ISL_501385	A/chicken/China/D1925/2013			Li,Z.; Teng,Q.; Shi,X.
EPI1767816	HA	China	2013-Feb-01	EPI_ISL_501386	A/chicken/China/D1946/2013			Li,Z.; Teng,Q.; Shi,X.
EPI1767817	HA	China	2013-Feb-01	EPI_ISL_501387	A/chicken/China/D2032/2013			Li,Z.; Teng,Q.; Shi,X.
EPI1767818	HA	China	2013-Feb-01	EPI_ISL_501388	A/chicken/China/D2115/2013			Li,Z.; Teng,Q.; Shi,X.
EPI1767819	HA	China	2013-Feb-01	EPI_ISL_501389	A/chicken/China/D2120/2013			Li,Z.; Teng,Q.; Shi,X.
EPI1767820	HA	China	2013-Feb-01	EPI_ISL_501390	A/chicken/China/D2239/2013			Li,Z.; Teng,Q.; Shi,X.
EPI1767821	HA	China	2013-Oct-01	EPI_ISL_501391	A/chicken/China/D2566/2013			Yan,W.; Cui,H.; Engelsma,M.; Beerens,N.; van Oers,M.M.; de Jong,M.C.M.; Li,X.; Liu,Q.; Yang,J.; Teng,Q.; Li,Z.
EPI1767822	HA	China	2013-Oct-01	EPI_ISL_501392	A/chicken/China/D2641/2013			Yan,W.; Cui,H.; Engelsma,M.; Beerens,N.; van Oers,M.M.; de Jong,M.C.M.; Li,X.; Liu,Q.; Yang,J.; Teng,Q.; Li,Z.
EPI1767823	HA	China	2013-Oct-01	EPI_ISL_501393	A/chicken/China/D2649/2013			Yan,W.; Cui,H.; Engelsma,M.; Beerens,N.; van Oers,M.M.; de Jong,M.C.M.; Li,X.; Liu,Q.; Yang,J.; Teng,Q.; Li,Z.
EPI1767824	HA	China	2013-Oct-01	EPI_ISL_501394	A/chicken/China/D2703/2013			Yan,W.; Cui,H.; Engelsma,M.; Beerens,N.; van Oers,M.M.; de Jong,M.C.M.; Li,X.; Liu,Q.; Yang,J.; Teng,Q.; Li,Z.
EPI1767825	HA	China	2013-Oct-01	EPI_ISL_501395	A/chicken/China/D2744/2013			Yan,W.; Cui,H.; Engelsma,M.; Beerens,N.; van Oers,M.M.; de Jong,M.C.M.; Li,X.; Liu,Q.; Yang,J.; Teng,Q.; Li,Z.
EPI1767827	HA	China	2013-Oct-01	EPI_ISL_501397	A/chicken/China/D3123/2013			Yan,W.; Cui,H.; Engelsma,M.; Beerens,N.; van Oers,M.M.; de Jong,M.C.M.; Li,X.; Liu,Q.; Yang,J.; Teng,Q.; Li,Z.
EPI1767828	HA	China	2013-Oct-01	EPI_ISL_501398	A/chicken/China/D3176/2013			Yan,W.; Cui,H.; Engelsma,M.; Beerens,N.; van Oers,M.M.; de Jong,M.C.M.; Li,X.; Liu,Q.; Yang,J.; Teng,Q.; Li,Z.
EPI1767829	HA	China	2013-Oct-01	EPI_ISL_501399	A/chicken/China/D3273/2013			Yan,W.; Cui,H.; Engelsma,M.; Beerens,N.; van Oers,M.M.; de Jong,M.C.M.; Li,X.; Liu,Q.; Yang,J.; Teng,Q.; Li,Z.
EPI1767830	HA	China	2013-Oct-01	EPI_ISL_501400	A/chicken/China/D3317/2013			Yan,W.; Cui,H.; Engelsma,M.; Beerens,N.; van Oers,M.M.; de Jong,M.C.M.; Li,X.; Liu,Q.; Yang,J.; Teng,Q.; Li,Z.
EPI1767831	HA	China	2013-Oct-01	EPI_ISL_501401	A/chicken/China/D3395/2013			Yan,W.; Cui,H.; Engelsma,M.; Beerens,N.; van Oers,M.M.; de Jong,M.C.M.; Li,X.; Liu,Q.; Yang,J.; Teng,Q.; Li,Z.
EPI1767832	HA	China	2013-Oct-01	EPI_ISL_501402	A/chicken/China/D3458/2013			Yan,W.; Cui,H.; Engelsma,M.; Beerens,N.; van Oers,M.M.; de Jong,M.C.M.; Li,X.; Liu,Q.; Yang,J.; Teng,Q.; Li,Z.
EPI1767834	HA	China	2014-Sep-01	EPI_ISL_501403	A/chicken/China/E135/2014			Yan,W.; Cui,H.; Engelsma,M.; Beerens,N.; van Oers,M.M.; de Jong,M.C.M.; Li,X.; Liu,Q.; Yang,J.; Teng,Q.; Li,Z.
EPI1767835	HA	China	2014-Sep-01	EPI_ISL_501404	A/chicken/China/E158/2014			Yan,W.; Cui,H.; Engelsma,M.; Beerens,N.; van Oers,M.M.; de Jong,M.C.M.; Li,X.; Liu,Q.; Yang,J.; Teng,Q.; Li,Z.
EPI1767836	HA	China	2014-Feb-01	EPI_ISL_501405	A/chicken/China/E262/2014			Li,Z.; Teng,Q.; Shi,X.
EPI1767837	HA	China	2014-Feb-01	EPI_ISL_501406	A/chicken/China/E278/2014			Li,Z.; Teng,Q.; Shi,X.
EPI1767839	HA	China	2014-Sep-01	EPI_ISL_501408	A/chicken/China/E592/2014			Yan,W.; Cui,H.; Engelsma,M.; Beerens,N.; van Oers,M.M.; de Jong,M.C.M.; Li,X.; Liu,Q.; Yang,J.; Teng,Q.; Li,Z.
EPI1767840	HA	China	2014-Sep-01	EPI_ISL_501409	A/chicken/China/E620/2014			Yan,W.; Cui,H.; Engelsma,M.; Beerens,N.; van Oers,M.M.; de Jong,M.C.M.; Li,X.; Liu,Q.; Yang,J.; Teng,Q.; Li,Z.
EPI1767842	HA	China	2014-Sep-01	EPI_ISL_501411	A/chicken/China/E714/2014			Yan,W.; Cui,H.; Engelsma,M.; Beerens,N.; van Oers,M.M.; de Jong,M.C.M.; Li,X.; Liu,Q.; Yang,J.; Teng,Q.; Li,Z.
EPI1767843	HA	China	2014-Sep-01	EPI_ISL_501412	A/chicken/China/E722/2014			Yan,W.; Cui,H.; Engelsma,M.; Beerens,N.; van Oers,M.M.; de Jong,M.C.M.; Li,X.; Liu,Q.; Yang,J.; Teng,Q.; Li,Z.
EPI1767845	HA	China	2014-Sep-01	EPI_ISL_501414	A/chicken/China/E743/2014			Yan,W.; Cui,H.; Engelsma,M.; Beerens,N.; van Oers,M.M.; de Jong,M.C.M.; Li,X.; Liu,Q.; Yang,J.; Teng,Q.; Li,Z.
EPI1767846	HA	China	2014-Sep-01	EPI_ISL_501415	A/chicken/China/E751/2014			Yan,W.; Cui,H.; Engelsma,M.; Beerens,N.; van Oers,M.M.; de Jong,M.C.M.; Li,X.; Liu,Q.; Yang,J.; Teng,Q.; Li,Z.
EPI1767847	HA	China	2014-Sep-01	EPI_ISL_501416	A/chicken/China/E780/2014			Yan,W.; Cui,H.; Engelsma,M.; Beerens,N.; van Oers,M.M.; de Jong,M.C.M.; Li,X.; Liu,Q.; Yang,J.; Teng,Q.; Li,Z.
EPI1767848	HA	China	2014-Sep-01	EPI_ISL_501417	A/chicken/China/E851/2014			Yan,W.; Cui,H.; Engelsma,M.; Beerens,N.; van Oers,M.M.; de Jong,M.C.M.; Li,X.; Liu,Q.; Yang,J.; Teng,Q.; Li,Z.
EPI1767849	HA	China	2014-Feb-01	EPI_ISL_501418	A/chicken/China/E907/2014			Li,Z.; Teng,Q.; Shi,X.
EPI1767850	HA	China	2014-Feb-01	EPI_ISL_501419	A/chicken/China/E911/2014			Li,Z.; Teng,Q.; Shi,X.
EPI1767851	HA	China	2014-Sep-01	EPI_ISL_501420	A/chicken/China/E1065/2014			Yan,W.; Cui,H.; Engelsma,M.; Beerens,N.; van Oers,M.M.; de Jong,M.C.M.; Li,X.; Liu,Q.; Yang,J.; Teng,Q.; Li,Z.
EPI1767902	HA	China	2015-Feb-01	EPI_ISL_501422	A/chicken/China/F1922/2015			Li,Z.; Teng,Q.; Shi,X.
EPI1767910	HA	China	2015-Feb-01	EPI_ISL_501423	A/chicken/China/F4499/2015			Li,Z.; Teng,Q.; Shi,X.
EPI1767807	HA	China	2013-Oct-01	EPI_ISL_501424	A/chicken/China/D701/2013			Yan,W.; Cui,H.; Engelsma,M.; Beerens,N.; van Oers,M.M.; de Jong,M.C.M.; Li,X.; Liu,Q.; Yang,J.; Teng,Q.; Li,Z.
EPI1788394	HA	China	2011-Dec-06	EPI_ISL_505507	A/chicken/China/AV1548HA-4.seq/2011			Song,Y.; Zhang,Y.; Chen,L.; Zhang,B.; Zhang,M.; Wang,J.; Jiang,Y.; Yang,C.; Jiang,T.
EPI1788402	HA	China	2011-Dec-06	EPI_ISL_505515	A/chicken/China/AV1535HA-4.seq/2011			Song,Y.; Zhang,Y.; Chen,L.; Zhang,B.; Zhang,M.; Wang,J.; Jiang,Y.; Yang,C.; Jiang,T.
EPI1788410	HA	China	2011-Nov-26	EPI_ISL_505523	A/chicken/China/AV1534HA-4.seq/2011			Song,Y.; Zhang,Y.; Chen,L.; Zhang,B.; Zhang,M.; Wang,J.; Jiang,Y.; Yang,C.; Jiang,T.
EPI1843432	HA	China	2008-Oct-01	EPI_ISL_943806	A/chicken/Shandong/JL/2008			Pu,J.; Wang,S.; Yin,Y.; Zhang,G.; Carter,R.A.; Wang,J.; Xu,G.; Sun,H.; Wang,M.; Wen,C.; Wei,Y.; Wang,D.; Zhu,B.; Lemmon,G.; Jiao,Y.; Duan,S.; Wang,Q.; Du,Q.; Sun,M.; Bao,J.; Sun,Y.; Zhao,J.; Zhang,H.; Wu,G.; Liu,J.; Webster,R.G.
EPI1843433	HA	China	2008-Mar-01	EPI_ISL_943807	A/chicken/Hebei/DF/2008			Pu,J.; Wang,S.; Yin,Y.; Zhang,G.; Carter,R.A.; Wang,J.; Xu,G.; Sun,H.; Wang,M.; Wen,C.; Wei,Y.; Wang,D.; Zhu,B.; Lemmon,G.; Jiao,Y.; Duan,S.; Wang,Q.; Du,Q.; Sun,M.; Bao,J.; Sun,Y.; Zhao,J.; Zhang,H.; Wu,G.; Liu,J.; Webster,R.G.
EPI1843434	HA	China	2008-Jan-01	EPI_ISL_943999	A/chicken/Hebei/TS/2008			Pu,J.; Wang,S.; Yin,Y.; Zhang,G.; Carter,R.A.; Wang,J.; Xu,G.; Sun,H.; Wang,M.; Wen,C.; Wei,Y.; Wang,D.; Zhu,B.; Lemmon,G.; Jiao,Y.; Duan,S.; Wang,Q.; Du,Q.; Sun,M.; Bao,J.; Sun,Y.; Zhao,J.; Zhang,H.; Wu,G.; Liu,J.; Webster,R.G.
EPI1843442	HA	China	2009-Jan-01	EPI_ISL_944003	A/chicken/Henan/DY/2009			Pu,J.; Wang,S.; Yin,Y.; Zhang,G.; Carter,R.A.; Wang,J.; Xu,G.; Sun,H.; Wang,M.; Wen,C.; Wei,Y.; Wang,D.; Zhu,B.; Lemmon,G.; Jiao,Y.; Duan,S.; Wang,Q.; Du,Q.; Sun,M.; Bao,J.; Sun,Y.; Zhao,J.; Zhang,H.; Wu,G.; Liu,J.; Webster,R.G.
EPI1843443	HA	China	2009-Feb-01	EPI_ISL_944004	A/chicken/Shandong/zc2/2009			Pu,J.; Wang,S.; Yin,Y.; Zhang,G.; Carter,R.A.; Wang,J.; Xu,G.; Sun,H.; Wang,M.; Wen,C.; Wei,Y.; Wang,D.; Zhu,B.; Lemmon,G.; Jiao,Y.; Duan,S.; Wang,Q.; Du,Q.; Sun,M.; Bao,J.; Sun,Y.; Zhao,J.; Zhang,H.; Wu,G.; Liu,J.; Webster,R.G.
EPI1843444	HA	China	2009-Dec-01	EPI_ISL_944005	A/chicken/Shandong/zc12/2009			Pu,J.; Wang,S.; Yin,Y.; Zhang,G.; Carter,R.A.; Wang,J.; Xu,G.; Sun,H.; Wang,M.; Wen,C.; Wei,Y.; Wang,D.; Zhu,B.; Lemmon,G.; Jiao,Y.; Duan,S.; Wang,Q.; Du,Q.; Sun,M.; Bao,J.; Sun,Y.; Zhao,J.; Zhang,H.; Wu,G.; Liu,J.; Webster,R.G.
EPI1843445	HA	China	2010-Jan-01	EPI_ISL_944006	A/chicken/Shandong/sd01/2010			Pu,J.; Wang,S.; Yin,Y.; Zhang,G.; Carter,R.A.; Wang,J.; Xu,G.; Sun,H.; Wang,M.; Wen,C.; Wei,Y.; Wang,D.; Zhu,B.; Lemmon,G.; Jiao,Y.; Duan,S.; Wang,Q.; Du,Q.; Sun,M.; Bao,J.; Sun,Y.; Zhao,J.; Zhang,H.; Wu,G.; Liu,J.; Webster,R.G.
EPI1843446	HA	China	2010-Jun-01	EPI_ISL_944007	A/chicken/Shandong/06/2010			Pu,J.; Wang,S.; Yin,Y.; Zhang,G.; Carter,R.A.; Wang,J.; Xu,G.; Sun,H.; Wang,M.; Wen,C.; Wei,Y.; Wang,D.; Zhu,B.; Lemmon,G.; Jiao,Y.; Duan,S.; Wang,Q.; Du,Q.; Sun,M.; Bao,J.; Sun,Y.; Zhao,J.; Zhang,H.; Wu,G.; Liu,J.; Webster,R.G.
EPI1843447	HA	China	2010-Nov-01	EPI_ISL_944008	A/chicken/Shandong/11/2010			Pu,J.; Wang,S.; Yin,Y.; Zhang,G.; Carter,R.A.; Wang,J.; Xu,G.; Sun,H.; Wang,M.; Wen,C.; Wei,Y.; Wang,D.; Zhu,B.; Lemmon,G.; Jiao,Y.; Duan,S.; Wang,Q.; Du,Q.; Sun,M.; Bao,J.; Sun,Y.; Zhao,J.; Zhang,H.; Wu,G.; Liu,J.; Webster,R.G.
EPI1843448	HA	China	2010-Dec-01	EPI_ISL_944009	A/chicken/Shandong/HL/2010			Pu,J.; Wang,S.; Yin,Y.; Zhang,G.; Carter,R.A.; Wang,J.; Xu,G.; Sun,H.; Wang,M.; Wen,C.; Wei,Y.; Wang,D.; Zhu,B.; Lemmon,G.; Jiao,Y.; Duan,S.; Wang,Q.; Du,Q.; Sun,M.; Bao,J.; Sun,Y.; Zhao,J.; Zhang,H.; Wu,G.; Liu,J.; Webster,R.G.
EPI1843449	HA	China	2010-Nov-01	EPI_ISL_944010	A/chicken/Beijing/HD/2010			Pu,J.; Wang,S.; Yin,Y.; Zhang,G.; Carter,R.A.; Wang,J.; Xu,G.; Sun,H.; Wang,M.; Wen,C.; Wei,Y.; Wang,D.; Zhu,B.; Lemmon,G.; Jiao,Y.; Duan,S.; Wang,Q.; Du,Q.; Sun,M.; Bao,J.; Sun,Y.; Zhao,J.; Zhang,H.; Wu,G.; Liu,J.; Webster,R.G.
EPI1843450	HA	China	2010-May-01	EPI_ISL_944011	A/chicken/Hebei/fx05/2010			Pu,J.; Wang,S.; Yin,Y.; Zhang,G.; Carter,R.A.; Wang,J.; Xu,G.; Sun,H.; Wang,M.; Wen,C.; Wei,Y.; Wang,D.; Zhu,B.; Lemmon,G.; Jiao,Y.; Duan,S.; Wang,Q.; Du,Q.; Sun,M.; Bao,J.; Sun,Y.; Zhao,J.; Zhang,H.; Wu,G.; Liu,J.; Webster,R.G.
EPI1843451	HA	China	2010-Oct-01	EPI_ISL_944012	A/chicken/Shandong/10/2010			Pu,J.; Wang,S.; Yin,Y.; Zhang,G.; Carter,R.A.; Wang,J.; Xu,G.; Sun,H.; Wang,M.; Wen,C.; Wei,Y.; Wang,D.; Zhu,B.; Lemmon,G.; Jiao,Y.; Duan,S.; Wang,Q.; Du,Q.; Sun,M.; Bao,J.; Sun,Y.; Zhao,J.; Zhang,H.; Wu,G.; Liu,J.; Webster,R.G.
EPI1843452	HA	China	2010-Feb-01	EPI_ISL_944013	A/chicken/Shandong/sd02/2010			Pu,J.; Wang,S.; Yin,Y.; Zhang,G.; Carter,R.A.; Wang,J.; Xu,G.; Sun,H.; Wang,M.; Wen,C.; Wei,Y.; Wang,D.; Zhu,B.; Lemmon,G.; Jiao,Y.; Duan,S.; Wang,Q.; Du,Q.; Sun,M.; Bao,J.; Sun,Y.; Zhao,J.; Zhang,H.; Wu,G.; Liu,J.; Webster,R.G.
EPI1843453	HA	China	2010-Nov-01	EPI_ISL_944014	A/chicken/Hebei/ZR/2010			Pu,J.; Wang,S.; Yin,Y.; Zhang,G.; Carter,R.A.; Wang,J.; Xu,G.; Sun,H.; Wang,M.; Wen,C.; Wei,Y.; Wang,D.; Zhu,B.; Lemmon,G.; Jiao,Y.; Duan,S.; Wang,Q.; Du,Q.; Sun,M.; Bao,J.; Sun,Y.; Zhao,J.; Zhang,H.; Wu,G.; Liu,J.; Webster,R.G.
EPI1843454	HA	China	2010-Dec-01	EPI_ISL_944015	A/chicken/Hebei/YT/2010			Pu,J.; Wang,S.; Yin,Y.; Zhang,G.; Carter,R.A.; Wang,J.; Xu,G.; Sun,H.; Wang,M.; Wen,C.; Wei,Y.; Wang,D.; Zhu,B.; Lemmon,G.; Jiao,Y.; Duan,S.; Wang,Q.; Du,Q.; Sun,M.; Bao,J.; Sun,Y.; Zhao,J.; Zhang,H.; Wu,G.; Liu,J.; Webster,R.G.
EPI1843455	HA	China	2011-Feb-01	EPI_ISL_944016	A/chicken/Shandong/02/2011			Pu,J.; Wang,S.; Yin,Y.; Zhang,G.; Carter,R.A.; Wang,J.; Xu,G.; Sun,H.; Wang,M.; Wen,C.; Wei,Y.; Wang,D.; Zhu,B.; Lemmon,G.; Jiao,Y.; Duan,S.; Wang,Q.; Du,Q.; Sun,M.; Bao,J.; Sun,Y.; Zhao,J.; Zhang,H.; Wu,G.; Liu,J.; Webster,R.G.
EPI1843456	HA	China	2011-Mar-01	EPI_ISL_944017	A/chicken/Shandong/03/2011			Pu,J.; Wang,S.; Yin,Y.; Zhang,G.; Carter,R.A.; Wang,J.; Xu,G.; Sun,H.; Wang,M.; Wen,C.; Wei,Y.; Wang,D.; Zhu,B.; Lemmon,G.; Jiao,Y.; Duan,S.; Wang,Q.; Du,Q.; Sun,M.; Bao,J.; Sun,Y.; Zhao,J.; Zhang,H.; Wu,G.; Liu,J.; Webster,R.G.
EPI1843457	HA	China	2011-May-01	EPI_ISL_944018	A/chicken/Shandong/05/2011			Pu,J.; Wang,S.; Yin,Y.; Zhang,G.; Carter,R.A.; Wang,J.; Xu,G.; Sun,H.; Wang,M.; Wen,C.; Wei,Y.; Wang,D.; Zhu,B.; Lemmon,G.; Jiao,Y.; Duan,S.; Wang,Q.; Du,Q.; Sun,M.; Bao,J.; Sun,Y.; Zhao,J.; Zhang,H.; Wu,G.; Liu,J.; Webster,R.G.
EPI1843458	HA	China	2011-Dec-01	EPI_ISL_944019	A/chicken/Hebei/FL/2011			Pu,J.; Wang,S.; Yin,Y.; Zhang,G.; Carter,R.A.; Wang,J.; Xu,G.; Sun,H.; Wang,M.; Wen,C.; Wei,Y.; Wang,D.; Zhu,B.; Lemmon,G.; Jiao,Y.; Duan,S.; Wang,Q.; Du,Q.; Sun,M.; Bao,J.; Sun,Y.; Zhao,J.; Zhang,H.; Wu,G.; Liu,J.; Webster,R.G.
EPI1843459	HA	China	2011-Jun-01	EPI_ISL_944020	A/chicken/Shandong/06/2011			Pu,J.; Wang,S.; Yin,Y.; Zhang,G.; Carter,R.A.; Wang,J.; Xu,G.; Sun,H.; Wang,M.; Wen,C.; Wei,Y.; Wang,D.; Zhu,B.; Lemmon,G.; Jiao,Y.; Duan,S.; Wang,Q.; Du,Q.; Sun,M.; Bao,J.; Sun,Y.; Zhao,J.; Zhang,H.; Wu,G.; Liu,J.; Webster,R.G.
EPI1843460	HA	China	2011-Jul-01	EPI_ISL_944021	A/chicken/Shandong/07/2011			Pu,J.; Wang,S.; Yin,Y.; Zhang,G.; Carter,R.A.; Wang,J.; Xu,G.; Sun,H.; Wang,M.; Wen,C.; Wei,Y.; Wang,D.; Zhu,B.; Lemmon,G.; Jiao,Y.; Duan,S.; Wang,Q.; Du,Q.; Sun,M.; Bao,J.; Sun,Y.; Zhao,J.; Zhang,H.; Wu,G.; Liu,J.; Webster,R.G.
EPI1843461	HA	China	2011-Sep-01	EPI_ISL_944022	A/chicken/Shandong/09/2011			Pu,J.; Wang,S.; Yin,Y.; Zhang,G.; Carter,R.A.; Wang,J.; Xu,G.; Sun,H.; Wang,M.; Wen,C.; Wei,Y.; Wang,D.; Zhu,B.; Lemmon,G.; Jiao,Y.; Duan,S.; Wang,Q.; Du,Q.; Sun,M.; Bao,J.; Sun,Y.; Zhao,J.; Zhang,H.; Wu,G.; Liu,J.; Webster,R.G.
EPI1843462	HA	China	2011-Nov-01	EPI_ISL_944023	A/chicken/Shandong/11/2011			Pu,J.; Wang,S.; Yin,Y.; Zhang,G.; Carter,R.A.; Wang,J.; Xu,G.; Sun,H.; Wang,M.; Wen,C.; Wei,Y.; Wang,D.; Zhu,B.; Lemmon,G.; Jiao,Y.; Duan,S.; Wang,Q.; Du,Q.; Sun,M.; Bao,J.; Sun,Y.; Zhao,J.; Zhang,H.; Wu,G.; Liu,J.; Webster,R.G.
EPI1843463	HA	China	2011-Jan-01	EPI_ISL_944024	A/chicken/Guangdong/01/2011			Pu,J.; Wang,S.; Yin,Y.; Zhang,G.; Carter,R.A.; Wang,J.; Xu,G.; Sun,H.; Wang,M.; Wen,C.; Wei,Y.; Wang,D.; Zhu,B.; Lemmon,G.; Jiao,Y.; Duan,S.; Wang,Q.; Du,Q.; Sun,M.; Bao,J.; Sun,Y.; Zhao,J.; Zhang,H.; Wu,G.; Liu,J.; Webster,R.G.
EPI1843464	HA	China	2011-Feb-01	EPI_ISL_944025	A/chicken/Sichuan/02/2011			Pu,J.; Wang,S.; Yin,Y.; Zhang,G.; Carter,R.A.; Wang,J.; Xu,G.; Sun,H.; Wang,M.; Wen,C.; Wei,Y.; Wang,D.; Zhu,B.; Lemmon,G.; Jiao,Y.; Duan,S.; Wang,Q.; Du,Q.; Sun,M.; Bao,J.; Sun,Y.; Zhao,J.; Zhang,H.; Wu,G.; Liu,J.; Webster,R.G.
EPI1843469	HA	China	2009-Jul-05	EPI_ISL_944030	A/chicken/Shandong/07/2009			Zhong,L.; Wang,X.; Li,Q.; Liu,D.; Chen,H.; Zhao,M.; Gu,X.; He,L.; Liu,X.; Gu,M.; Peng,D.
EPI1843470	HA	China	2012-Mar-02	EPI_ISL_944031	A/chicken/Jiangsu/WJ57/2012			Zhong,L.; Wang,X.; Li,Q.; Liu,D.; Chen,H.; Zhao,M.; Gu,X.; He,L.; Liu,X.; Gu,M.; Peng,D.
EPI1843472	HA	China	2013-May-12	EPI_ISL_944033	A/chicken/Jiangsu/SC502/2013			Li,X.; Shi,J.; Guo,J.; Deng,G.; Zhang,Q.; Wang,J.; He,X.; Wang,K.; Chen,J.; Li,Y.; Fan,J.; Kong,H.; Gu,C.; Guan,Y.; Suzuki,Y.; Kawaoka,Y.; Liu,L.; Jiang,Y.; Tian,G.; Bu,Z.; Chen,H.
EPI1843473	HA	China	2013-May-12	EPI_ISL_944034	A/chicken/Shanghai/SC387/2013			Li,X.; Shi,J.; Guo,J.; Deng,G.; Zhang,Q.; Wang,J.; He,X.; Wang,K.; Chen,J.; Li,Y.; Fan,J.; Kong,H.; Gu,C.; Guan,Y.; Suzuki,Y.; Kawaoka,Y.; Liu,L.; Jiang,Y.; Tian,G.; Bu,Z.; Chen,H.
EPI1843474	HA	China	2013-May-12	EPI_ISL_944035	A/chicken/Zhejiang/SC324/2013			Li,X.; Shi,J.; Guo,J.; Deng,G.; Zhang,Q.; Wang,J.; He,X.; Wang,K.; Chen,J.; Li,Y.; Fan,J.; Kong,H.; Gu,C.; Guan,Y.; Suzuki,Y.; Kawaoka,Y.; Liu,L.; Jiang,Y.; Tian,G.; Bu,Z.; Chen,H.
EPI1843475	HA	China	2013-May-12	EPI_ISL_944036	A/chicken/Shanghai/SC197/2013			Li,X.; Shi,J.; Guo,J.; Deng,G.; Zhang,Q.; Wang,J.; He,X.; Wang,K.; Chen,J.; Li,Y.; Fan,J.; Kong,H.; Gu,C.; Guan,Y.; Suzuki,Y.; Kawaoka,Y.; Liu,L.; Jiang,Y.; Tian,G.; Bu,Z.; Chen,H.
EPI1843476	HA	China	2013-May-12	EPI_ISL_944037	A/chicken/Hubei/SC122/2013			Li,X.; Shi,J.; Guo,J.; Deng,G.; Zhang,Q.; Wang,J.; He,X.; Wang,K.; Chen,J.; Li,Y.; Fan,J.; Kong,H.; Gu,C.; Guan,Y.; Suzuki,Y.; Kawaoka,Y.; Liu,L.; Jiang,Y.; Tian,G.; Bu,Z.; Chen,H.
EPI1843477	HA	China	2012-Dec-25	EPI_ISL_944038	A/chicken/Jiangsu/C4258/2012			Li,X.; Shi,J.; Guo,J.; Deng,G.; Zhang,Q.; Wang,J.; He,X.; Wang,K.; Chen,J.; Li,Y.; Fan,J.; Kong,H.; Gu,C.; Guan,Y.; Suzuki,Y.; Kawaoka,Y.; Liu,L.; Jiang,Y.; Tian,G.; Bu,Z.; Chen,H.
EPI1843478	HA	China	2009-Dec-26	EPI_ISL_944039	A/chicken/Hubei/C4196/2009			Li,X.; Shi,J.; Guo,J.; Deng,G.; Zhang,Q.; Wang,J.; He,X.; Wang,K.; Chen,J.; Li,Y.; Fan,J.; Kong,H.; Gu,C.; Guan,Y.; Suzuki,Y.; Kawaoka,Y.; Liu,L.; Jiang,Y.; Tian,G.; Bu,Z.; Chen,H.
EPI1843479	HA	China	2010-Dec-28	EPI_ISL_944040	A/chicken/Hunan/C4136/2010			Li,X.; Shi,J.; Guo,J.; Deng,G.; Zhang,Q.; Wang,J.; He,X.; Wang,K.; Chen,J.; Li,Y.; Fan,J.; Kong,H.; Gu,C.; Guan,Y.; Suzuki,Y.; Kawaoka,Y.; Liu,L.; Jiang,Y.; Tian,G.; Bu,Z.; Chen,H.
EPI1843480	HA	China	2011-Nov-15	EPI_ISL_944041	A/chicken/Yunnan/C4090/2011			Li,X.; Shi,J.; Guo,J.; Deng,G.; Zhang,Q.; Wang,J.; He,X.; Wang,K.; Chen,J.; Li,Y.; Fan,J.; Kong,H.; Gu,C.; Guan,Y.; Suzuki,Y.; Kawaoka,Y.; Liu,L.; Jiang,Y.; Tian,G.; Bu,Z.; Chen,H.
EPI1843481	HA	China	2010-Dec-28	EPI_ISL_944042	A/chicken/Guangxi/C4080/2010			Li,X.; Shi,J.; Guo,J.; Deng,G.; Zhang,Q.; Wang,J.; He,X.; Wang,K.; Chen,J.; Li,Y.; Fan,J.; Kong,H.; Gu,C.; Guan,Y.; Suzuki,Y.; Kawaoka,Y.; Liu,L.; Jiang,Y.; Tian,G.; Bu,Z.; Chen,H.
EPI1843482	HA	China	2010-Dec-28	EPI_ISL_944043	A/chicken/Hubei/C4071/2010			Li,X.; Shi,J.; Guo,J.; Deng,G.; Zhang,Q.; Wang,J.; He,X.; Wang,K.; Chen,J.; Li,Y.; Fan,J.; Kong,H.; Gu,C.; Guan,Y.; Suzuki,Y.; Kawaoka,Y.; Liu,L.; Jiang,Y.; Tian,G.; Bu,Z.; Chen,H.
EPI1843483	HA	China	2011-Nov-15	EPI_ISL_944044	A/chicken/Guizhou/C4058/2011			Li,X.; Shi,J.; Guo,J.; Deng,G.; Zhang,Q.; Wang,J.; He,X.; Wang,K.; Chen,J.; Li,Y.; Fan,J.; Kong,H.; Gu,C.; Guan,Y.; Suzuki,Y.; Kawaoka,Y.; Liu,L.; Jiang,Y.; Tian,G.; Bu,Z.; Chen,H.
EPI1843484	HA	China	2009-Oct-20	EPI_ISL_944045	A/chicken/Hunan/C3247/2009			Li,X.; Shi,J.; Guo,J.; Deng,G.; Zhang,Q.; Wang,J.; He,X.; Wang,K.; Chen,J.; Li,Y.; Fan,J.; Kong,H.; Gu,C.; Guan,Y.; Suzuki,Y.; Kawaoka,Y.; Liu,L.; Jiang,Y.; Tian,G.; Bu,Z.; Chen,H.
EPI1843485	HA	China	2012-Dec-25	EPI_ISL_944046	A/chicken/Hunan/C3229/2012			Li,X.; Shi,J.; Guo,J.; Deng,G.; Zhang,Q.; Wang,J.; He,X.; Wang,K.; Chen,J.; Li,Y.; Fan,J.; Kong,H.; Gu,C.; Guan,Y.; Suzuki,Y.; Kawaoka,Y.; Liu,L.; Jiang,Y.; Tian,G.; Bu,Z.; Chen,H.
EPI1843487	HA	China	2010-Sep-20	EPI_ISL_944048	A/chicken/Zhejiang/C3188/2010			Li,X.; Shi,J.; Guo,J.; Deng,G.; Zhang,Q.; Wang,J.; He,X.; Wang,K.; Chen,J.; Li,Y.; Fan,J.; Kong,H.; Gu,C.; Guan,Y.; Suzuki,Y.; Kawaoka,Y.; Liu,L.; Jiang,Y.; Tian,G.; Bu,Z.; Chen,H.
EPI1843488	HA	China	2011-Jun-25	EPI_ISL_944049	A/chicken/Jiangsu/C3089/2011			Li,X.; Shi,J.; Guo,J.; Deng,G.; Zhang,Q.; Wang,J.; He,X.; Wang,K.; Chen,J.; Li,Y.; Fan,J.; Kong,H.; Gu,C.; Guan,Y.; Suzuki,Y.; Kawaoka,Y.; Liu,L.; Jiang,Y.; Tian,G.; Bu,Z.; Chen,H.
EPI1843490	HA	China	2012-May-18	EPI_ISL_944051	A/chicken/Guangxi/C2163/2012			Li,X.; Shi,J.; Guo,J.; Deng,G.; Zhang,Q.; Wang,J.; He,X.; Wang,K.; Chen,J.; Li,Y.; Fan,J.; Kong,H.; Gu,C.; Guan,Y.; Suzuki,Y.; Kawaoka,Y.; Liu,L.; Jiang,Y.; Tian,G.; Bu,Z.; Chen,H.
EPI1843491	HA	China	2012-May-18	EPI_ISL_944052	A/chicken/Sichuan/C2151/2012			Li,X.; Shi,J.; Guo,J.; Deng,G.; Zhang,Q.; Wang,J.; He,X.; Wang,K.; Chen,J.; Li,Y.; Fan,J.; Kong,H.; Gu,C.; Guan,Y.; Suzuki,Y.; Kawaoka,Y.; Liu,L.; Jiang,Y.; Tian,G.; Bu,Z.; Chen,H.
EPI1843492	HA	China	2013-May-12	EPI_ISL_944053	A/chicken/Chongqing/C2093/2013			Li,X.; Shi,J.; Guo,J.; Deng,G.; Zhang,Q.; Wang,J.; He,X.; Wang,K.; Chen,J.; Li,Y.; Fan,J.; Kong,H.; Gu,C.; Guan,Y.; Suzuki,Y.; Kawaoka,Y.; Liu,L.; Jiang,Y.; Tian,G.; Bu,Z.; Chen,H.
EPI1843493	HA	China	2012-Mar-24	EPI_ISL_944054	A/chicken/Guangxi/C1435/2012			Li,X.; Shi,J.; Guo,J.; Deng,G.; Zhang,Q.; Wang,J.; He,X.; Wang,K.; Chen,J.; Li,Y.; Fan,J.; Kong,H.; Gu,C.; Guan,Y.; Suzuki,Y.; Kawaoka,Y.; Liu,L.; Jiang,Y.; Tian,G.; Bu,Z.; Chen,H.
EPI1843494	HA	China	2011-Mar-20	EPI_ISL_944055	A/chicken/Chongqing/C1258/2011			Li,X.; Shi,J.; Guo,J.; Deng,G.; Zhang,Q.; Wang,J.; He,X.; Wang,K.; Chen,J.; Li,Y.; Fan,J.; Kong,H.; Gu,C.; Guan,Y.; Suzuki,Y.; Kawaoka,Y.; Liu,L.; Jiang,Y.; Tian,G.; Bu,Z.; Chen,H.
EPI1843495	HA	China	2009-Mar-25	EPI_ISL_944056	A/chicken/Fujian/C1239/2009			Li,X.; Shi,J.; Guo,J.; Deng,G.; Zhang,Q.; Wang,J.; He,X.; Wang,K.; Chen,J.; Li,Y.; Fan,J.; Kong,H.; Gu,C.; Guan,Y.; Suzuki,Y.; Kawaoka,Y.; Liu,L.; Jiang,Y.; Tian,G.; Bu,Z.; Chen,H.
EPI1843496	HA	China	2010-Mar-20	EPI_ISL_944057	A/chicken/Zhejiang/C1219/2010			Li,X.; Shi,J.; Guo,J.; Deng,G.; Zhang,Q.; Wang,J.; He,X.; Wang,K.; Chen,J.; Li,Y.; Fan,J.; Kong,H.; Gu,C.; Guan,Y.; Suzuki,Y.; Kawaoka,Y.; Liu,L.; Jiang,Y.; Tian,G.; Bu,Z.; Chen,H.
EPI1843497	HA	China	2010-Mar-20	EPI_ISL_944058	A/chicken/Yunnan/C1212/2010			Li,X.; Shi,J.; Guo,J.; Deng,G.; Zhang,Q.; Wang,J.; He,X.; Wang,K.; Chen,J.; Li,Y.; Fan,J.; Kong,H.; Gu,C.; Guan,Y.; Suzuki,Y.; Kawaoka,Y.; Liu,L.; Jiang,Y.; Tian,G.; Bu,Z.; Chen,H.
EPI1843498	HA	China	2013-Feb-05	EPI_ISL_944059	A/chicken/Fujian/C1161/2013			Li,X.; Shi,J.; Guo,J.; Deng,G.; Zhang,Q.; Wang,J.; He,X.; Wang,K.; Chen,J.; Li,Y.; Fan,J.; Kong,H.; Gu,C.; Guan,Y.; Suzuki,Y.; Kawaoka,Y.; Liu,L.; Jiang,Y.; Tian,G.; Bu,Z.; Chen,H.
EPI1843500	HA	China	2011-Mar-20	EPI_ISL_944061	A/chicken/Guangdong/C1122/2011			Li,X.; Shi,J.; Guo,J.; Deng,G.; Zhang,Q.; Wang,J.; He,X.; Wang,K.; Chen,J.; Li,Y.; Fan,J.; Kong,H.; Gu,C.; Guan,Y.; Suzuki,Y.; Kawaoka,Y.; Liu,L.; Jiang,Y.; Tian,G.; Bu,Z.; Chen,H.
EPI1843501	HA	China	2009-Mar-25	EPI_ISL_944062	A/chicken/Guangdong/C1095/2009			Li,X.; Shi,J.; Guo,J.; Deng,G.; Zhang,Q.; Wang,J.; He,X.; Wang,K.; Chen,J.; Li,Y.; Fan,J.; Kong,H.; Gu,C.; Guan,Y.; Suzuki,Y.; Kawaoka,Y.; Liu,L.; Jiang,Y.; Tian,G.; Bu,Z.; Chen,H.
EPI1843502	HA	China	2011-Mar-20	EPI_ISL_944063	A/chicken/Zhejiang/C1083/2011			Li,X.; Shi,J.; Guo,J.; Deng,G.; Zhang,Q.; Wang,J.; He,X.; Wang,K.; Chen,J.; Li,Y.; Fan,J.; Kong,H.; Gu,C.; Guan,Y.; Suzuki,Y.; Kawaoka,Y.; Liu,L.; Jiang,Y.; Tian,G.; Bu,Z.; Chen,H.
EPI1843503	HA	China	2009-Mar-25	EPI_ISL_944064	A/chicken/Guizhou/C1011/2009			Li,X.; Shi,J.; Guo,J.; Deng,G.; Zhang,Q.; Wang,J.; He,X.; Wang,K.; Chen,J.; Li,Y.; Fan,J.; Kong,H.; Gu,C.; Guan,Y.; Suzuki,Y.; Kawaoka,Y.; Liu,L.; Jiang,Y.; Tian,G.; Bu,Z.; Chen,H.
EPI1843504	HA	China	2004-Dec-02	EPI_ISL_944065	A/chicken/Shanghai/2/2004			Li,Z.; Teng,Q.; Xu,D.; Sheng,W.; Rong,G.
EPI1843505	HA	China	2006-Dec-02	EPI_ISL_944066	A/chicken/Shanghai/4/2006			Li,Z.; Teng,Q.; Xu,D.; Sheng,W.; Rong,G.
EPI1843506	HA	China	2003-Dec-02	EPI_ISL_944067	A/chicken/Shanghai/5/2003			Li,Z.; Teng,Q.; Xu,D.; Sheng,W.; Rong,G.
EPI1843507	HA	China	2009-Dec-02	EPI_ISL_944068	A/chicken/Shanghai/50/2009			Li,Z.; Teng,Q.; Xu,D.; Sheng,W.; Rong,G.
EPI1843508	HA	China	2009-Dec-02	EPI_ISL_944069	A/chicken/Shanghai/169/2009			Li,Z.; Teng,Q.; Xu,D.; Sheng,W.; Rong,G.
EPI1843509	HA	China	2009-Dec-02	EPI_ISL_944070	A/chicken/Shanghai/340/2009			Li,Z.; Teng,Q.; Xu,D.; Sheng,W.; Rong,G.
EPI1843510	HA	China	2009-Dec-02	EPI_ISL_944071	A/chicken/Shanghai/441/2009			Li,Z.; Teng,Q.; Xu,D.; Sheng,W.; Rong,G.
EPI1843511	HA	China	2009-Dec-02	EPI_ISL_944072	A/chicken/Shanghai/510/2009			Li,Z.; Teng,Q.; Xu,D.; Sheng,W.; Rong,G.
EPI1843512	HA	China	2009-Dec-02	EPI_ISL_944073	A/chicken/Jiangsu/925/2009			Li,Z.; Teng,Q.; Xu,D.; Sheng,W.; Rong,G.
EPI1843513	HA	China	2009-Dec-02	EPI_ISL_944074	A/chicken/Guangdong/1494/2009			Li,Z.; Teng,Q.; Xu,D.; Sheng,W.; Rong,G.
EPI1843514	HA	China	2009-Dec-02	EPI_ISL_944075	A/chicken/Guangdong/1683/2009			Li,Z.; Teng,Q.; Xu,D.; Sheng,W.; Rong,G.
EPI1843515	HA	China	2009-Dec-02	EPI_ISL_944076	A/Duck/Fujian/1753/2009			Li,Z.; Teng,Q.; Xu,D.; Sheng,W.; Rong,G.
EPI1843516	HA	China	2009-Dec-02	EPI_ISL_944077	A/chicken/Hunan/2351/2009			Li,Z.; Teng,Q.; Xu,D.; Sheng,W.; Rong,G.
EPI1843517	HA	China	2009-Dec-02	EPI_ISL_944078	A/chicken/Shandong/2552/2009			Li,Z.; Teng,Q.; Xu,D.; Sheng,W.; Rong,G.
EPI1843519	HA	China	2012-Dec-02	EPI_ISL_944080	A/chicken/Guangdong/C76/2012			Li,Z.; Teng,Q.; Xu,D.; Sheng,W.; Rong,G.
EPI1843520	HA	China	2012-Dec-02	EPI_ISL_944081	A/chicken/Zhejiang/B2013/2012			Li,Z.; Teng,Q.; Xu,D.; Sheng,W.; Rong,G.
EPI1843523	HA	China	2012-Dec-02	EPI_ISL_944084	A/chicken/Jiangsu/C1243/2012			Li,Z.; Teng,Q.; Xu,D.; Sheng,W.; Rong,G.
EPI1843524	HA	Bangladesh	2014-Oct-18	EPI_ISL_944085	A/chicken/Bangladesh/23618/2014			Marinova-Petkova,A.; Shanmuganatham,K.; Feeroz,M.M.; Hasan,K.; Akhtar,S.; Turner,J.; Walker,D.; Seiler,J.P.; Franks,J.S.; McKenzie,P.; Krauss,S.; Webby,R.J.; Webster,R.G.
EPI1843525	HA	Bangladesh	2014-Sep-21	EPI_ISL_944086	A/chicken/Bangladesh/23426/2014			Marinova-Petkova,A.; Shanmuganatham,K.; Feeroz,M.M.; Hasan,K.; Akhtar,S.; Turner,J.; Walker,D.; Seiler,J.P.; Franks,J.S.; McKenzie,P.; Krauss,S.; Webby,R.J.; Webster,R.G.
EPI1843526	HA	Bangladesh	2014-Sep-27	EPI_ISL_944087	A/chicken/Bangladesh/23527/2014			Marinova-Petkova,A.; Shanmuganatham,K.; Feeroz,M.M.; Hasan,K.; Akhtar,S.; Turner,J.; Walker,D.; Seiler,J.P.; Franks,J.S.; McKenzie,P.; Krauss,S.; Webby,R.J.; Webster,R.G.
EPI15230	HA	China	2001-Jan-01	EPI_ISL_3092	A/Chicken/Shanghai/3/01
EPI15232	HA	China	2001-Jan-01	EPI_ISL_3093	A/Chicken/Shanghai/4/01
EPI15557	HA	China	2001-Apr-27	EPI_ISL_3197	A/Chicken/Nanchang/4-301/2001
EPI16558	HA	Hong Kong (SAR)	1999-Jan-01	EPI_ISL_3216	A/chicken/Hong Kong/WF2/99
EPI106754	HA	Iran, Islamic Republic of	2003-Jan-01	EPI_ISL_10545	A/chicken/Iran/L248/03
EPI110304	HA	United Arab Emirates	2001-Jan-01	EPI_ISL_11172	A/chicken/Dubai/338/2001			Aamir,U.B.; Wernery,U.; Ilyushina,N.; Webster,R.G.; Ilyushina,N.A.; Barman,S.
EPI110306	HA	United Arab Emirates	2001-Jan-01	EPI_ISL_11173	A/chicken/Dubai/339/2001			Aamir,U.B.; Wernery,U.; Ilyushina,N.; Webster,R.G.; Ilyushina,N.A.
EPI110410	HA	Iran, Islamic Republic of	2003-Jan-01	EPI_ISL_11176	A/chicken/Iran/L252/2003
EPI110412	HA	Iran, Islamic Republic of	2003-Jan-01	EPI_ISL_11177	A/chicken/Iran/B263/2003
EPI110414	HA	Iran, Islamic Republic of	2003-Jan-01	EPI_ISL_11178	A/chicken/Iran/B314/2003
EPI110416	HA	Iran, Islamic Republic of	2004-Jan-01	EPI_ISL_11179	A/chicken/Iran/B308A/2004
EPI110418	HA	Iran, Islamic Republic of	2004-Jan-01	EPI_ISL_11180	A/chicken/Iran/B308B/2004
EPI110420	HA	Iran, Islamic Republic of	2004-Jan-01	EPI_ISL_11181	A/chicken/Iran/B322/2004
EPI110422	HA	Iran, Islamic Republic of	2004-Jan-01	EPI_ISL_11182	A/chicken/Iran/B76/2004
EPI110424	HA	Iran, Islamic Republic of	2005-Jan-01	EPI_ISL_11183	A/chicken/Iran/B99/2005
EPI110426	HA	Iran, Islamic Republic of	2005-Jan-01	EPI_ISL_11184	A/chicken/Iran/B102/2005
EPI110428	HA	Iran, Islamic Republic of	2005-Jan-01	EPI_ISL_11185	A/chicken/Iran/B11A/2005
EPI110430	HA	Iran, Islamic Republic of	2005-Jan-01	EPI_ISL_11186	A/chicken/Iran/B326/2005
EPI110432	HA	China	1999-Jan-01	EPI_ISL_11187	A/chicken/Gansu/2/99
EPI136833	HA	Iran, Islamic Republic of	1998-Jan-01	EPI_ISL_15728	A/Chicken/Iran/TH77/1998			Pazani,J.; Bozorgmehrifard,M.H.; Karimi,V.; Barin,A.; Ghalyanchi Langeroudi,A.; Hassanzadeh,M.; Madadgar,O.
EPI136835	HA	Iran, Islamic Republic of	2007-Jan-01	EPI_ISL_15729	A/chicken/Iran/TH85/2007			Ghalyanchi Langeroudi,A.; Karimi,V.; Hashemzadeh,M.; Madadgar,O.; Fazel,F.; Soleimanidor,M.; Majidzadeh,K.
EPI153091	HA	China	2007-Jan-01	EPI_ISL_19167	A/chicken/Yunnan/chuxiong07/07
EPI153092	HA	China	2007-Jan-01	EPI_ISL_19168	A/chicken/Yunnan/honghe10/07
EPI153094	HA	China	2007-Jan-01	EPI_ISL_19170	A/chicken/Yunnan/qujing09/07
EPI153676	HA	Israel	2005-Jan-01	EPI_ISL_19620	A/chicken/Israel/793/2005
EPI153668	HA	Israel	2006-Jan-01	EPI_ISL_19621	A/chicken/Israel/178/2006
EPI153669	HA	Israel	2005-Jan-01	EPI_ISL_19622	A/chicken/Israel/282/2005
EPI153671	HA	Israel	2005-Jan-01	EPI_ISL_19624	A/chicken/Israel/554/2005
EPI153678	HA	Israel	2005-Jan-01	EPI_ISL_19627	A/chicken/Israel/853/2005
EPI153680	HA	Israel	2005-Jan-01	EPI_ISL_19629	A/chicken/Israel/909/2005
EPI161634	HA	China	2008-Jan-01	EPI_ISL_23098	A/chicken/Guangdong/GZ02/2008
EPI161632	HA	China	1998-Jan-01	EPI_ISL_23102	A/chicken/Guangdong/GZ01/1998
EPI171189	HA	India	2003-Apr-24	EPI_ISL_27600	A/chicken/Haryana/2051/2003
EPI171190	HA	India	2003-Apr-25	EPI_ISL_27601	A/chicken/Punjab/2063/2003
EPI171191	HA	India	2004-Jan-01	EPI_ISL_27602	A/chicken/Uttar Pradesh/2543/2004			Nagarajan,S.; Rajukumar,K.; Ramaswamy,V.; Purohit,K.; Pattnaik,B.; Pradhan,H.K.
EPI171192	HA	India	2004-Jan-01	EPI_ISL_27603	A/chicken/Gujarat/3724/2004
EPI223075	HA	Afghanistan	2008-Jan-01	EPI_ISL_63781	A/chicken/Afghanistan/329-2vir09-AFG-Khost1/2008		Istituto Zooprofilattico Sperimentale Delle Venezie	Fusaro,A.; Salviato,A.; Schivo,A.; Monne,I.; Ahmad,Mir; Cattoli,G.; Capua,I.; Valastro,V.; Habib,M.; Ziay,G.; GarciaGarcia,J.
EPI223083	HA	Afghanistan	2008-Jan-01	EPI_ISL_63782	A/chicken/Afghanistan/329-3vir09-AFG-Khost2/2008		Istituto Zooprofilattico Sperimentale Delle Venezie	Viviana,Valastro; Annalisa,Salviato; Alice,Fusaro; Isabella,Monne; Mariam,Habib; Ghulam,Ziay; Juan,GarciaGarcia; Giovanni,Cattoli; Ilaria,Capua
EPI223091	HA	Afghanistan	2008-Jan-01	EPI_ISL_63783	A/chicken/Afghanistan/329-4vir09-AFG-Khost3/2008		Istituto Zooprofilattico Sperimentale Delle Venezie	Viviana,Valastro; Annalisa,Salviato; Alice,Fusaro; Isabella,Monne; Mariam,Habib; Ghulam,Ziay; Juan,GarciaGarcia; Giovanni,Cattoli; Ilaria,Capua
EPI223099	HA	Afghanistan	2008-Jan-01	EPI_ISL_63784	A/chicken/Afghanistan/329-5vir09-AFG-Khost4/2008		Istituto Zooprofilattico Sperimentale Delle Venezie	Viviana,Valastro; Annalisa,Salviato; Alice,Fusaro; Isabella,Monne; Mariam,Habib; Ghulam,Ziay; Juan,GarciaGarcia; Giovanni,Cattoli; Ilaria,Capua
EPI223107	HA	Afghanistan	2008-Jan-01	EPI_ISL_63785	A/chicken/Afghanistan/329-6vir09-AFG-Khost9/2008		Istituto Zooprofilattico Sperimentale Delle Venezie	Viviana,Valastro; Annalisa,Salviato; Alice,Fusaro; Isabella,Monne; Mariam,Habib; Ghulam,Ziay; Juan,GarciaGarcia; Giovanni,Cattoli; Ilaria,Capua
EPI223115	HA	Afghanistan	2009-Jan-01	EPI_ISL_63786	A/chicken/Afghanistan/329-7vir09-AFG-Heart6/2009		Istituto Zooprofilattico Sperimentale Delle Venezie	Viviana,Valastro; Annalisa,Salviato; Alice,Fusaro; Isabella,Monne; Mariam,Habib; Ghulam,Ziay; Juan,GarciaGarcia; Giovanni,Cattoli; Ilaria,Capua
EPI223123	HA	Afghanistan	2009-Jan-01	EPI_ISL_63787	A/chicken/Afghanistan/329-8vir09-AFG-Heart7/2009		Istituto Zooprofilattico Sperimentale Delle Venezie	Viviana,Valastro; Annalisa,Salviato; Alice,Fusaro; Isabella,Monne; Mariam,Habib; Ghulam,Ziay; Juan,GarciaGarcia; Giovanni,Cattoli; Ilaria,Capua
EPI224984	HA	Israel	2006-Dec-10	EPI_ISL_64314	A/chicken/Israel/1525/2006			Panshin,A.; Golender,N.; Pokamunski,S.; Perk,S.
EPI224992	HA	Israel	2006-Dec-13	EPI_ISL_64315	A/chicken/Israel/1548/2006			Panshin,A.; Golender,N.; Pokamunski,S.; Perk,S.
EPI225000	HA	Israel	2006-Dec-26	EPI_ISL_64316	A/chicken/Israel/1638/2006			Panshin,A.; Golender,N.; Pokamunski,S.; Perk,S.
EPI225051	HA	China	2006-Jan-01	EPI_ISL_64342	A/chicken/Yunnan/Diqing/2006			Zhang,Q.P.; Li,Z.S.; Zhang,F.Q.
EPI236631	HA	Iran, Islamic Republic of	2001-Apr-09	EPI_ISL_68019	A/chicken/Iran/233/2001			Shoushtari,A.; Dadras,H.; Homayounimehr,A.; Ebrahimi,M.
EPI237959	HA	China	2000-Jan-01	EPI_ISL_68379	A/chicken/Shandong/B1/2000			Huang,Y.; Xu,D.; Hu,B.; Zhang,X.; Cui,Y.
EPI238432	HA		1999-Jan-01	EPI_ISL_68504	A/chicken/Middle East/ED-1/1999			Kim,L.M.; Scott,M.A.; Suarez,D.L.; Spackman,E.; Swayne,D.E.; Afonso,C.L.
EPI238448	HA	China	1999-Jan-01	EPI_ISL_68507	A/chicken/Shenzhen/u/1999			Zhang,Y.; Yin,Y.; Wang,J.; Li,M.; Cui,S.; Chen,G.
EPI238672	HA	China	1999-Jan-01	EPI_ISL_68562	A/Chicken/Guangxi/KMI/99			Guo,X.F.; Liao,M.; Xin,C.A.
EPI239002	HA	China	1998-Jan-01	EPI_ISL_68579	A/Chicken/Shanghai/F/98			Lu,J.H.; Liu,X.F.; Shao,W.X.; Zhang,P.H.; Wei,D.P.; Liu,Y.L.; Zhang,R.K.
EPI238794	HA	China	1998-Jan-01	EPI_ISL_68589	A/chicken/Heilongjiang/u/1998			Zhang,Y.; Yin,Y.; Bi,Y.; Wang,S.; Xu,S.; Wang,J.; Zhou,S.; Sun,T.; Yoon,K.J.; Li,M.; Cui,S.; Chen,G.
EPI239248	HA	Korea, Republic of	1996-Jan-01	EPI_ISL_68688	A/chicken/Korea/AI-96004/1996			Kim,L.M.; Scott,M.A.; Suarez,D.L.; Spackman,E.; Swayne,D.E.; Afonso,C.L.
EPI239261	HA	Korea, Republic of	1996-Jan-01	EPI_ISL_68689	A/chicken/Korea/MS96-CE6/1996			Kim,L.M.; Scott,M.A.; Suarez,D.L.; Spackman,E.; Swayne,D.E.; Afonso,C.L.
EPI239451	HA	China	1994-Jan-01	EPI_ISL_68726	A/Chicken/Guangdong/SS/94			Guo,X.F.; Liao,M.; Xin,C.A.
EPI270067	HA	China	2008-Feb-01	EPI_ISL_76657	A/chicken/Henan/2.3/2008			Bi,J.; Qiao,J.; Deng,G.; Kong,F.; Li,X.; Xu,Q.
EPI270069	HA	China	2008-Feb-01	EPI_ISL_76658	A/chicken/Hebei/C4/2008			Bi,J.; Qiao,J.; Deng,G.; Kong,F.; Li,X.; Xu,Q.
EPI270071	HA	China	2008-Feb-01	EPI_ISL_76659	A/chicken/Hebei/7/2008			Bi,J.; Qiao,J.; Deng,G.; Kong,F.; Li,X.; Xu,Q.
EPI270073	HA	China	2008-Jan-10	EPI_ISL_76660	A/chicken/Henan/1.2/2008			Bi,J.; Qiao,J.; Deng,G.; Kong,F.; Li,X.; Xu,Q.
EPI270095	HA	China	2007-Nov-01	EPI_ISL_76661	A/chicken/Hebei/A/2007			Bi,J.; Dong,J.
EPI270096	HA	China	2009-Mar-01	EPI_ISL_76662	A/chicken/Hebei/Y2/2009			Bi,J.; Dong,J.
EPI284239	HA	China	2009-Dec-01	EPI_ISL_80509	A/chicken/Shandong/A1/2009			Lv,J.; Wei,B.Z.; Chai,T.J.; Wang,B.X.
EPI286403	HA	Saudi Arabia	2002-Jan-01	EPI_ISL_80956	A/chicken/Saudi Arabia/EPD-22-01/2002			Kim,L.M.; Scott,M.A.; Suarez,D.L.; Spackman,E.; Swayne,D.E.; Afonso,C.L.
EPI313910	HA	China	2009-Sep-10	EPI_ISL_89114	A/chicken/Tibet/S1/2009			Suolang,S.; Jin,M.
EPI313918	HA	China	2009-Sep-10	EPI_ISL_89115	A/chicken/Tibet/S4/2009			Suolang,S.; Jin,M.
EPI337045	HA	China	1999-Feb-21	EPI_ISL_96868	A/chicken/Hubei/01/1999			Zhang,Z.; Hu,S.; Li,Z.; Liu,M.; Li,S.; Xiao,Y.; Bi,D.
EPI338295	HA	Iran, Islamic Republic of	2010-Feb-01	EPI_ISL_97042	A/chicken/Iran/EBGV-88/2010			Bashashati,M.; Gholami,J.; Vasfi Marandi,M.
EPI338818	HA	China	2010-Mar-01	EPI_ISL_97244	A/chicken/Shandong/N/2010			Lv,J.; Wei,B.Z.; Chai,T.J.; Yang,Y.
EPI338819	HA	China	2010-Feb-01	EPI_ISL_97245	A/chicken/Shandong/M/2010			Lv,J.; Wei,B.Z.; Chai,T.J.; Yang,Y.
EPI338820	HA	China	2010-Jan-01	EPI_ISL_97246	A/chicken/Shandong/L/2010			Lv,J.; Wei,B.Z.; Chai,T.J.; Yang,Y.
EPI338821	HA	China	2010-Jan-01	EPI_ISL_97247	A/chicken/Shandong/K/2010			Lv,J.; Wei,B.Z.; Chai,T.J.; Yang,Y.
EPI338822	HA	China	2010-Jan-01	EPI_ISL_97248	A/chicken/Shandong/E/2010			Lv,J.; Wei,B.Z.; Chai,T.J.; Yang,Y.
EPI338823	HA	China	2009-Nov-01	EPI_ISL_97249	A/chicken/Shandong/B/2009			Lv,J.; Wei,B.Z.; Chai,T.J.; Yang,Y.
EPI339564	HA	China	2010-Mar-01	EPI_ISL_97602	A/chicken/Shandong/TH9/2010			Chen,J.; Liu,S.; Jiang,W.M.; Hou,G.Y.; Li,J.P.; Chen,J.M.
EPI339573	HA	China	2010-Mar-01	EPI_ISL_97611	A/chicken/Jiangsu/G17/2010			Chen,J.; Liu,S.; Jiang,W.M.; Hou,G.Y.; Li,J.P.; Chen,J.M.
EPI339574	HA	China	2010-Mar-01	EPI_ISL_97612	A/chicken/Jiangsu/G12/2010			Chen,J.; Liu,S.; Jiang,W.M.; Hou,G.Y.; Li,J.P.; Chen,J.M.
EPI339575	HA	China	2010-Mar-01	EPI_ISL_97613	A/chicken/Henan/G25/2010			Chen,J.; Liu,S.; Jiang,W.M.; Hou,G.Y.; Li,J.P.; Chen,J.M.
EPI339576	HA	China	2010-Mar-01	EPI_ISL_97614	A/chicken/Henan/G20/2010			Chen,J.; Liu,S.; Jiang,W.M.; Hou,G.Y.; Li,J.P.; Chen,J.M.
EPI339577	HA	China	2010-Mar-01	EPI_ISL_97615	A/chicken/Henan/G19/2010			Chen,J.; Liu,S.; Jiang,W.M.; Hou,G.Y.; Li,J.P.; Chen,J.M.
EPI339578	HA	China	2010-Mar-01	EPI_ISL_97616	A/chicken/Henan/G17/2010			Chen,J.; Liu,S.; Jiang,W.M.; Hou,G.Y.; Li,J.P.; Chen,J.M.
EPI339579	HA	China	2010-Mar-01	EPI_ISL_97617	A/chicken/Henan/G15/2010			Chen,J.; Liu,S.; Jiang,W.M.; Hou,G.Y.; Li,J.P.; Chen,J.M.
EPI339580	HA	China	2010-Mar-01	EPI_ISL_97618	A/chicken/Henan/G14/2010			Chen,J.; Liu,S.; Jiang,W.M.; Hou,G.Y.; Li,J.P.; Chen,J.M.
EPI339581	HA	China	2010-Mar-01	EPI_ISL_97619	A/chicken/Henan/G11/2010			Chen,J.; Liu,S.; Jiang,W.M.; Hou,G.Y.; Li,J.P.; Chen,J.M.
EPI339582	HA	China	2010-Mar-01	EPI_ISL_97620	A/chicken/Henan/G10/2010			Chen,J.; Liu,S.; Jiang,W.M.; Hou,G.Y.; Li,J.P.; Chen,J.M.
EPI339583	HA	China	2010-Mar-01	EPI_ISL_97621	A/chicken/Henan/G9/2010			Chen,J.; Liu,S.; Jiang,W.M.; Hou,G.Y.; Li,J.P.; Chen,J.M.
EPI339584	HA	China	2010-Mar-01	EPI_ISL_97622	A/chicken/Henan/G8/2010			Chen,J.; Liu,S.; Jiang,W.M.; Hou,G.Y.; Li,J.P.; Chen,J.M.
EPI339585	HA	China	2010-Mar-01	EPI_ISL_97623	A/chicken/Henan/G7/2010			Chen,J.; Liu,S.; Jiang,W.M.; Hou,G.Y.; Li,J.P.; Chen,J.M.
EPI339586	HA	China	2010-Mar-01	EPI_ISL_97624	A/chicken/Henan/G4/2010			Chen,J.; Liu,S.; Jiang,W.M.; Hou,G.Y.; Li,J.P.; Chen,J.M.
EPI339587	HA	China	2010-Mar-01	EPI_ISL_97625	A/chicken/Henan/G1/2010			Chen,J.; Liu,S.; Jiang,W.M.; Hou,G.Y.; Li,J.P.; Chen,J.M.
EPI339588	HA	China	2010-Mar-01	EPI_ISL_97626	A/chicken/Henan/F21/2010			Chen,J.; Liu,S.; Jiang,W.M.; Hou,G.Y.; Li,J.P.; Chen,J.M.
EPI339589	HA	China	2010-Mar-01	EPI_ISL_97627	A/chicken/Henan/F20/2010			Chen,J.; Liu,S.; Jiang,W.M.; Hou,G.Y.; Li,J.P.; Chen,J.M.
EPI339590	HA	China	2010-Mar-01	EPI_ISL_97628	A/chicken/Henan/F18/2010			Chen,J.; Liu,S.; Jiang,W.M.; Hou,G.Y.; Li,J.P.; Chen,J.M.
EPI339591	HA	China	2010-Mar-01	EPI_ISL_97629	A/chicken/Henan/F17/2010			Chen,J.; Liu,S.; Jiang,W.M.; Hou,G.Y.; Li,J.P.; Chen,J.M.
EPI339592	HA	China	2010-Mar-01	EPI_ISL_97630	A/chicken/Henan/F14/2010			Chen,J.; Liu,S.; Jiang,W.M.; Hou,G.Y.; Li,J.P.; Chen,J.M.
EPI339593	HA	China	2010-Mar-01	EPI_ISL_97631	A/chicken/Henan/F8/2010			Chen,J.; Liu,S.; Jiang,W.M.; Hou,G.Y.; Li,J.P.; Chen,J.M.
EPI339594	HA	China	2010-Mar-01	EPI_ISL_97632	A/chicken/Henan/E2/2010			Chen,J.; Liu,S.; Jiang,W.M.; Hou,G.Y.; Li,J.P.; Chen,J.M.
EPI339595	HA	China	2010-Mar-01	EPI_ISL_97633	A/chicken/Henan/E1/2010			Chen,J.; Liu,S.; Jiang,W.M.; Hou,G.Y.; Li,J.P.; Chen,J.M.
EPI339596	HA	China	2010-Mar-01	EPI_ISL_97634	A/chicken/Henan/B8/2010			Chen,J.; Liu,S.; Jiang,W.M.; Hou,G.Y.; Li,J.P.; Chen,J.M.
EPI339599	HA	China	2010-Mar-01	EPI_ISL_97637	A/chicken/Anhui/G25/2010			Chen,J.; Liu,S.; Jiang,W.M.; Hou,G.Y.; Li,J.P.; Chen,J.M.
EPI339600	HA	China	2010-Mar-01	EPI_ISL_97638	A/chicken/Anhui/G20/2010			Chen,J.; Liu,S.; Jiang,W.M.; Hou,G.Y.; Li,J.P.; Chen,J.M.
EPI339601	HA	China	2010-Mar-01	EPI_ISL_97639	A/chicken/Anhui/G18/2010			Chen,J.; Liu,S.; Jiang,W.M.; Hou,G.Y.; Li,J.P.; Chen,J.M.
EPI339602	HA	China	2010-Mar-01	EPI_ISL_97640	A/chicken/Anhui/G17/2010			Chen,J.; Liu,S.; Jiang,W.M.; Hou,G.Y.; Li,J.P.; Chen,J.M.
EPI339603	HA	China	2010-Mar-01	EPI_ISL_97641	A/chicken/Anhui/G16/2010			Chen,J.; Liu,S.; Jiang,W.M.; Hou,G.Y.; Li,J.P.; Chen,J.M.
EPI339604	HA	China	2010-Mar-01	EPI_ISL_97642	A/chicken/Anhui/G15/2010			Chen,J.; Liu,S.; Jiang,W.M.; Hou,G.Y.; Li,J.P.; Chen,J.M.
EPI339605	HA	China	2010-Mar-01	EPI_ISL_97643	A/chicken/Anhui/G14/2010			Chen,J.; Liu,S.; Jiang,W.M.; Hou,G.Y.; Li,J.P.; Chen,J.M.
EPI339606	HA	China	2010-Mar-01	EPI_ISL_97644	A/chicken/Anhui/G12/2010			Chen,J.; Liu,S.; Jiang,W.M.; Hou,G.Y.; Li,J.P.; Chen,J.M.
EPI339607	HA	China	2010-Mar-01	EPI_ISL_97645	A/chicken/Anhui/G11/2010			Chen,J.; Liu,S.; Jiang,W.M.; Hou,G.Y.; Li,J.P.; Chen,J.M.
EPI339608	HA	China	2010-Mar-01	EPI_ISL_97646	A/chicken/Anhui/G10/2010			Chen,J.; Liu,S.; Jiang,W.M.; Hou,G.Y.; Li,J.P.; Chen,J.M.
EPI375429	HA	Iran, Islamic Republic of	2011-Jan-06	EPI_ISL_121188	A/chicken/Iran/N101/2011			Norouzian,H.; Ismaili,A.; Nazari,Z.;Vasfi Marandi,M.
EPI375430	HA	Iran, Islamic Republic of	2011-Feb-09	EPI_ISL_121189	A/chicken/Iran/N102/2011			Norouzian,H.; Ismaili,A.; Vasfi Marandi,M.N Nazari,Z.
EPI397277	HA	Iran, Islamic Republic of	2009-Nov-01	EPI_ISL_129589	A/chicken/Iran/121/2009			Shoushtari,H.; Bozorgi,A.; Kaivanfar,H.; EshratAbadi,F.
EPI397278	HA	Iran, Islamic Republic of	2009-Nov-01	EPI_ISL_129590	A/chicken/Iran/192/2009			Shoushtari,H.; Bozorgi,A.; Kaivanfar,H.; EshratAbadi,F.
EPI397279	HA	Iran, Islamic Republic of	1998-Oct-01	EPI_ISL_129591	A/chicken/Iran/725/1998			Shoushtari,H.; Bozorgi,A.; Kaivanfar,H.; EshratAbadi,F.
EPI397293	HA	Iran, Islamic Republic of	2012-Feb-12	EPI_ISL_129594	A/chicken/Iran/AGH-B1/2012			Ghorbani,A.; Moosakhani,F.; Vasfi Marandi,M.
EPI397294	HA	Iran, Islamic Republic of	2012-Feb-20	EPI_ISL_129595	A/chicken/Iran/AGH-B2/2012			Ghorbani,A.; Moosakhani,F.; Vasfi Marandi,M.
EPI397295	HA	Iran, Islamic Republic of	2012-Mar-10	EPI_ISL_129596	A/chicken/Iran/AGH-B3/2012			Ghorbani,A.; Moosakhani,F.; Vasfi Marandi,M.
EPI397296	HA	Iran, Islamic Republic of	2012-Mar-12	EPI_ISL_129597	A/chicken/Iran/AGH-B4/2012			Ghorbani,A.; Moosakhani,F.; Vasfi Marandi,M.
EPI416207	HA	China	2012-Jan-01	EPI_ISL_134028	A/chicken/Shanghai/C1/2012			Ge,F.
EPI416208	HA	China	2012-Jan-01	EPI_ISL_134029	A/chicken/Shanghai/C2/2012			Ge,F.
EPI416209	HA	China	2012-Jan-01	EPI_ISL_134030	A/chicken/Shanghai/C3/2012			Ge,F.
EPI416580	HA	China	2010-Jan-01	EPI_ISL_134188	A/chicken/Shandong/01/2010			Bi,Y.; Lu,L.; Li,J.; Yin,Y.; Zhang,Y.; Gao,H.; Qin,Z.; Zeshan,B.; Liu,J.; Sun,L.; Liu,W.
EPI416588	HA	China	2008-Dec-01	EPI_ISL_134189	A/chicken/Shandong/02/2008			Bi,Y.; Lu,L.; Li,J.; Yin,Y.; Zhang,Y.; Gao,H.; Qin,Z.; Zeshan,B.; Liu,J.; Sun,L.; Liu,W.
EPI416604	HA	China	2009-Sep-01	EPI_ISL_134194	A/chicken/Shandong/02/2009			Bi,Y.; Lu,L.; Li,J.; Yin,Y.; Zhang,Y.; Gao,H.; Qin,Z.; Zeshan,B.; Liu,J.; Sun,L.; Liu,W.
EPI416612	HA	China	2010-Feb-01	EPI_ISL_134195	A/chicken/Shandong/02/2010			Bi,Y.; Lu,L.; Li,J.; Yin,Y.; Zhang,Y.; Gao,H.; Qin,Z.; Zeshan,B.; Liu,J.; Sun,L.; Liu,W.
EPI416620	HA	China	2010-May-01	EPI_ISL_134196	A/chicken/Shandong/03/2010			Bi,Y.; Lu,L.; Li,J.; Yin,Y.; Zhang,Y.; Gao,H.; Qin,Z.; Zeshan,B.; Liu,J.; Sun,L.; Liu,W.
EPI416628	HA	China	2008-Dec-01	EPI_ISL_134197	A/chicken/Shandong/BD/2008			Bi,Y.; Lu,L.; Li,J.; Yin,Y.; Zhang,Y.; Gao,H.; Qin,Z.; Zeshan,B.; Liu,J.; Sun,L.; Liu,W.
EPI416636	HA	China	2010-May-01	EPI_ISL_134198	A/chicken/Shandong/BD/2010			Bi,Y.; Lu,L.; Li,J.; Yin,Y.; Zhang,Y.; Gao,H.; Qin,Z.; Zeshan,B.; Liu,J.; Sun,L.; Liu,W.
EPI416644	HA	China	2009-May-01	EPI_ISL_134199	A/chicken/Shandong/H/2009			Bi,Y.; Lu,L.; Li,J.; Yin,Y.; Zhang,Y.; Gao,H.; Qin,Z.; Zeshan,B.; Liu,J.; Sun,L.; Liu,W.
EPI416660	HA	China	2008-Dec-01	EPI_ISL_134201	A/chicken/Shandong/LY-1/2008			Bi,Y.; Lu,L.; Li,J.; Yin,Y.; Zhang,Y.; Gao,H.; Qin,Z.; Zeshan,B.; Liu,J.; Sun,L.; Liu,W.
EPI416674	HA	China	1998-Jan-01	EPI_ISL_134203	A/chicken/Shandong/WF/1998			Bi,Y.; Lu,L.; Li,J.; Yin,Y.; Zhang,Y.; Gao,H.; Qin,Z.; Zeshan,B.; Liu,J.; Sun,L.; Liu,W.
EPI416694	HA	China	2009-Feb-01	EPI_ISL_134206	A/chicken/Shandong/01/2009			Bi,Y.; Lu,L.; Li,J.; Yin,Y.; Zhang,Y.; Gao,H.; Qin,Z.; Zeshan,B.; Liu,J.; Sun,L.; Liu,W.
EPI610347	HA	China	2010-May-25	EPI_ISL_137603	A/chicken/Guangxi/067C4/2010			Peng,Y.; Xie,Z.; Liu,J.; Pang,Y.; Deng,X.; Xie,L.; Luo,S.; Fan,Q.
EPI451179	HA	China	2013-Jan-01	EPI_ISL_142017	A/chicken/Guangdong/LG1/2013			Shen,H.; Chen,F.; Yan,Z.
EPI453588	HA	Bangladesh	2006-Sep-01	EPI_ISL_142301	A/chicken/Bangladesh/VP01/2006			Parvin,R.; Halami,M.Y.; Heenemann,K.; Chowdhury,E.H.; Islam,M.R.; Vahlenkamp,T.W.
EPI454489	HA	China	2013-Apr-10	EPI_ISL_142591	A/chicken/Hangzhou/48-2/2013(H9N2)	Hangzhou Center for Disease Control and Prevention	Hangzhou Center for Disease Control and Prevention	Li,J;Jin,T;Yu,XF;Pu,XY;Pan,JC
EPI454491	HA	China	2013-Apr-10	EPI_ISL_142592	A/chicken/Hangzhou/50-2/2013(H9N2)	Hangzhou Center for Disease Control and Prevention	Hangzhou Center for Disease Control and Prevention	Li,J;Jin,T;Yu,XF;Pu,XY;Pan,JC
EPI467525	HA	China	2009-Sep-01	EPI_ISL_145710	A/chicken/Guangdong/69/2009			Liu,Q.L.; Liu,K.; Xue,C.Y.; Cao,Y.C.
EPI467576	HA	China	2013-Apr-01	EPI_ISL_145737	A/chicken/Shanghai/020/2013			Yang,D.-Q.; Ju,H.-B.; Liu,J.; Zhou,J.-P.
EPI468768	HA	China	2013-Sep-01	EPI_ISL_146108	A/chicken/Wenzhou/692b/2013			Lam,T.T.Y.; Wang,J.; Shen,Y.; Zhou,B.; Duan,L.; Cheung,C.L.; Ma,C.; Lycett,S.J.; Leung,C.Y.H.; Chen,X.; Li,L.; Hong,W.; Chai,Y.; Zhou,L.; Liang,H.; Ou,Z.; Liu,Y.; Farooqui,A.; Kelvin,D.J.; Poon,L.L.M.; Smith,D.K.; Pybus,O.G.; Leung,G.M.; Shu,Y.; Webster,R.G.; Webby,R.J.; Peiris,J.S.M.; Rambaut,A.; Zhu,H.; Guan,Y.
EPI468770	HA	China	2013-Sep-01	EPI_ISL_146110	A/chicken/Wenzhou/632b/2013			Lam,T.T.Y.; Wang,J.; Shen,Y.; Zhou,B.; Duan,L.; Cheung,C.L.; Ma,C.; Lycett,S.J.; Leung,C.Y.H.; Chen,X.; Li,L.; Hong,W.; Chai,Y.; Zhou,L.; Liang,H.; Ou,Z.; Liu,Y.; Farooqui,A.; Kelvin,D.J.; Poon,L.L.M.; Smith,D.K.; Pybus,O.G.; Leung,G.M.; Shu,Y.; Webster,R.G.; Webby,R.J.; Peiris,J.S.M.; Rambaut,A.; Zhu,H.; Guan,Y.
EPI468771	HA	China	2013-Sep-01	EPI_ISL_146111	A/chicken/Wenzhou/688b/2013			Lam,T.T.Y.; Wang,J.; Shen,Y.; Zhou,B.; Duan,L.; Cheung,C.L.; Ma,C.; Lycett,S.J.; Leung,C.Y.H.; Chen,X.; Li,L.; Hong,W.; Chai,Y.; Zhou,L.; Liang,H.; Ou,Z.; Liu,Y.; Farooqui,A.; Kelvin,D.J.; Poon,L.L.M.; Smith,D.K.; Pybus,O.G.; Leung,G.M.; Shu,Y.; Webster,R.G.; Webby,R.J.; Peiris,J.S.M.; Rambaut,A.; Zhu,H.; Guan,Y.
EPI468790	HA	China	2013-Jan-01	EPI_ISL_146116	A/silkie chicken/Wenzhou/788b/2013			Lam,T.T.Y.; Wang,J.; Shen,Y.; Zhou,B.; Duan,L.; Cheung,C.L.; Ma,C.; Lycett,S.J.; Leung,C.Y.H.; Chen,X.; Li,L.; Hong,W.; Chai,Y.; Zhou,L.; Liang,H.; Ou,Z.; Liu,Y.; Farooqui,A.; Kelvin,D.J.; Poon,L.L.M.; Smith,D.K.; Pybus,O.G.; Leung,G.M.; Shu,Y.; Webster,R.G.; Webby,R.J.; Peiris,J.S.M.; Rambaut,A.; Zhu,H.; Guan,Y.
EPI469774	HA	China	2013-Jan-01	EPI_ISL_146163	A/chicken/Wenzhou/598/2013			Lam,T.T.Y.; Wang,J.; Shen,Y.; Zhou,B.; Duan,L.; Cheung,C.L.; Ma,C.; Lycett,S.J.; Leung,C.Y.H.; Chen,X.; Li,L.; Hong,W.; Chai,Y.; Zhou,L.; Liang,H.; Ou,Z.; Liu,Y.; Farooqui,A.; Kelvin,D.J.; Poon,L.L.M.; Smith,D.K.; Pybus,O.G.; Leung,G.M.; Shu,Y.; Webster,R.G.; Webby,R.J.; Peiris,J.S.M.; Rambaut,A.; Zhu,H.; Guan,Y.
EPI469775	HA	China	2013-Jan-01	EPI_ISL_146164	A/chicken/Wenzhou/253/2013			Lam,T.T.Y.; Wang,J.; Shen,Y.; Zhou,B.; Duan,L.; Cheung,C.L.; Ma,C.; Lycett,S.J.; Leung,C.Y.H.; Chen,X.; Li,L.; Hong,W.; Chai,Y.; Zhou,L.; Liang,H.; Ou,Z.; Liu,Y.; Farooqui,A.; Kelvin,D.J.; Poon,L.L.M.; Smith,D.K.; Pybus,O.G.; Leung,G.M.; Shu,Y.; Webster,R.G.; Webby,R.J.; Peiris,J.S.M.; Rambaut,A.; Zhu,H.; Guan,Y.
EPI469776	HA	China	2013-Jan-01	EPI_ISL_146165	A/chicken/Wenzhou/606/2013			Lam,T.T.Y.; Wang,J.; Shen,Y.; Zhou,B.; Duan,L.; Cheung,C.L.; Ma,C.; Lycett,S.J.; Leung,C.Y.H.; Chen,X.; Li,L.; Hong,W.; Chai,Y.; Zhou,L.; Liang,H.; Ou,Z.; Liu,Y.; Farooqui,A.; Kelvin,D.J.; Poon,L.L.M.; Smith,D.K.; Pybus,O.G.; Leung,G.M.; Shu,Y.; Webster,R.G.; Webby,R.J.; Peiris,J.S.M.; Rambaut,A.; Zhu,H.; Guan,Y.
EPI469777	HA	China	2013-Jan-01	EPI_ISL_146166	A/chicken/Wenzhou/614/2013			Lam,T.T.Y.; Wang,J.; Shen,Y.; Zhou,B.; Duan,L.; Cheung,C.L.; Ma,C.; Lycett,S.J.; Leung,C.Y.H.; Chen,X.; Li,L.; Hong,W.; Chai,Y.; Zhou,L.; Liang,H.; Ou,Z.; Liu,Y.; Farooqui,A.; Kelvin,D.J.; Poon,L.L.M.; Smith,D.K.; Pybus,O.G.; Leung,G.M.; Shu,Y.; Webster,R.G.; Webby,R.J.; Peiris,J.S.M.; Rambaut,A.; Zhu,H.; Guan,Y.
EPI469778	HA	China	2013-Jan-01	EPI_ISL_146167	A/chicken/Wenzhou/642/2013			Lam,T.T.Y.; Wang,J.; Shen,Y.; Zhou,B.; Duan,L.; Cheung,C.L.; Ma,C.; Lycett,S.J.; Leung,C.Y.H.; Chen,X.; Li,L.; Hong,W.; Chai,Y.; Zhou,L.; Liang,H.; Ou,Z.; Liu,Y.; Farooqui,A.; Kelvin,D.J.; Poon,L.L.M.; Smith,D.K.; Pybus,O.G.; Leung,G.M.; Shu,Y.; Webster,R.G.; Webby,R.J.; Peiris,J.S.M.; Rambaut,A.; Zhu,H.; Guan,Y.
EPI469780	HA	China	2013-Jan-01	EPI_ISL_146170	A/chicken/Rizhao/15/2013			Lam,T.T.Y.; Wang,J.; Shen,Y.; Zhou,B.; Duan,L.; Cheung,C.L.; Ma,C.; Lycett,S.J.; Leung,C.Y.H.; Chen,X.; Li,L.; Hong,W.; Chai,Y.; Zhou,L.; Liang,H.; Ou,Z.; Liu,Y.; Farooqui,A.; Kelvin,D.J.; Poon,L.L.M.; Smith,D.K.; Pybus,O.G.; Leung,G.M.; Shu,Y.; Webster,R.G.; Webby,R.J.; Peiris,J.S.M.; Rambaut,A.; Zhu,H.; Guan,Y.
EPI469781	HA	China	2013-Jan-01	EPI_ISL_146171	A/chicken/Rizhao/55/2013			Lam,T.T.Y.; Wang,J.; Shen,Y.; Zhou,B.; Duan,L.; Cheung,C.L.; Ma,C.; Lycett,S.J.; Leung,C.Y.H.; Chen,X.; Li,L.; Hong,W.; Chai,Y.; Zhou,L.; Liang,H.; Ou,Z.; Liu,Y.; Farooqui,A.; Kelvin,D.J.; Poon,L.L.M.; Smith,D.K.; Pybus,O.G.; Leung,G.M.; Shu,Y.; Webster,R.G.; Webby,R.J.; Peiris,J.S.M.; Rambaut,A.; Zhu,H.; Guan,Y.
EPI469782	HA	China	2013-Jan-01	EPI_ISL_146172	A/chicken/Rizhao/85/2013			Lam,T.T.Y.; Wang,J.; Shen,Y.; Zhou,B.; Duan,L.; Cheung,C.L.; Ma,C.; Lycett,S.J.; Leung,C.Y.H.; Chen,X.; Li,L.; Hong,W.; Chai,Y.; Zhou,L.; Liang,H.; Ou,Z.; Liu,Y.; Farooqui,A.; Kelvin,D.J.; Poon,L.L.M.; Smith,D.K.; Pybus,O.G.; Leung,G.M.; Shu,Y.; Webster,R.G.; Webby,R.J.; Peiris,J.S.M.; Rambaut,A.; Zhu,H.; Guan,Y.
EPI469783	HA	China	2013-Jan-01	EPI_ISL_146173	A/chicken/Rizhao/249/2013			Lam,T.T.Y.; Wang,J.; Shen,Y.; Zhou,B.; Duan,L.; Cheung,C.L.; Ma,C.; Lycett,S.J.; Leung,C.Y.H.; Chen,X.; Li,L.; Hong,W.; Chai,Y.; Zhou,L.; Liang,H.; Ou,Z.; Liu,Y.; Farooqui,A.; Kelvin,D.J.; Poon,L.L.M.; Smith,D.K.; Pybus,O.G.; Leung,G.M.; Shu,Y.; Webster,R.G.; Webby,R.J.; Peiris,J.S.M.; Rambaut,A.; Zhu,H.; Guan,Y.
EPI469784	HA	China	2013-Jan-01	EPI_ISL_146174	A/chicken/Rizhao/437/2013			Lam,T.T.Y.; Wang,J.; Shen,Y.; Zhou,B.; Duan,L.; Cheung,C.L.; Ma,C.; Lycett,S.J.; Leung,C.Y.H.; Chen,X.; Li,L.; Hong,W.; Chai,Y.; Zhou,L.; Liang,H.; Ou,Z.; Liu,Y.; Farooqui,A.; Kelvin,D.J.; Poon,L.L.M.; Smith,D.K.; Pybus,O.G.; Leung,G.M.; Shu,Y.; Webster,R.G.; Webby,R.J.; Peiris,J.S.M.; Rambaut,A.; Zhu,H.; Guan,Y.
EPI469785	HA	China	2013-Jan-01	EPI_ISL_146175	A/chicken/Rizhao/651/2013			Lam,T.T.Y.; Wang,J.; Shen,Y.; Zhou,B.; Duan,L.; Cheung,C.L.; Ma,C.; Lycett,S.J.; Leung,C.Y.H.; Chen,X.; Li,L.; Hong,W.; Chai,Y.; Zhou,L.; Liang,H.; Ou,Z.; Liu,Y.; Farooqui,A.; Kelvin,D.J.; Poon,L.L.M.; Smith,D.K.; Pybus,O.G.; Leung,G.M.; Shu,Y.; Webster,R.G.; Webby,R.J.; Peiris,J.S.M.; Rambaut,A.; Zhu,H.; Guan,Y.
EPI469786	HA	China	2013-Jan-01	EPI_ISL_146176	A/chicken/Rizhao/723/2013			Lam,T.T.Y.; Wang,J.; Shen,Y.; Zhou,B.; Duan,L.; Cheung,C.L.; Ma,C.; Lycett,S.J.; Leung,C.Y.H.; Chen,X.; Li,L.; Hong,W.; Chai,Y.; Zhou,L.; Liang,H.; Ou,Z.; Liu,Y.; Farooqui,A.; Kelvin,D.J.; Poon,L.L.M.; Smith,D.K.; Pybus,O.G.; Leung,G.M.; Shu,Y.; Webster,R.G.; Webby,R.J.; Peiris,J.S.M.; Rambaut,A.; Zhu,H.; Guan,Y.
EPI469787	HA	China	2013-Jan-01	EPI_ISL_146177	A/chicken/Rizhao/811/2013			Lam,T.T.Y.; Wang,J.; Shen,Y.; Zhou,B.; Duan,L.; Cheung,C.L.; Ma,C.; Lycett,S.J.; Leung,C.Y.H.; Chen,X.; Li,L.; Hong,W.; Chai,Y.; Zhou,L.; Liang,H.; Ou,Z.; Liu,Y.; Farooqui,A.; Kelvin,D.J.; Poon,L.L.M.; Smith,D.K.; Pybus,O.G.; Leung,G.M.; Shu,Y.; Webster,R.G.; Webby,R.J.; Peiris,J.S.M.; Rambaut,A.; Zhu,H.; Guan,Y.
EPI469788	HA	China	2013-Jan-01	EPI_ISL_146178	A/chicken/Rizhao/853/2013			Lam,T.T.Y.; Wang,J.; Shen,Y.; Zhou,B.; Duan,L.; Cheung,C.L.; Ma,C.; Lycett,S.J.; Leung,C.Y.H.; Chen,X.; Li,L.; Hong,W.; Chai,Y.; Zhou,L.; Liang,H.; Ou,Z.; Liu,Y.; Farooqui,A.; Kelvin,D.J.; Poon,L.L.M.; Smith,D.K.; Pybus,O.G.; Leung,G.M.; Shu,Y.; Webster,R.G.; Webby,R.J.; Peiris,J.S.M.; Rambaut,A.; Zhu,H.; Guan,Y.
EPI469789	HA	China	2013-Sep-01	EPI_ISL_146179	A/chicken/Rizhao/1313/2013			Lam,T.T.Y.; Wang,J.; Shen,Y.; Zhou,B.; Duan,L.; Cheung,C.L.; Ma,C.; Lycett,S.J.; Leung,C.Y.H.; Chen,X.; Li,L.; Hong,W.; Chai,Y.; Zhou,L.; Liang,H.; Ou,Z.; Liu,Y.; Farooqui,A.; Kelvin,D.J.; Poon,L.L.M.; Smith,D.K.; Pybus,O.G.; Leung,G.M.; Shu,Y.; Webster,R.G.; Webby,R.J.; Peiris,J.S.M.; Rambaut,A.; Zhu,H.; Guan,Y.
EPI469790	HA	China	2013-Jan-01	EPI_ISL_146180	A/chicken/Rizhao/1339/2013			Lam,T.T.Y.; Wang,J.; Shen,Y.; Zhou,B.; Duan,L.; Cheung,C.L.; Ma,C.; Lycett,S.J.; Leung,C.Y.H.; Chen,X.; Li,L.; Hong,W.; Chai,Y.; Zhou,L.; Liang,H.; Ou,Z.; Liu,Y.; Farooqui,A.; Kelvin,D.J.; Poon,L.L.M.; Smith,D.K.; Pybus,O.G.; Leung,G.M.; Shu,Y.; Webster,R.G.; Webby,R.J.; Peiris,J.S.M.; Rambaut,A.; Zhu,H.; Guan,Y.
EPI469791	HA	China	2013-Jan-01	EPI_ISL_146181	A/chicken/Rizhao/1363/2013			Lam,T.T.Y.; Wang,J.; Shen,Y.; Zhou,B.; Duan,L.; Cheung,C.L.; Ma,C.; Lycett,S.J.; Leung,C.Y.H.; Chen,X.; Li,L.; Hong,W.; Chai,Y.; Zhou,L.; Liang,H.; Ou,Z.; Liu,Y.; Farooqui,A.; Kelvin,D.J.; Poon,L.L.M.; Smith,D.K.; Pybus,O.G.; Leung,G.M.; Shu,Y.; Webster,R.G.; Webby,R.J.; Peiris,J.S.M.; Rambaut,A.; Zhu,H.; Guan,Y.
EPI469792	HA	China	2013-Jan-01	EPI_ISL_146182	A/chicken/Rizhao/1436/2013			Lam,T.T.Y.; Wang,J.; Shen,Y.; Zhou,B.; Duan,L.; Cheung,C.L.; Ma,C.; Lycett,S.J.; Leung,C.Y.H.; Chen,X.; Li,L.; Hong,W.; Chai,Y.; Zhou,L.; Liang,H.; Ou,Z.; Liu,Y.; Farooqui,A.; Kelvin,D.J.; Poon,L.L.M.; Smith,D.K.; Pybus,O.G.; Leung,G.M.; Shu,Y.; Webster,R.G.; Webby,R.J.; Peiris,J.S.M.; Rambaut,A.; Zhu,H.; Guan,Y.
EPI469779	HA	China	2013-Jan-01	EPI_ISL_146187	A/silkie chicken/Wenzhou/812/2013			Lam,T.T.Y.; Wang,J.; Shen,Y.; Zhou,B.; Duan,L.; Cheung,C.L.; Ma,C.; Lycett,S.J.; Leung,C.Y.H.; Chen,X.; Li,L.; Hong,W.; Chai,Y.; Zhou,L.; Liang,H.; Ou,Z.; Liu,Y.; Farooqui,A.; Kelvin,D.J.; Poon,L.L.M.; Smith,D.K.; Pybus,O.G.; Leung,G.M.; Shu,Y.; Webster,R.G.; Webby,R.J.; Peiris,J.S.M.; Rambaut,A.; Zhu,H.; Guan,Y.
EPI469773	HA	China	2012-Jan-01	EPI_ISL_146189	A/chicken/Hong Kong/JV231W/2012			Lam,T.T.Y.; Wang,J.; Shen,Y.; Zhou,B.; Duan,L.; Cheung,C.L.; Ma,C.; Lycett,S.J.; Leung,C.Y.H.; Chen,X.; Li,L.; Hong,W.; Chai,Y.; Zhou,L.; Liang,H.; Ou,Z.; Liu,Y.; Farooqui,A.; Kelvin,D.J.; Poon,L.L.M.; Smith,D.K.; Pybus,O.G.; Leung,G.M.; Shu,Y.; Webster,R.G.; Webby,R.J.; Peiris,J.S.M.; Rambaut,A.; Zhu,H.; Guan,Y.
EPI469743	HA	China	2011-Sep-01	EPI_ISL_146219	A/chicken/Hong Kong/YU158/2011			Lam,T.T.Y.; Wang,J.; Shen,Y.; Zhou,B.; Duan,L.; Cheung,C.L.; Ma,C.; Lycett,S.J.; Leung,C.Y.H.; Chen,X.; Li,L.; Hong,W.; Chai,Y.; Zhou,L.; Liang,H.; Ou,Z.; Liu,Y.; Farooqui,A.; Kelvin,D.J.; Poon,L.L.M.; Smith,D.K.; Pybus,O.G.; Leung,G.M.; Shu,Y.; Webster,R.G.; Webby,R.J.; Peiris,J.S.M.; Rambaut,A.; Zhu,H.; Guan,Y.
EPI469744	HA	China	2011-Sep-01	EPI_ISL_146220	A/chicken/Hong Kong/JV75/2011			Lam,T.T.Y.; Wang,J.; Shen,Y.; Zhou,B.; Duan,L.; Cheung,C.L.; Ma,C.; Lycett,S.J.; Leung,C.Y.H.; Chen,X.; Li,L.; Hong,W.; Chai,Y.; Zhou,L.; Liang,H.; Ou,Z.; Liu,Y.; Farooqui,A.; Kelvin,D.J.; Poon,L.L.M.; Smith,D.K.; Pybus,O.G.; Leung,G.M.; Shu,Y.; Webster,R.G.; Webby,R.J.; Peiris,J.S.M.; Rambaut,A.; Zhu,H.; Guan,Y.
EPI469745	HA	China	2011-Jan-01	EPI_ISL_146221	A/chicken/Hong Kong/NT148W/2011			Lam,T.T.Y.; Wang,J.; Shen,Y.; Zhou,B.; Duan,L.; Cheung,C.L.; Ma,C.; Lycett,S.J.; Leung,C.Y.H.; Chen,X.; Li,L.; Hong,W.; Chai,Y.; Zhou,L.; Liang,H.; Ou,Z.; Liu,Y.; Farooqui,A.; Kelvin,D.J.; Poon,L.L.M.; Smith,D.K.; Pybus,O.G.; Leung,G.M.; Shu,Y.; Webster,R.G.; Webby,R.J.; Peiris,J.S.M.; Rambaut,A.; Zhu,H.; Guan,Y.
EPI469746	HA	China	2011-Jan-01	EPI_ISL_146222	A/chicken/Hong Kong/NT149W/2011			Lam,T.T.Y.; Wang,J.; Shen,Y.; Zhou,B.; Duan,L.; Cheung,C.L.; Ma,C.; Lycett,S.J.; Leung,C.Y.H.; Chen,X.; Li,L.; Hong,W.; Chai,Y.; Zhou,L.; Liang,H.; Ou,Z.; Liu,Y.; Farooqui,A.; Kelvin,D.J.; Poon,L.L.M.; Smith,D.K.; Pybus,O.G.; Leung,G.M.; Shu,Y.; Webster,R.G.; Webby,R.J.; Peiris,J.S.M.; Rambaut,A.; Zhu,H.; Guan,Y.
EPI469747	HA	China	2011-Jan-01	EPI_ISL_146223	A/chicken/Hong Kong/YU250W/2011			Lam,T.T.Y.; Wang,J.; Shen,Y.; Zhou,B.; Duan,L.; Cheung,C.L.; Ma,C.; Lycett,S.J.; Leung,C.Y.H.; Chen,X.; Li,L.; Hong,W.; Chai,Y.; Zhou,L.; Liang,H.; Ou,Z.; Liu,Y.; Farooqui,A.; Kelvin,D.J.; Poon,L.L.M.; Smith,D.K.; Pybus,O.G.; Leung,G.M.; Shu,Y.; Webster,R.G.; Webby,R.J.; Peiris,J.S.M.; Rambaut,A.; Zhu,H.; Guan,Y.
EPI469748	HA	China	2011-Jan-01	EPI_ISL_146224	A/chicken/Hong Kong/NT180W/2011			Lam,T.T.Y.; Wang,J.; Shen,Y.; Zhou,B.; Duan,L.; Cheung,C.L.; Ma,C.; Lycett,S.J.; Leung,C.Y.H.; Chen,X.; Li,L.; Hong,W.; Chai,Y.; Zhou,L.; Liang,H.; Ou,Z.; Liu,Y.; Farooqui,A.; Kelvin,D.J.; Poon,L.L.M.; Smith,D.K.; Pybus,O.G.; Leung,G.M.; Shu,Y.; Webster,R.G.; Webby,R.J.; Peiris,J.S.M.; Rambaut,A.; Zhu,H.; Guan,Y.
EPI469749	HA	China	2011-Jan-01	EPI_ISL_146225	A/chicken/Hong Kong/TSTB32W/2011			Lam,T.T.Y.; Wang,J.; Shen,Y.; Zhou,B.; Duan,L.; Cheung,C.L.; Ma,C.; Lycett,S.J.; Leung,C.Y.H.; Chen,X.; Li,L.; Hong,W.; Chai,Y.; Zhou,L.; Liang,H.; Ou,Z.; Liu,Y.; Farooqui,A.; Kelvin,D.J.; Poon,L.L.M.; Smith,D.K.; Pybus,O.G.; Leung,G.M.; Shu,Y.; Webster,R.G.; Webby,R.J.; Peiris,J.S.M.; Rambaut,A.; Zhu,H.; Guan,Y.
EPI469750	HA	China	2011-Jan-01	EPI_ISL_146226	A/chicken/Hong Kong/YO151W/2011			Lam,T.T.Y.; Wang,J.; Shen,Y.; Zhou,B.; Duan,L.; Cheung,C.L.; Ma,C.; Lycett,S.J.; Leung,C.Y.H.; Chen,X.; Li,L.; Hong,W.; Chai,Y.; Zhou,L.; Liang,H.; Ou,Z.; Liu,Y.; Farooqui,A.; Kelvin,D.J.; Poon,L.L.M.; Smith,D.K.; Pybus,O.G.; Leung,G.M.; Shu,Y.; Webster,R.G.; Webby,R.J.; Peiris,J.S.M.; Rambaut,A.; Zhu,H.; Guan,Y.
EPI469751	HA	China	2011-Jan-01	EPI_ISL_146227	A/chicken/Hong Kong/NT305W/2011			Lam,T.T.Y.; Wang,J.; Shen,Y.; Zhou,B.; Duan,L.; Cheung,C.L.; Ma,C.; Lycett,S.J.; Leung,C.Y.H.; Chen,X.; Li,L.; Hong,W.; Chai,Y.; Zhou,L.; Liang,H.; Ou,Z.; Liu,Y.; Farooqui,A.; Kelvin,D.J.; Poon,L.L.M.; Smith,D.K.; Pybus,O.G.; Leung,G.M.; Shu,Y.; Webster,R.G.; Webby,R.J.; Peiris,J.S.M.; Rambaut,A.; Zhu,H.; Guan,Y.
EPI469752	HA	China	2011-Jan-01	EPI_ISL_146228	A/chicken/Hong Kong/CSW445W/2011			Lam,T.T.Y.; Wang,J.; Shen,Y.; Zhou,B.; Duan,L.; Cheung,C.L.; Ma,C.; Lycett,S.J.; Leung,C.Y.H.; Chen,X.; Li,L.; Hong,W.; Chai,Y.; Zhou,L.; Liang,H.; Ou,Z.; Liu,Y.; Farooqui,A.; Kelvin,D.J.; Poon,L.L.M.; Smith,D.K.; Pybus,O.G.; Leung,G.M.; Shu,Y.; Webster,R.G.; Webby,R.J.; Peiris,J.S.M.; Rambaut,A.; Zhu,H.; Guan,Y.
EPI469753	HA	China	2011-Jan-01	EPI_ISL_146229	A/chicken/Hong Kong/YU551W/2011			Lam,T.T.Y.; Wang,J.; Shen,Y.; Zhou,B.; Duan,L.; Cheung,C.L.; Ma,C.; Lycett,S.J.; Leung,C.Y.H.; Chen,X.; Li,L.; Hong,W.; Chai,Y.; Zhou,L.; Liang,H.; Ou,Z.; Liu,Y.; Farooqui,A.; Kelvin,D.J.; Poon,L.L.M.; Smith,D.K.; Pybus,O.G.; Leung,G.M.; Shu,Y.; Webster,R.G.; Webby,R.J.; Peiris,J.S.M.; Rambaut,A.; Zhu,H.; Guan,Y.
EPI469755	HA	China	2011-Jan-01	EPI_ISL_146230	A/chicken/Hong Kong/YO173W/2011			Lam,T.T.Y.; Wang,J.; Shen,Y.; Zhou,B.; Duan,L.; Cheung,C.L.; Ma,C.; Lycett,S.J.; Leung,C.Y.H.; Chen,X.; Li,L.; Hong,W.; Chai,Y.; Zhou,L.; Liang,H.; Ou,Z.; Liu,Y.; Farooqui,A.; Kelvin,D.J.; Poon,L.L.M.; Smith,D.K.; Pybus,O.G.; Leung,G.M.; Shu,Y.; Webster,R.G.; Webby,R.J.; Peiris,J.S.M.; Rambaut,A.; Zhu,H.; Guan,Y.
EPI469756	HA	China	2011-Jan-01	EPI_ISL_146231	A/chicken/Hong Kong/CSW530/2011			Lam,T.T.Y.; Wang,J.; Shen,Y.; Zhou,B.; Duan,L.; Cheung,C.L.; Ma,C.; Lycett,S.J.; Leung,C.Y.H.; Chen,X.; Li,L.; Hong,W.; Chai,Y.; Zhou,L.; Liang,H.; Ou,Z.; Liu,Y.; Farooqui,A.; Kelvin,D.J.; Poon,L.L.M.; Smith,D.K.; Pybus,O.G.; Leung,G.M.; Shu,Y.; Webster,R.G.; Webby,R.J.; Peiris,J.S.M.; Rambaut,A.; Zhu,H.; Guan,Y.
EPI469757	HA	China	2011-Jan-01	EPI_ISL_146232	A/chicken/Hong Kong/CSW533/2011			Lam,T.T.Y.; Wang,J.; Shen,Y.; Zhou,B.; Duan,L.; Cheung,C.L.; Ma,C.; Lycett,S.J.; Leung,C.Y.H.; Chen,X.; Li,L.; Hong,W.; Chai,Y.; Zhou,L.; Liang,H.; Ou,Z.; Liu,Y.; Farooqui,A.; Kelvin,D.J.; Poon,L.L.M.; Smith,D.K.; Pybus,O.G.; Leung,G.M.; Shu,Y.; Webster,R.G.; Webby,R.J.; Peiris,J.S.M.; Rambaut,A.; Zhu,H.; Guan,Y.
EPI469758	HA	China	2012-Jan-01	EPI_ISL_146233	A/chicken/Hong Kong/TC8/2012			Lam,T.T.Y.; Wang,J.; Shen,Y.; Zhou,B.; Duan,L.; Cheung,C.L.; Ma,C.; Lycett,S.J.; Leung,C.Y.H.; Chen,X.; Li,L.; Hong,W.; Chai,Y.; Zhou,L.; Liang,H.; Ou,Z.; Liu,Y.; Farooqui,A.; Kelvin,D.J.; Poon,L.L.M.; Smith,D.K.; Pybus,O.G.; Leung,G.M.; Shu,Y.; Webster,R.G.; Webby,R.J.; Peiris,J.S.M.; Rambaut,A.; Zhu,H.; Guan,Y.
EPI469759	HA	China	2012-Jan-01	EPI_ISL_146234	A/chicken/Hong Kong/FY6W/2012			Lam,T.T.Y.; Wang,J.; Shen,Y.; Zhou,B.; Duan,L.; Cheung,C.L.; Ma,C.; Lycett,S.J.; Leung,C.Y.H.; Chen,X.; Li,L.; Hong,W.; Chai,Y.; Zhou,L.; Liang,H.; Ou,Z.; Liu,Y.; Farooqui,A.; Kelvin,D.J.; Poon,L.L.M.; Smith,D.K.; Pybus,O.G.; Leung,G.M.; Shu,Y.; Webster,R.G.; Webby,R.J.; Peiris,J.S.M.; Rambaut,A.; Zhu,H.; Guan,Y.
EPI469760	HA	China	2012-Jan-01	EPI_ISL_146235	A/chicken/Hong Kong/YO6/2012			Lam,T.T.Y.; Wang,J.; Shen,Y.; Zhou,B.; Duan,L.; Cheung,C.L.; Ma,C.; Lycett,S.J.; Leung,C.Y.H.; Chen,X.; Li,L.; Hong,W.; Chai,Y.; Zhou,L.; Liang,H.; Ou,Z.; Liu,Y.; Farooqui,A.; Kelvin,D.J.; Poon,L.L.M.; Smith,D.K.; Pybus,O.G.; Leung,G.M.; Shu,Y.; Webster,R.G.; Webby,R.J.; Peiris,J.S.M.; Rambaut,A.; Zhu,H.; Guan,Y.
EPI469761	HA	China	2012-Jan-01	EPI_ISL_146236	A/chicken/Hong Kong/WF3/2012			Lam,T.T.Y.; Wang,J.; Shen,Y.; Zhou,B.; Duan,L.; Cheung,C.L.; Ma,C.; Lycett,S.J.; Leung,C.Y.H.; Chen,X.; Li,L.; Hong,W.; Chai,Y.; Zhou,L.; Liang,H.; Ou,Z.; Liu,Y.; Farooqui,A.; Kelvin,D.J.; Poon,L.L.M.; Smith,D.K.; Pybus,O.G.; Leung,G.M.; Shu,Y.; Webster,R.G.; Webby,R.J.; Peiris,J.S.M.; Rambaut,A.; Zhu,H.; Guan,Y.
EPI469762	HA	China	2012-Jan-01	EPI_ISL_146237	A/chicken/Hong Kong/WF1W/2012			Lam,T.T.Y.; Wang,J.; Shen,Y.; Zhou,B.; Duan,L.; Cheung,C.L.; Ma,C.; Lycett,S.J.; Leung,C.Y.H.; Chen,X.; Li,L.; Hong,W.; Chai,Y.; Zhou,L.; Liang,H.; Ou,Z.; Liu,Y.; Farooqui,A.; Kelvin,D.J.; Poon,L.L.M.; Smith,D.K.; Pybus,O.G.; Leung,G.M.; Shu,Y.; Webster,R.G.; Webby,R.J.; Peiris,J.S.M.; Rambaut,A.; Zhu,H.; Guan,Y.
EPI469763	HA	China	2012-Jan-01	EPI_ISL_146238	A/chicken/Hong Kong/YO12W/2012			Lam,T.T.Y.; Wang,J.; Shen,Y.; Zhou,B.; Duan,L.; Cheung,C.L.; Ma,C.; Lycett,S.J.; Leung,C.Y.H.; Chen,X.; Li,L.; Hong,W.; Chai,Y.; Zhou,L.; Liang,H.; Ou,Z.; Liu,Y.; Farooqui,A.; Kelvin,D.J.; Poon,L.L.M.; Smith,D.K.; Pybus,O.G.; Leung,G.M.; Shu,Y.; Webster,R.G.; Webby,R.J.; Peiris,J.S.M.; Rambaut,A.; Zhu,H.; Guan,Y.
EPI469764	HA	China	2012-Jan-01	EPI_ISL_146239	A/chicken/Hong Kong/JV17/2012			Lam,T.T.Y.; Wang,J.; Shen,Y.; Zhou,B.; Duan,L.; Cheung,C.L.; Ma,C.; Lycett,S.J.; Leung,C.Y.H.; Chen,X.; Li,L.; Hong,W.; Chai,Y.; Zhou,L.; Liang,H.; Ou,Z.; Liu,Y.; Farooqui,A.; Kelvin,D.J.; Poon,L.L.M.; Smith,D.K.; Pybus,O.G.; Leung,G.M.; Shu,Y.; Webster,R.G.; Webby,R.J.; Peiris,J.S.M.; Rambaut,A.; Zhu,H.; Guan,Y.
EPI469765	HA	China	2012-Jan-01	EPI_ISL_146240	A/chicken/Hong Kong/YU148/2012			Lam,T.T.Y.; Wang,J.; Shen,Y.; Zhou,B.; Duan,L.; Cheung,C.L.; Ma,C.; Lycett,S.J.; Leung,C.Y.H.; Chen,X.; Li,L.; Hong,W.; Chai,Y.; Zhou,L.; Liang,H.; Ou,Z.; Liu,Y.; Farooqui,A.; Kelvin,D.J.; Poon,L.L.M.; Smith,D.K.; Pybus,O.G.; Leung,G.M.; Shu,Y.; Webster,R.G.; Webby,R.J.; Peiris,J.S.M.; Rambaut,A.; Zhu,H.; Guan,Y.
EPI469766	HA	China	2012-Jan-01	EPI_ISL_146241	A/chicken/Hong Kong/YU150W/2012			Lam,T.T.Y.; Wang,J.; Shen,Y.; Zhou,B.; Duan,L.; Cheung,C.L.; Ma,C.; Lycett,S.J.; Leung,C.Y.H.; Chen,X.; Li,L.; Hong,W.; Chai,Y.; Zhou,L.; Liang,H.; Ou,Z.; Liu,Y.; Farooqui,A.; Kelvin,D.J.; Poon,L.L.M.; Smith,D.K.; Pybus,O.G.; Leung,G.M.; Shu,Y.; Webster,R.G.; Webby,R.J.; Peiris,J.S.M.; Rambaut,A.; Zhu,H.; Guan,Y.
EPI469767	HA	China	2012-Jan-01	EPI_ISL_146242	A/chicken/Hong Kong/HH117/2012			Lam,T.T.Y.; Wang,J.; Shen,Y.; Zhou,B.; Duan,L.; Cheung,C.L.; Ma,C.; Lycett,S.J.; Leung,C.Y.H.; Chen,X.; Li,L.; Hong,W.; Chai,Y.; Zhou,L.; Liang,H.; Ou,Z.; Liu,Y.; Farooqui,A.; Kelvin,D.J.; Poon,L.L.M.; Smith,D.K.; Pybus,O.G.; Leung,G.M.; Shu,Y.; Webster,R.G.; Webby,R.J.; Peiris,J.S.M.; Rambaut,A.; Zhu,H.; Guan,Y.
EPI469768	HA	China	2012-Jan-01	EPI_ISL_146243	A/chicken/Hong Kong/YU262W/2012			Lam,T.T.Y.; Wang,J.; Shen,Y.; Zhou,B.; Duan,L.; Cheung,C.L.; Ma,C.; Lycett,S.J.; Leung,C.Y.H.; Chen,X.; Li,L.; Hong,W.; Chai,Y.; Zhou,L.; Liang,H.; Ou,Z.; Liu,Y.; Farooqui,A.; Kelvin,D.J.; Poon,L.L.M.; Smith,D.K.; Pybus,O.G.; Leung,G.M.; Shu,Y.; Webster,R.G.; Webby,R.J.; Peiris,J.S.M.; Rambaut,A.; Zhu,H.; Guan,Y.
EPI469769	HA	China	2012-Jan-01	EPI_ISL_146244	A/chicken/Hong Kong/YU344/2012			Lam,T.T.Y.; Wang,J.; Shen,Y.; Zhou,B.; Duan,L.; Cheung,C.L.; Ma,C.; Lycett,S.J.; Leung,C.Y.H.; Chen,X.; Li,L.; Hong,W.; Chai,Y.; Zhou,L.; Liang,H.; Ou,Z.; Liu,Y.; Farooqui,A.; Kelvin,D.J.; Poon,L.L.M.; Smith,D.K.; Pybus,O.G.; Leung,G.M.; Shu,Y.; Webster,R.G.; Webby,R.J.; Peiris,J.S.M.; Rambaut,A.; Zhu,H.; Guan,Y.
EPI469770	HA	China	2012-Jan-01	EPI_ISL_146245	A/chicken/Hong Kong/FY105W/2012			Lam,T.T.Y.; Wang,J.; Shen,Y.; Zhou,B.; Duan,L.; Cheung,C.L.; Ma,C.; Lycett,S.J.; Leung,C.Y.H.; Chen,X.; Li,L.; Hong,W.; Chai,Y.; Zhou,L.; Liang,H.; Ou,Z.; Liu,Y.; Farooqui,A.; Kelvin,D.J.; Poon,L.L.M.; Smith,D.K.; Pybus,O.G.; Leung,G.M.; Shu,Y.; Webster,R.G.; Webby,R.J.; Peiris,J.S.M.; Rambaut,A.; Zhu,H.; Guan,Y.
EPI469771	HA	China	2012-Jan-01	EPI_ISL_146246	A/chicken/Hong Kong/YO117W/2012			Lam,T.T.Y.; Wang,J.; Shen,Y.; Zhou,B.; Duan,L.; Cheung,C.L.; Ma,C.; Lycett,S.J.; Leung,C.Y.H.; Chen,X.; Li,L.; Hong,W.; Chai,Y.; Zhou,L.; Liang,H.; Ou,Z.; Liu,Y.; Farooqui,A.; Kelvin,D.J.; Poon,L.L.M.; Smith,D.K.; Pybus,O.G.; Leung,G.M.; Shu,Y.; Webster,R.G.; Webby,R.J.; Peiris,J.S.M.; Rambaut,A.; Zhu,H.; Guan,Y.
EPI469772	HA	China	2012-Jan-01	EPI_ISL_146247	A/chicken/Hong Kong/NT266/2012			Lam,T.T.Y.; Wang,J.; Shen,Y.; Zhou,B.; Duan,L.; Cheung,C.L.; Ma,C.; Lycett,S.J.; Leung,C.Y.H.; Chen,X.; Li,L.; Hong,W.; Chai,Y.; Zhou,L.; Liang,H.; Ou,Z.; Liu,Y.; Farooqui,A.; Kelvin,D.J.; Poon,L.L.M.; Smith,D.K.; Pybus,O.G.; Leung,G.M.; Shu,Y.; Webster,R.G.; Webby,R.J.; Peiris,J.S.M.; Rambaut,A.; Zhu,H.; Guan,Y.
EPI469754	HA	China	2011-Jan-01	EPI_ISL_146248	A/silkie chicken/Hong Kong/YU595W/2011			Lam,T.T.Y.; Wang,J.; Shen,Y.; Zhou,B.; Duan,L.; Cheung,C.L.; Ma,C.; Lycett,S.J.; Leung,C.Y.H.; Chen,X.; Li,L.; Hong,W.; Chai,Y.; Zhou,L.; Liang,H.; Ou,Z.; Liu,Y.; Farooqui,A.; Kelvin,D.J.; Poon,L.L.M.; Smith,D.K.; Pybus,O.G.; Leung,G.M.; Shu,Y.; Webster,R.G.; Webby,R.J.; Peiris,J.S.M.; Rambaut,A.; Zhu,H.; Guan,Y.
EPI469736	HA	China	2010-Jan-01	EPI_ISL_146262	A/chicken/Hong Kong/TSTB25W/2010			Lam,T.T.Y.; Wang,J.; Shen,Y.; Zhou,B.; Duan,L.; Cheung,C.L.; Ma,C.; Lycett,S.J.; Leung,C.Y.H.; Chen,X.; Li,L.; Hong,W.; Chai,Y.; Zhou,L.; Liang,H.; Ou,Z.; Liu,Y.; Farooqui,A.; Kelvin,D.J.; Poon,L.L.M.; Smith,D.K.; Pybus,O.G.; Leung,G.M.; Shu,Y.; Webster,R.G.; Webby,R.J.; Peiris,J.S.M.; Rambaut,A.; Zhu,H.; Guan,Y.
EPI469737	HA	China	2010-Jan-01	EPI_ISL_146263	A/chicken/Hong Kong/TSTB28W/2010			Lam,T.T.Y.; Wang,J.; Shen,Y.; Zhou,B.; Duan,L.; Cheung,C.L.; Ma,C.; Lycett,S.J.; Leung,C.Y.H.; Chen,X.; Li,L.; Hong,W.; Chai,Y.; Zhou,L.; Liang,H.; Ou,Z.; Liu,Y.; Farooqui,A.; Kelvin,D.J.; Poon,L.L.M.; Smith,D.K.; Pybus,O.G.; Leung,G.M.; Shu,Y.; Webster,R.G.; Webby,R.J.; Peiris,J.S.M.; Rambaut,A.; Zhu,H.; Guan,Y.
EPI469738	HA	China	2010-Jan-01	EPI_ISL_146264	A/chicken/Hong Kong/CRA45/2010			Lam,T.T.Y.; Wang,J.; Shen,Y.; Zhou,B.; Duan,L.; Cheung,C.L.; Ma,C.; Lycett,S.J.; Leung,C.Y.H.; Chen,X.; Li,L.; Hong,W.; Chai,Y.; Zhou,L.; Liang,H.; Ou,Z.; Liu,Y.; Farooqui,A.; Kelvin,D.J.; Poon,L.L.M.; Smith,D.K.; Pybus,O.G.; Leung,G.M.; Shu,Y.; Webster,R.G.; Webby,R.J.; Peiris,J.S.M.; Rambaut,A.; Zhu,H.; Guan,Y.
EPI469739	HA	China	2010-Jan-01	EPI_ISL_146265	A/chicken/Hong Kong/CRA45W/2010			Lam,T.T.Y.; Wang,J.; Shen,Y.; Zhou,B.; Duan,L.; Cheung,C.L.; Ma,C.; Lycett,S.J.; Leung,C.Y.H.; Chen,X.; Li,L.; Hong,W.; Chai,Y.; Zhou,L.; Liang,H.; Ou,Z.; Liu,Y.; Farooqui,A.; Kelvin,D.J.; Poon,L.L.M.; Smith,D.K.; Pybus,O.G.; Leung,G.M.; Shu,Y.; Webster,R.G.; Webby,R.J.; Peiris,J.S.M.; Rambaut,A.; Zhu,H.; Guan,Y.
EPI469740	HA	China	2011-Jan-01	EPI_ISL_146266	A/chicken/Hong Kong/NT10/2011			Lam,T.T.Y.; Wang,J.; Shen,Y.; Zhou,B.; Duan,L.; Cheung,C.L.; Ma,C.; Lycett,S.J.; Leung,C.Y.H.; Chen,X.; Li,L.; Hong,W.; Chai,Y.; Zhou,L.; Liang,H.; Ou,Z.; Liu,Y.; Farooqui,A.; Kelvin,D.J.; Poon,L.L.M.; Smith,D.K.; Pybus,O.G.; Leung,G.M.; Shu,Y.; Webster,R.G.; Webby,R.J.; Peiris,J.S.M.; Rambaut,A.; Zhu,H.; Guan,Y.
EPI469741	HA	China	2011-Jan-01	EPI_ISL_146267	A/chicken/Hong Kong/TC18/2011			Lam,T.T.Y.; Wang,J.; Shen,Y.; Zhou,B.; Duan,L.; Cheung,C.L.; Ma,C.; Lycett,S.J.; Leung,C.Y.H.; Chen,X.; Li,L.; Hong,W.; Chai,Y.; Zhou,L.; Liang,H.; Ou,Z.; Liu,Y.; Farooqui,A.; Kelvin,D.J.; Poon,L.L.M.; Smith,D.K.; Pybus,O.G.; Leung,G.M.; Shu,Y.; Webster,R.G.; Webby,R.J.; Peiris,J.S.M.; Rambaut,A.; Zhu,H.; Guan,Y.
EPI469742	HA	China	2011-Jan-01	EPI_ISL_146268	A/chicken/Hong Kong/YO28/2011			Lam,T.T.Y.; Wang,J.; Shen,Y.; Zhou,B.; Duan,L.; Cheung,C.L.; Ma,C.; Lycett,S.J.; Leung,C.Y.H.; Chen,X.; Li,L.; Hong,W.; Chai,Y.; Zhou,L.; Liang,H.; Ou,Z.; Liu,Y.; Farooqui,A.; Kelvin,D.J.; Poon,L.L.M.; Smith,D.K.; Pybus,O.G.; Leung,G.M.; Shu,Y.; Webster,R.G.; Webby,R.J.; Peiris,J.S.M.; Rambaut,A.; Zhu,H.; Guan,Y.
EPI469691	HA	China	2007-Jan-01	EPI_ISL_146286	A/chicken/Hong Kong/NT286/2007			Lam,T.T.Y.; Wang,J.; Shen,Y.; Zhou,B.; Duan,L.; Cheung,C.L.; Ma,C.; Lycett,S.J.; Leung,C.Y.H.; Chen,X.; Li,L.; Hong,W.; Chai,Y.; Zhou,L.; Liang,H.; Ou,Z.; Liu,Y.; Farooqui,A.; Kelvin,D.J.; Poon,L.L.M.; Smith,D.K.; Pybus,O.G.; Leung,G.M.; Shu,Y.; Webster,R.G.; Webby,R.J.; Peiris,J.S.M.; Rambaut,A.; Zhu,H.; Guan,Y.
EPI469696	HA	China	2007-Jan-01	EPI_ISL_146291	A/chicken/Hong Kong/YU797/2007			Lam,T.T.Y.; Wang,J.; Shen,Y.; Zhou,B.; Duan,L.; Cheung,C.L.; Ma,C.; Lycett,S.J.; Leung,C.Y.H.; Chen,X.; Li,L.; Hong,W.; Chai,Y.; Zhou,L.; Liang,H.; Ou,Z.; Liu,Y.; Farooqui,A.; Kelvin,D.J.; Poon,L.L.M.; Smith,D.K.; Pybus,O.G.; Leung,G.M.; Shu,Y.; Webster,R.G.; Webby,R.J.; Peiris,J.S.M.; Rambaut,A.; Zhu,H.; Guan,Y.
EPI469705	HA	China	2008-Jan-01	EPI_ISL_146295	A/chicken/Hong Kong/NT155/2008			Lam,T.T.Y.; Wang,J.; Shen,Y.; Zhou,B.; Duan,L.; Cheung,C.L.; Ma,C.; Lycett,S.J.; Leung,C.Y.H.; Chen,X.; Li,L.; Hong,W.; Chai,Y.; Zhou,L.; Liang,H.; Ou,Z.; Liu,Y.; Farooqui,A.; Kelvin,D.J.; Poon,L.L.M.; Smith,D.K.; Pybus,O.G.; Leung,G.M.; Shu,Y.; Webster,R.G.; Webby,R.J.; Peiris,J.S.M.; Rambaut,A.; Zhu,H.; Guan,Y.
EPI469709	HA	China	2008-Jan-01	EPI_ISL_146299	A/chicken/Hong Kong/YSC82/2008			Lam,T.T.Y.; Wang,J.; Shen,Y.; Zhou,B.; Duan,L.; Cheung,C.L.; Ma,C.; Lycett,S.J.; Leung,C.Y.H.; Chen,X.; Li,L.; Hong,W.; Chai,Y.; Zhou,L.; Liang,H.; Ou,Z.; Liu,Y.; Farooqui,A.; Kelvin,D.J.; Poon,L.L.M.; Smith,D.K.; Pybus,O.G.; Leung,G.M.; Shu,Y.; Webster,R.G.; Webby,R.J.; Peiris,J.S.M.; Rambaut,A.; Zhu,H.; Guan,Y.
EPI469710	HA	China	2008-Jan-01	EPI_ISL_146300	A/chicken/Hong Kong/YU341/2008			Lam,T.T.Y.; Wang,J.; Shen,Y.; Zhou,B.; Duan,L.; Cheung,C.L.; Ma,C.; Lycett,S.J.; Leung,C.Y.H.; Chen,X.; Li,L.; Hong,W.; Chai,Y.; Zhou,L.; Liang,H.; Ou,Z.; Liu,Y.; Farooqui,A.; Kelvin,D.J.; Poon,L.L.M.; Smith,D.K.; Pybus,O.G.; Leung,G.M.; Shu,Y.; Webster,R.G.; Webby,R.J.; Peiris,J.S.M.; Rambaut,A.; Zhu,H.; Guan,Y.
EPI469702	HA	China	2007-Jan-01	EPI_ISL_146313	A/silkie chicken/Hong Kong/NT382/2007			Lam,T.T.Y.; Wang,J.; Shen,Y.; Zhou,B.; Duan,L.; Cheung,C.L.; Ma,C.; Lycett,S.J.; Leung,C.Y.H.; Chen,X.; Li,L.; Hong,W.; Chai,Y.; Zhou,L.; Liang,H.; Ou,Z.; Liu,Y.; Farooqui,A.; Kelvin,D.J.; Poon,L.L.M.; Smith,D.K.; Pybus,O.G.; Leung,G.M.; Shu,Y.; Webster,R.G.; Webby,R.J.; Peiris,J.S.M.; Rambaut,A.; Zhu,H.; Guan,Y.
EPI469793	HA	China	2013-Sep-01	EPI_ISL_146456	A/chicken/Wenzhou/648/2013			Lam,T.T.Y.; Wang,J.; Shen,Y.; Zhou,B.; Duan,L.; Cheung,C.L.; Ma,C.; Lycett,S.J.; Leung,C.Y.H.; Chen,X.; Li,L.; Hong,W.; Chai,Y.; Zhou,L.; Liang,H.; Ou,Z.; Liu,Y.; Farooqui,A.; Kelvin,D.J.; Poon,L.L.M.; Smith,D.K.; Pybus,O.G.; Leung,G.M.; Shu,Y.; Webster,R.G.; Webby,R.J.; Peiris,J.S.M.; Rambaut,A.; Zhu,H.; Guan,Y.
EPI469794	HA	China	2013-Sep-01	EPI_ISL_146457	A/chicken/Wenzhou/618/2013			Lam,T.T.Y.; Wang,J.; Shen,Y.; Zhou,B.; Duan,L.; Cheung,C.L.; Ma,C.; Lycett,S.J.; Leung,C.Y.H.; Chen,X.; Li,L.; Hong,W.; Chai,Y.; Zhou,L.; Liang,H.; Ou,Z.; Liu,Y.; Farooqui,A.; Kelvin,D.J.; Poon,L.L.M.; Smith,D.K.; Pybus,O.G.; Leung,G.M.; Shu,Y.; Webster,R.G.; Webby,R.J.; Peiris,J.S.M.; Rambaut,A.; Zhu,H.; Guan,Y.
EPI469795	HA	China	2013-Sep-01	EPI_ISL_146458	A/chicken/Wenzhou/594/2013			Lam,T.T.Y.; Wang,J.; Shen,Y.; Zhou,B.; Duan,L.; Cheung,C.L.; Ma,C.; Lycett,S.J.; Leung,C.Y.H.; Chen,X.; Li,L.; Hong,W.; Chai,Y.; Zhou,L.; Liang,H.; Ou,Z.; Liu,Y.; Farooqui,A.; Kelvin,D.J.; Poon,L.L.M.; Smith,D.K.; Pybus,O.G.; Leung,G.M.; Shu,Y.; Webster,R.G.; Webby,R.J.; Peiris,J.S.M.; Rambaut,A.; Zhu,H.; Guan,Y.
EPI469796	HA	China	2013-Sep-01	EPI_ISL_146459	A/chicken/Wenzhou/620/2013			Lam,T.T.Y.; Wang,J.; Shen,Y.; Zhou,B.; Duan,L.; Cheung,C.L.; Ma,C.; Lycett,S.J.; Leung,C.Y.H.; Chen,X.; Li,L.; Hong,W.; Chai,Y.; Zhou,L.; Liang,H.; Ou,Z.; Liu,Y.; Farooqui,A.; Kelvin,D.J.; Poon,L.L.M.; Smith,D.K.; Pybus,O.G.; Leung,G.M.; Shu,Y.; Webster,R.G.; Webby,R.J.; Peiris,J.S.M.; Rambaut,A.; Zhu,H.; Guan,Y.
EPI469797	HA	China	2013-Sep-01	EPI_ISL_146460	A/chicken/Wenzhou/622/2013			Lam,T.T.Y.; Wang,J.; Shen,Y.; Zhou,B.; Duan,L.; Cheung,C.L.; Ma,C.; Lycett,S.J.; Leung,C.Y.H.; Chen,X.; Li,L.; Hong,W.; Chai,Y.; Zhou,L.; Liang,H.; Ou,Z.; Liu,Y.; Farooqui,A.; Kelvin,D.J.; Poon,L.L.M.; Smith,D.K.; Pybus,O.G.; Leung,G.M.; Shu,Y.; Webster,R.G.; Webby,R.J.; Peiris,J.S.M.; Rambaut,A.; Zhu,H.; Guan,Y.
EPI469798	HA	China	2013-Sep-01	EPI_ISL_146461	A/chicken/Wenzhou/630/2013			Lam,T.T.Y.; Wang,J.; Shen,Y.; Zhou,B.; Duan,L.; Cheung,C.L.; Ma,C.; Lycett,S.J.; Leung,C.Y.H.; Chen,X.; Li,L.; Hong,W.; Chai,Y.; Zhou,L.; Liang,H.; Ou,Z.; Liu,Y.; Farooqui,A.; Kelvin,D.J.; Poon,L.L.M.; Smith,D.K.; Pybus,O.G.; Leung,G.M.; Shu,Y.; Webster,R.G.; Webby,R.J.; Peiris,J.S.M.; Rambaut,A.; Zhu,H.; Guan,Y.
EPI469799	HA	China	2013-Sep-01	EPI_ISL_146462	A/chicken/Rizhao/81/2013			Lam,T.T.Y.; Wang,J.; Shen,Y.; Zhou,B.; Duan,L.; Cheung,C.L.; Ma,C.; Lycett,S.J.; Leung,C.Y.H.; Chen,X.; Li,L.; Hong,W.; Chai,Y.; Zhou,L.; Liang,H.; Ou,Z.; Liu,Y.; Farooqui,A.; Kelvin,D.J.; Poon,L.L.M.; Smith,D.K.; Pybus,O.G.; Leung,G.M.; Shu,Y.; Webster,R.G.; Webby,R.J.; Peiris,J.S.M.; Rambaut,A.; Zhu,H.; Guan,Y.
EPI469800	HA	China	2013-Sep-01	EPI_ISL_146463	A/chicken/Rizhao/267/2013			Lam,T.T.Y.; Wang,J.; Shen,Y.; Zhou,B.; Duan,L.; Cheung,C.L.; Ma,C.; Lycett,S.J.; Leung,C.Y.H.; Chen,X.; Li,L.; Hong,W.; Chai,Y.; Zhou,L.; Liang,H.; Ou,Z.; Liu,Y.; Farooqui,A.; Kelvin,D.J.; Poon,L.L.M.; Smith,D.K.; Pybus,O.G.; Leung,G.M.; Shu,Y.; Webster,R.G.; Webby,R.J.; Peiris,J.S.M.; Rambaut,A.; Zhu,H.; Guan,Y.
EPI469801	HA	China	2013-Sep-01	EPI_ISL_146464	A/chicken/Rizhao/836/2013			Lam,T.T.Y.; Wang,J.; Shen,Y.; Zhou,B.; Duan,L.; Cheung,C.L.; Ma,C.; Lycett,S.J.; Leung,C.Y.H.; Chen,X.; Li,L.; Hong,W.; Chai,Y.; Zhou,L.; Liang,H.; Ou,Z.; Liu,Y.; Farooqui,A.; Kelvin,D.J.; Poon,L.L.M.; Smith,D.K.; Pybus,O.G.; Leung,G.M.; Shu,Y.; Webster,R.G.; Webby,R.J.; Peiris,J.S.M.; Rambaut,A.; Zhu,H.; Guan,Y.
EPI469802	HA	China	2013-Sep-01	EPI_ISL_146465	A/chicken/Rizhao/1207/2013			Lam,T.T.Y.; Wang,J.; Shen,Y.; Zhou,B.; Duan,L.; Cheung,C.L.; Ma,C.; Lycett,S.J.; Leung,C.Y.H.; Chen,X.; Li,L.; Hong,W.; Chai,Y.; Zhou,L.; Liang,H.; Ou,Z.; Liu,Y.; Farooqui,A.; Kelvin,D.J.; Poon,L.L.M.; Smith,D.K.; Pybus,O.G.; Leung,G.M.; Shu,Y.; Webster,R.G.; Webby,R.J.; Peiris,J.S.M.; Rambaut,A.; Zhu,H.; Guan,Y.
EPI469803	HA	China	2013-Sep-01	EPI_ISL_146466	A/chicken/Rizhao/719/2013			Lam,T.T.Y.; Wang,J.; Shen,Y.; Zhou,B.; Duan,L.; Cheung,C.L.; Ma,C.; Lycett,S.J.; Leung,C.Y.H.; Chen,X.; Li,L.; Hong,W.; Chai,Y.; Zhou,L.; Liang,H.; Ou,Z.; Liu,Y.; Farooqui,A.; Kelvin,D.J.; Poon,L.L.M.; Smith,D.K.; Pybus,O.G.; Leung,G.M.; Shu,Y.; Webster,R.G.; Webby,R.J.; Peiris,J.S.M.; Rambaut,A.; Zhu,H.; Guan,Y.
EPI469811	HA	China	2013-Jan-01	EPI_ISL_146467	A/silkie chicken/Wenzhou/814/2013			Lam,T.T.Y.; Wang,J.; Shen,Y.; Zhou,B.; Duan,L.; Cheung,C.L.; Ma,C.; Lycett,S.J.; Leung,C.Y.H.; Chen,X.; Li,L.; Hong,W.; Chai,Y.; Zhou,L.; Liang,H.; Ou,Z.; Liu,Y.; Farooqui,A.; Kelvin,D.J.; Poon,L.L.M.; Smith,D.K.; Pybus,O.G.; Leung,G.M.; Shu,Y.; Webster,R.G.; Webby,R.J.; Peiris,J.S.M.; Rambaut,A.; Zhu,H.; Guan,Y.
EPI469812	HA	China	2013-Jan-01	EPI_ISL_146468	A/silkie chicken/Wenzhou/778/2013			Lam,T.T.Y.; Wang,J.; Shen,Y.; Zhou,B.; Duan,L.; Cheung,C.L.; Ma,C.; Lycett,S.J.; Leung,C.Y.H.; Chen,X.; Li,L.; Hong,W.; Chai,Y.; Zhou,L.; Liang,H.; Ou,Z.; Liu,Y.; Farooqui,A.; Kelvin,D.J.; Poon,L.L.M.; Smith,D.K.; Pybus,O.G.; Leung,G.M.; Shu,Y.; Webster,R.G.; Webby,R.J.; Peiris,J.S.M.; Rambaut,A.; Zhu,H.; Guan,Y.
EPI469813	HA	China	2013-Jan-01	EPI_ISL_146469	A/silkie chicken/Wenzhou/786/2013			Lam,T.T.Y.; Wang,J.; Shen,Y.; Zhou,B.; Duan,L.; Cheung,C.L.; Ma,C.; Lycett,S.J.; Leung,C.Y.H.; Chen,X.; Li,L.; Hong,W.; Chai,Y.; Zhou,L.; Liang,H.; Ou,Z.; Liu,Y.; Farooqui,A.; Kelvin,D.J.; Poon,L.L.M.; Smith,D.K.; Pybus,O.G.; Leung,G.M.; Shu,Y.; Webster,R.G.; Webby,R.J.; Peiris,J.S.M.; Rambaut,A.; Zhu,H.; Guan,Y.
EPI469814	HA	China	2013-Jan-01	EPI_ISL_146470	A/silkie chicken/Wenzhou/796/2013			Lam,T.T.Y.; Wang,J.; Shen,Y.; Zhou,B.; Duan,L.; Cheung,C.L.; Ma,C.; Lycett,S.J.; Leung,C.Y.H.; Chen,X.; Li,L.; Hong,W.; Chai,Y.; Zhou,L.; Liang,H.; Ou,Z.; Liu,Y.; Farooqui,A.; Kelvin,D.J.; Poon,L.L.M.; Smith,D.K.; Pybus,O.G.; Leung,G.M.; Shu,Y.; Webster,R.G.; Webby,R.J.; Peiris,J.S.M.; Rambaut,A.; Zhu,H.; Guan,Y.
EPI469815	HA	China	2013-Jan-01	EPI_ISL_146471	A/silkie chicken/Wenzhou/804/2013			Lam,T.T.Y.; Wang,J.; Shen,Y.; Zhou,B.; Duan,L.; Cheung,C.L.; Ma,C.; Lycett,S.J.; Leung,C.Y.H.; Chen,X.; Li,L.; Hong,W.; Chai,Y.; Zhou,L.; Liang,H.; Ou,Z.; Liu,Y.; Farooqui,A.; Kelvin,D.J.; Poon,L.L.M.; Smith,D.K.; Pybus,O.G.; Leung,G.M.; Shu,Y.; Webster,R.G.; Webby,R.J.; Peiris,J.S.M.; Rambaut,A.; Zhu,H.; Guan,Y.
EPI470818	HA	Korea, Republic of	1996-Sep-01	EPI_ISL_146688	A/chicken/Korea/25232-96006/1996			Baranovich,T.; Marathe,B.M.; Bridges,O.; Burnham,A.; Carey,D.; Cline,T.D.; Crumpton,J.-C.; DeBeauchamp,J.; Duan,S.; Ducatez,M.; Elhabesh,H.; Fabrizio,T.; Forrest,H.; Franks,J.; Freiden,P.; Jeevan,T.; Jones,J.; Bryan,K.S.; Erik,K.A.; Lisa,K.A.; Kocer,Z.A.; Little,B.; McLaren,L.; Meliopoulos,V.A.; O&apos;Brien,K.; Oguin,T.; Oshansky,C.M.; Rubrum,A.; Sanders,C.J.; Seiler,P.; Seufzer,B.; Shanmuganath…
EPI470824	HA	Korea, Republic of	2004-Sep-01	EPI_ISL_146690	A/chicken/Korea/S26/2004			Baranovich,T.; Marathe,B.M.; Bridges,O.; Burnham,A.; Carey,D.; Cline,T.D.; Crumpton,J.-C.; DeBeauchamp,J.; Duan,S.; Ducatez,M.; Elhabesh,H.; Fabrizio,T.; Forrest,H.; Franks,J.; Freiden,P.; Jeevan,T.; Jones,J.; Bryan,K.S.; Erik,K.A.; Lisa,K.A.; Kocer,Z.A.; Little,B.; McLaren,L.; Meliopoulos,V.A.; O&apos;Brien,K.; Oguin,T.; Oshansky,C.M.; Rubrum,A.; Sanders,C.J.; Seiler,P.; Seufzer,B.; Shanmuganath…
EPI470828	HA	Pakistan	2004-Sep-01	EPI_ISL_146691	A/chicken/Faisalabad/NARC-805/2004			Baranovich,T.; Marathe,B.M.; Bridges,O.; Burnham,A.; Carey,D.; Cline,T.D.; Crumpton,J.-C.; DeBeauchamp,J.; Duan,S.; Ducatez,M.; Elhabesh,H.; Fabrizio,T.; Forrest,H.; Franks,J.; Freiden,P.; Jeevan,T.; Jones,J.; Bryan,K.S.; Erik,K.A.; Lisa,K.A.; Kocer,Z.A.; Little,B.; McLaren,L.; Meliopoulos,V.A.; O&apos;Brien,K.; Oguin,T.; Oshansky,C.M.; Rubrum,A.; Sanders,C.J.; Seiler,P.; Seufzer,B.; Shanmuganath…
EPI470830	HA	Hong Kong (SAR)	2008-Sep-01	EPI_ISL_146692	A/chicken/Hong Kong/YU158/2008			Baranovich,T.; Marathe,B.M.; Bridges,O.; Burnham,A.; Carey,D.; Cline,T.D.; Crumpton,J.-C.; DeBeauchamp,J.; Duan,S.; Ducatez,M.; Elhabesh,H.; Fabrizio,T.; Forrest,H.; Franks,J.; Freiden,P.; Jeevan,T.; Jones,J.; Bryan,K.S.; Erik,K.A.; Lisa,K.A.; Kocer,Z.A.; Little,B.; McLaren,L.; Meliopoulos,V.A.; O&apos;Brien,K.; Oguin,T.; Oshansky,C.M.; Rubrum,A.; Sanders,C.J.; Seiler,P.; Seufzer,B.; Shanmuganath…
EPI470852	HA	Pakistan	2005-Sep-01	EPI_ISL_146697	A/chicken/Pakistan/NARC-1541/2005			Baranovich,T.; Marathe,B.M.; Bridges,O.; Burnham,A.; Carey,D.; Cline,T.D.; Crumpton,J.-C.; DeBeauchamp,J.; Duan,S.; Ducatez,M.; Elhabesh,H.; Fabrizio,T.; Forrest,H.; Franks,J.; Freiden,P.; Jeevan,T.; Jones,J.; Bryan,K.S.; Erik,K.A.; Lisa,K.A.; Kocer,Z.A.; Little,B.; McLaren,L.; Meliopoulos,V.A.; O&apos;Brien,K.; Oguin,T.; Oshansky,C.M.; Rubrum,A.; Sanders,C.J.; Seiler,P.; Seufzer,B.; Shanmuganath…
EPI470859	HA	Hong Kong (SAR)	1997-Sep-01	EPI_ISL_146698	A/chicken/Hong Kong/G9/1997			Baranovich,T.; Marathe,B.M.; Bridges,O.; Burnham,A.; Carey,D.; Cline,T.D.; Crumpton,J.-C.; DeBeauchamp,J.; Duan,S.; Ducatez,M.; Elhabesh,H.; Fabrizio,T.; Forrest,H.; Franks,J.; Freiden,P.; Jeevan,T.; Jones,J.; Bryan,K.S.; Erik,K.A.; Lisa,K.A.; Kocer,Z.A.; Little,B.; McLaren,L.; Meliopoulos,V.A.; O&apos;Brien,K.; Oguin,T.; Oshansky,C.M.; Rubrum,A.; Sanders,C.J.; Seiler,P.; Seufzer,B.; Shanmuganath…
EPI470970	HA	Pakistan	1999-Sep-01	EPI_ISL_146703	A/chicken/Pakistan/2/1999			Baranovich,T.; Marathe,B.M.; Bridges,O.; Burnham,A.; Carey,D.; Cline,T.D.; Crumpton,J.-C.; DeBeauchamp,J.; Duan,S.; Ducatez,M.; Elhabesh,H.; Fabrizio,T.; Forrest,H.; Franks,J.; Freiden,P.; Jeevan,T.; Jones,J.; Bryan,K.S.; Erik,K.A.; Lisa,K.A.; Kocer,Z.A.; Little,B.; McLaren,L.; Meliopoulos,V.A.; O&apos;Brien,K.; Oguin,T.; Oshansky,C.M.; Rubrum,A.; Sanders,C.J.; Seiler,P.; Seufzer,B.; Shanmuganath…
EPI470890	HA	Hong Kong (SAR)	2003-Sep-01	EPI_ISL_146704	A/chicken/Hong Kong/TP38/2003			Baranovich,T.; Marathe,B.M.; Bridges,O.; Burnham,A.; Carey,D.; Cline,T.D.; Crumpton,J.-C.; DeBeauchamp,J.; Duan,S.; Ducatez,M.; Elhabesh,H.; Fabrizio,T.; Forrest,H.; Franks,J.; Freiden,P.; Jeevan,T.; Jones,J.; Bryan,K.S.; Erik,K.A.; Lisa,K.A.; Kocer,Z.A.; Little,B.; McLaren,L.; Meliopoulos,V.A.; O&apos;Brien,K.; Oguin,T.; Oshansky,C.M.; Rubrum,A.; Sanders,C.J.; Seiler,P.; Seufzer,B.; Shanmuganath…
EPI470895	HA	Korea, Republic of	2004-Sep-01	EPI_ISL_146705	A/chicken/Korea/S23/2004			Baranovich,T.; Marathe,B.M.; Bridges,O.; Burnham,A.; Carey,D.; Cline,T.D.; Crumpton,J.-C.; DeBeauchamp,J.; Duan,S.; Ducatez,M.; Elhabesh,H.; Fabrizio,T.; Forrest,H.; Franks,J.; Freiden,P.; Jeevan,T.; Jones,J.; Bryan,K.S.; Erik,K.A.; Lisa,K.A.; Kocer,Z.A.; Little,B.; McLaren,L.; Meliopoulos,V.A.; O&apos;Brien,K.; Oguin,T.; Oshansky,C.M.; Rubrum,A.; Sanders,C.J.; Seiler,P.; Seufzer,B.; Shanmuganath…
EPI470907	HA	China	2005-Sep-01	EPI_ISL_146709	A/chicken/Shantou/22116/2005			Baranovich,T.; Marathe,B.M.; Bridges,O.; Burnham,A.; Carey,D.; Cline,T.D.; Crumpton,J.-C.; DeBeauchamp,J.; Duan,S.; Ducatez,M.; Elhabesh,H.; Fabrizio,T.; Forrest,H.; Franks,J.; Freiden,P.; Jeevan,T.; Jones,J.; Bryan,K.S.; Erik,K.A.; Lisa,K.A.; Kocer,Z.A.; Little,B.; McLaren,L.; Meliopoulos,V.A.; O&apos;Brien,K.; Oguin,T.; Oshansky,C.M.; Rubrum,A.; Sanders,C.J.; Seiler,P.; Seufzer,B.; Shanmuganath…
EPI470909	HA	Pakistan	2005-Sep-01	EPI_ISL_146710	A/chicken/Pakistan/NARC-1617/2005			Baranovich,T.; Marathe,B.M.; Bridges,O.; Burnham,A.; Carey,D.; Cline,T.D.; Crumpton,J.-C.; DeBeauchamp,J.; Duan,S.; Ducatez,M.; Elhabesh,H.; Fabrizio,T.; Forrest,H.; Franks,J.; Freiden,P.; Jeevan,T.; Jones,J.; Bryan,K.S.; Erik,K.A.; Lisa,K.A.; Kocer,Z.A.; Little,B.; McLaren,L.; Meliopoulos,V.A.; O&apos;Brien,K.; Oguin,T.; Oshansky,C.M.; Rubrum,A.; Sanders,C.J.; Seiler,P.; Seufzer,B.; Shanmuganath…
EPI470923	HA	Korea, Republic of	1996-Sep-01	EPI_ISL_146717	A/chicken/Korea/25232-MS96CE6/1996			Baranovich,T.; Marathe,B.M.; Bridges,O.; Burnham,A.; Carey,D.; Cline,T.D.; Crumpton,J.-C.; DeBeauchamp,J.; Duan,S.; Ducatez,M.; Elhabesh,H.; Fabrizio,T.; Forrest,H.; Franks,J.; Freiden,P.; Jeevan,T.; Jones,J.; Bryan,K.S.; Erik,K.A.; Lisa,K.A.; Kocer,Z.A.; Little,B.; McLaren,L.; Meliopoulos,V.A.; O&apos;Brien,K.; Oguin,T.; Oshansky,C.M.; Rubrum,A.; Sanders,C.J.; Seiler,P.; Seufzer,B.; Shanmuganath…
EPI470925	HA	Pakistan	2005-Sep-01	EPI_ISL_146718	A/chicken/Pakistan/NARC-1624/2005			Baranovich,T.; Marathe,B.M.; Bridges,O.; Burnham,A.; Carey,D.; Cline,T.D.; Crumpton,J.-C.; DeBeauchamp,J.; Duan,S.; Ducatez,M.; Elhabesh,H.; Fabrizio,T.; Forrest,H.; Franks,J.; Freiden,P.; Jeevan,T.; Jones,J.; Bryan,K.S.; Erik,K.A.; Lisa,K.A.; Kocer,Z.A.; Little,B.; McLaren,L.; Meliopoulos,V.A.; O&apos;Brien,K.; Oguin,T.; Oshansky,C.M.; Rubrum,A.; Sanders,C.J.; Seiler,P.; Seufzer,B.; Shanmuganath…
EPI470965	HA	China	1994-Sep-01	EPI_ISL_146731	A/chicken/Beijing/1/1994			Baranovich,T.; Marathe,B.M.; Bridges,O.; Burnham,A.; Carey,D.; Cline,T.D.; Crumpton,J.-C.; DeBeauchamp,J.; Duan,S.; Ducatez,M.; Elhabesh,H.; Fabrizio,T.; Forrest,H.; Franks,J.; Freiden,P.; Jeevan,T.; Jones,J.; Bryan,K.S.; Erik,K.A.; Lisa,K.A.; Kocer,Z.A.; Little,B.; McLaren,L.; Meliopoulos,V.A.; O&apos;Brien,K.; Oguin,T.; Oshansky,C.M.; Rubrum,A.; Sanders,C.J.; Seiler,P.; Seufzer,B.; Shanmuganath…
EPI471122	HA	Iran, Islamic Republic of	1998-Jun-01	EPI_ISL_146763	A/chicken/Iran/ZMT-101/1998			Bashashati,M.; Vasfi Marandi,M.; Hemmatzadeh,F.; Sabouri,F.
EPI487061	HA	China	2009-Oct-21	EPI_ISL_150400	A/chicken/Shandong/382/2009			Lin,Z.; Liu,B.; Zhu,Q.
EPI487041	HA	China	2011-Aug-04	EPI_ISL_150401	A/chicken/Shandong/384/2011			Lin,Z.; Liu,B.; Zhu,Q.
EPI487048	HA	China	2005-Apr-23	EPI_ISL_150402	A/chicken/Beijing/243/2005			Lin,Z.; Liu,B.; Zhu,Q.
EPI487054	HA	China	2009-Jul-24	EPI_ISL_150404	A/chicken/Hebei/274/2009			Lin,Z.; Liu,B.; Zhu,Q.
EPI487069	HA	China	2008-Jul-11	EPI_ISL_150407	A/chicken/Henan/323/2008			Lin,Z.; Liu,B.; Zhu,Q.
EPI487100	HA	China	2004-Apr-25	EPI_ISL_150410	A/chicken/Jiangsu/245/2004			Lin,Z.; Liu,B.; Zhu,Q.
EPI487108	HA	China	2007-Jul-05	EPI_ISL_150412	A/chicken/Shandong/251/2007			Lin,Z.; Liu,B.; Zhu,Q.
EPI487123	HA	China	2002-Apr-21	EPI_ISL_150415	A/chicken/Shandong/244/2002			Lin,Z.; Liu,B.; Zhu,Q.
EPI487132	HA	China	2009-Aug-24	EPI_ISL_150418	A/chicken/Shandong/377/2009			Lin,Z.; Liu,B.; Zhu,Q.
EPI487143	HA	China	2001-Jul-18	EPI_ISL_150420	A/chicken/Shandong/241/2001			Lin,Z.; Liu,B.; Zhu,Q.
EPI487151	HA	China	2004-Jul-04	EPI_ISL_150422	A/chicken/Hebei/274/2004			Lin,Z.; Liu,B.; Zhu,Q.
EPI487159	HA	China	2009-Sep-15	EPI_ISL_150424	A/chicken/Henan/323/2009			Lin,Z.; Liu,B.; Zhu,Q.
EPI487167	HA	China	2010-Sep-07	EPI_ISL_150426	A/chicken/Shandong/397/2010			Lin,Z.; Liu,B.; Zhu,Q.
EPI487175	HA	China	2007-Nov-10	EPI_ISL_150427	A/chicken/Shandong/237/2007			Lin,Z.; Liu,B.; Zhu,Q.
EPI487183	HA	China	2008-Jul-18	EPI_ISL_150430	A/chicken/Henan/321/2008			Lin,Z.; Liu,B.; Zhu,Q.
EPI487192	HA	China	2010-May-21	EPI_ISL_150431	A/chicken/Beijing/243/2010			Lin,Z.; Liu,B.; Zhu,Q.
EPI488123	HA	China	2000-Nov-01	EPI_ISL_150701	A/chicken/Nanchang/1-0016/2000			Baranovich,T.; Marathe,B.M.; Bridges,O.; Burnham,A.; Carey,D.; Cline,T.D.; Crumpton,J.-C.; DeBeauchamp,J.; Duan,S.; Ducatez,M.; Elhabesh,H.; Fabrizio,T.; Forrest,H.; Franks,J.; Freiden,P.; Jeevan,T.; Jones,J.; Bryan,K.S.; Erik,K.A.; Lisa,K.A.; Kocer,Z.A.; Little,B.; McLaren,L.; Meliopoulos,V.A.; O&apos;Brien,K.; Oguin,T.; Oshansky,C.M.; Rubrum,A.; Sanders,C.J.; Seiler,P.; Seufzer,B.; Shanmuganath…
EPI515804	HA	China	2013-Apr-16	EPI_ISL_159065	A/Chicken/Nanjing/106-2/2013	Beijing Institute of Microbiology and Epidemiology	Beijing Institute of Microbiology and Epidemiology	Fan, Hang; Liu, Wei; Tong, Yigang; Cao, Wuchun
EPI515813	HA	China	2013-Apr-16	EPI_ISL_159066	A/Chicken/Nanjing/503/2013	Beijing Institute of Microbiology and Epidemiology	Beijing Institute of Microbiology and Epidemiology	Fan, Hang; Liu, Wei; Tong, Yigang; Cao, Wuchun
EPI515822	HA	China	2013-Apr-08	EPI_ISL_159067	A/Chicken/Suzhou/097-2/2013	Beijing Institute of Microbiology and Epidemiology	Beijing Institute of Microbiology and Epidemiology	Fan, Hang; Liu, Wei; Tong, Yigang; Cao, Wuchun
EPI515830	HA	China	2013-Apr-16	EPI_ISL_159068	A/Chicken/Nanjing/023/2013	Beijing Institute of Microbiology and Epidemiology	Beijing Institute of Microbiology and Epidemiology	Fan, Hang; Liu, Wei; Tong, Yigang; Cao, Wuchun
EPI515838	HA	China	2013-Apr-16	EPI_ISL_159069	A/Chicken/Nantong/031-2/2013	Beijing Institute of Microbiology and Epidemiology	Beijing Institute of Microbiology and Epidemiology	Fan, Hang; Liu, Wei; Tong, Yigang; Cao, Wuchun
EPI531653	HA	China	2012-Feb-01	EPI_ISL_162565	A/chicken/Guangdong/JJM02/2012			Shen,H.; Yan,Z.
EPI531654	HA	China	2012-Mar-01	EPI_ISL_162566	A/chicken/Guangdong/H36/2012			Shen,H.; Yan,Z.
EPI531655	HA	China	2012-Mar-01	EPI_ISL_162567	A/chicken/Guangdong/H19/2012			Shen,H.; Yan,Z.
EPI531656	HA	China	2013-Jul-01	EPI_ISL_162568	A/chicken/Guangdong/H07/2013			Shen,H.; Yan,Z.
EPI531657	HA	China	2013-Mar-01	EPI_ISL_162569	A/chicken/Guangdong/DXX03/2013			Shen,H.; Yan,Z.
EPI531658	HA	China	2012-Feb-01	EPI_ISL_162570	A/chicken/Guangdong/DSF02/2012			Shen,H.; Yan,Z.
EPI531659	HA	China	2013-Jan-01	EPI_ISL_162571	A/chicken/Guangdong/CJS01/2013			Shen,H.; Yan,Z.
EPI531660	HA	China	2012-Feb-01	EPI_ISL_162572	A/chicken/Guangdong/CJD02/2012			Shen,H.; Yan,Z.
EPI531661	HA	China	2013-Mar-01	EPI_ISL_162573	A/chicken/Guangdong/CGQ03/2013			Shen,H.; Yan,Z.
EPI531662	HA	China	2012-Feb-01	EPI_ISL_162574	A/chicken/Guangdong/CGH01/2012			Shen,H.; Yan,Z.
EPI531663	HA	China	2012-Dec-01	EPI_ISL_162575	A/chicken/Guangdong/ZMJ12/2012			Shen,H.; Yan,Z.
EPI531664	HA	China	2012-Jan-01	EPI_ISL_162576	A/chicken/Guangdong/YYS01/2012			Shen,H.; Yan,Z.
EPI531665	HA	China	2013-Mar-01	EPI_ISL_162577	A/chicken/Guangdong/WSR03/2013			Shen,H.; Yan,Z.
EPI531666	HA	China	2012-Feb-01	EPI_ISL_162578	A/chicken/Guangdong/WBQ02/2012			Shen,H.; Yan,Z.
EPI531667	HA	China	2013-Mar-01	EPI_ISL_162579	A/chicken/Guangdong/SSF03/2013			Shen,H.; Yan,Z.
EPI531668	HA	China	2012-Jan-01	EPI_ISL_162580	A/chicken/Guangdong/SJR01/2012			Shen,H.; Yan,Z.
EPI531669	HA	China	2012-Jan-01	EPI_ISL_162581	A/chicken/Guangdong/LZL01/2012			Shen,H.; Yan,Z.
EPI531670	HA	China	2012-Jan-01	EPI_ISL_162582	A/chicken/Guangdong/LRZ01/2012			Shen,H.; Yan,Z.
EPI531671	HA	China	2013-Mar-01	EPI_ISL_162583	A/chicken/Guangdong/CGC03/2013			Shen,H.; Yan,Z.
EPI532320	HA	China	2013-Apr-01	EPI_ISL_162876	A/chicken/Zhejiang/C484/2013			Wu,H.; Wu,N.; Guo,C.; Li,L.
EPI532321	HA	China	2013-Apr-01	EPI_ISL_162877	A/chicken/Zhejiang/C487/2013			Wu,H.; Wu,N.; Guo,C.; Li,L.
EPI532322	HA	China	2013-Apr-01	EPI_ISL_162878	A/chicken/Zhejiang/C494/2013			Wu,H.; Wu,N.; Guo,C.; Li,L.
EPI532323	HA	China	2013-Apr-01	EPI_ISL_162879	A/chicken/Zhejiang/C497/2013			Wu,H.; Wu,N.; Guo,C.; Li,L.
EPI542380	HA	China	2012-Aug-08	EPI_ISL_166541	A/chicken/Shandong/818/2012			Yin,Y.; Zhang,Y.; Guo,X.; Liu,L.; Xu,S.; Wang,J.
EPI560121	HA	China	2008-Apr-01	EPI_ISL_170532	A/chicken/Anhui/1/2008			Zhu,Y.
EPI559216	HA	China	2008-Apr-18	EPI_ISL_170885	A/chicken/Guangdong/GD01/2008			Ren,Z.; Lu,Z.; Wang,L.; Huo,Z.; Cui,J.; Zheng,T.; Dai,Q.; Chen,C.; Qin,M.; Chen,M.; Yang,R.
EPI559217	HA	China	2008-Apr-18	EPI_ISL_170886	A/chicken/Guangdong/GD03/2008			Ren,Z.; Lu,Z.; Wang,L.; Huo,Z.; Cui,J.; Zheng,T.; Dai,Q.; Chen,C.; Qin,M.; Chen,M.; Yang,R.
EPI560078	HA	China	2013-Dec-12	EPI_ISL_171251	A/chicken/Shandong/JN01/2013			Diao,Y.; Li,C.
EPI560079	HA	China	2012-Dec-23	EPI_ISL_171252	A/chicken/Shandong/LC02/2012			Diao,Y.; Li,C.; Cheng,B.
EPI560080	HA	China	2013-Dec-25	EPI_ISL_171253	A/chicken/Shandong/TA03/2013			Diao,Y.; Li,C.
EPI560081	HA	China	2013-Dec-12	EPI_ISL_171254	A/chicken/Shandong/TA05/2013			Diao,Y.
EPI560082	HA	China	2013-May-18	EPI_ISL_171255	A/chicken/Shandong/TY03/2013			Diao,Y.; Li,C.
EPI560083	HA	China	2013-Dec-28	EPI_ISL_171256	A/chicken/Shandong/YT07/2013			Diao,Y.; Li,C.
EPI560087	HA	China	2010-Oct-09	EPI_ISL_171260	A/chicken/Shandong/BZ01/2010			Diao,Y.; Li,C.
EPI560088	HA	China	2010-Dec-07	EPI_ISL_171261	A/chicken/Shandong/DY01/2010			Diao,Y.; Li,C.
EPI560089	HA	China	2011-Mar-26	EPI_ISL_171262	A/chicken/Shandong/JN01/2011			Diao,Y.; Li,C.; Li,X.
EPI560090	HA	China	2011-Mar-27	EPI_ISL_171263	A/chicken/Shandong/JN02/2011			Diao,Y.; Li,C.
EPI560091	HA	China	2011-Apr-01	EPI_ISL_171264	A/chicken/Shandong/JN03/2011			Diao,Y.; Li,C.
EPI560092	HA	China	2011-May-10	EPI_ISL_171265	A/chicken/Shandong/JN04/2011			Diao,Y.; Li,C.
EPI560093	HA	China	2012-Nov-28	EPI_ISL_171266	A/chicken/Shandong/LC01/2012			Diao,Y.; Li,C.
EPI560094	HA	China	2011-Jan-16	EPI_ISL_171267	A/chicken/Shandong/MY01/2011			Diao,Y.; Li,C.
EPI560095	HA	China	2011-Jan-09	EPI_ISL_171268	A/chicken/Shandong/QB01/2011			Diao,Y.; Li,C.
EPI560096	HA	China	2013-Dec-01	EPI_ISL_171269	A/chicken/Shandong/QB01/2013			Diao,Y.; Li,C.
EPI560097	HA	China	2011-Jan-25	EPI_ISL_171270	A/chicken/Shandong/QB02/2011			Diao,Y.; Li,C.
EPI560098	HA	China	2012-Oct-25	EPI_ISL_171271	A/chicken/Shandong/TA01/2012			Diao,Y.; Li,C.; Cheng,B.
EPI560099	HA	China	2013-Mar-30	EPI_ISL_171272	A/chicken/Shandong/TA01/2013			Diao,Y.; Li,C.
EPI560100	HA	China	2012-Nov-12	EPI_ISL_171273	A/chicken/Shandong/TA02/2012			Diao,Y.; Li,C.; Cheng,B.
EPI560101	HA	China	2013-Dec-15	EPI_ISL_171274	A/chicken/Shandong/TA02/2013			Diao,Y.; Li,C.
EPI560102	HA	China	2013-Dec-25	EPI_ISL_171275	A/chicken/Shandong/TA04/2013			Diao,Y.; Li,C.
EPI560103	HA	China	2013-Jan-03	EPI_ISL_171276	A/chicken/Shandong/YT01/2013			Diao,Y.; Li,C.
EPI560104	HA	China	2013-Mar-27	EPI_ISL_171277	A/chicken/Shandong/YT02/2013			Diao,Y.; Li,C.
EPI560105	HA	China	2013-May-20	EPI_ISL_171278	A/chicken/Shandong/YT04/2013			Diao,Y.; Li,C.
EPI560106	HA	China	2013-Jun-21	EPI_ISL_171279	A/chicken/Shandong/YT05/2013			Diao,Y.; Li,C.
EPI560107	HA	China	2013-Jul-24	EPI_ISL_171280	A/chicken/Shandong/YT06/2013			Diao,Y.; Li,C.
EPI560108	HA	China	2013-Dec-29	EPI_ISL_171281	A/chicken/Shandong/YT08/2013			Diao,Y.; Li,C.; Cheng,B.
EPI560116	HA	China	2013-Apr-08	EPI_ISL_171289	A/duck/Shandong/RZ01/2013			Diao,Y.; Li,C.
EPI573378	HA	China	2014-Jul-08	EPI_ISL_174447	A/chicken/Shanghai/014/2014			Ge,F.; Mao,X.; Liu,J.
EPI573379	HA	China	2014-Jul-08	EPI_ISL_174449	A/chicken/Shanghai/015/2014			Ge,F.; Mao,X.; Liu,J.
EPI573372	HA	China	2014-Dec-03	EPI_ISL_174450	A/chicken/Shanghai/HY003/2014			Ge,F.; Mao,X.; Liu,J.
EPI573373	HA	China	2014-Dec-03	EPI_ISL_174451	A/chicken/Shanghai/HY004/2014			Ge,F.; Mao,X.; Liu,J.
EPI573374	HA	China	2014-Dec-03	EPI_ISL_174452	A/chicken/Shanghai/HY005/2014			Ge,F.; Mao,X.; Liu,J.
EPI573757	HA	China	2012-Sep-01	EPI_ISL_174546	A/chicken/Yangzhou/2/2012			Yang,X.
EPI573758	HA	China	2013-Feb-01	EPI_ISL_174547	A/chicken/Jiangsu/13/2013			Yang,X.
EPI573759	HA	China	2013-Feb-01	EPI_ISL_174548	A/chicken/Jiangsu/150/2013			Yang,X.
EPI573760	HA	China	2013-Feb-01	EPI_ISL_174549	A/chicken/Jiangsu/177/2013			Yang,X.
EPI573761	HA	China	2013-Mar-01	EPI_ISL_174550	A/chicken/Yangzhou/229/2013			Yang,X.
EPI573762	HA	China	2013-Mar-01	EPI_ISL_174551	A/chicken/Yangzhou/253/2013			Yang,X.
EPI573763	HA	China	2013-Mar-01	EPI_ISL_174552	A/chicken/Yangzhou/254/2013			Yang,X.
EPI573764	HA	China	2013-Mar-01	EPI_ISL_174553	A/chicken/Zhenjiang/298/2013			Yang,X.
EPI573765	HA	China	2013-Mar-01	EPI_ISL_174554	A/chicken/Yangzhou/315/2013			Yang,X.
EPI573766	HA	China	2014-Mar-01	EPI_ISL_174555	A/chicken/Yangzhou/752/2014			Yang,X.
EPI573767	HA	China	2013-Mar-01	EPI_ISL_174556	A/chicken/Jiangsu/454/2013			Yang,X.
EPI573768	HA	China	2013-Mar-01	EPI_ISL_174557	A/chicken/Jiangsu/458/2013			Yang,X.
EPI573769	HA	China	2014-Mar-13	EPI_ISL_174558	A/chicken/Yangzhou/753/2014			Yang,X.
EPI573770	HA	China	2014-Mar-17	EPI_ISL_174559	A/chicken/Yangzhou/754/2014			Yang,X.
EPI573771	HA	China	2013-Apr-01	EPI_ISL_174560	A/chicken/Xuzhou/537/2013			Yang,X.
EPI573772	HA	China	2013-Apr-01	EPI_ISL_174561	A/chicken/Zhenjiang/538/2013			Yang,X.
EPI573773	HA	China	2013-Apr-01	EPI_ISL_174562	A/chicken/Yangzhou/543/2013			Yang,X.
EPI573774	HA	China	2013-Apr-01	EPI_ISL_174563	A/chicken/Yangzhou/562/2013			Yang,X.
EPI573775	HA	China	2013-Apr-01	EPI_ISL_174564	A/chicken/Yangzhou/587/2013			Yang,X.
EPI573776	HA	China	2013-Apr-01	EPI_ISL_174565	A/chicken/Zhenjiang/618/2013			Yang,X.
EPI573777	HA	China	2013-Apr-01	EPI_ISL_174566	A/chicken/Zhenjiang/624/2013			Yang,X.
EPI573778	HA	China	2013-Apr-01	EPI_ISL_174567	A/chicken/Zhenjiang/626/2013			Yang,X.
EPI573779	HA	China	2013-Apr-01	EPI_ISL_174568	A/chicken/Yangzhou/636/2013			Yang,X.
EPI573780	HA	China	2013-Apr-01	EPI_ISL_174569	A/chicken/Yangzhou/640/2013			Yang,X.
EPI573781	HA	China	2013-Apr-01	EPI_ISL_174570	A/chicken/Yangzhou/642/2013			Yang,X.
EPI573782	HA	China	2013-Apr-01	EPI_ISL_174571	A/chicken/Yangzhou/667/2013			Yang,X.
EPI573783	HA	China	2013-Apr-01	EPI_ISL_174572	A/chicken/Yancheng/680/2013			Yang,X.
EPI573784	HA	China	2013-Apr-01	EPI_ISL_174573	A/chicken/Yangzhou/687/2013			Yang,X.
EPI573785	HA	China	2013-Apr-01	EPI_ISL_174574	A/chicken/Yangzhou/689/2013			Yang,X.
EPI573786	HA	China	2013-Mar-01	EPI_ISL_174575	A/chicken/Yangzhou/707/2013			Yang,X.
EPI573787	HA	China	2013-Mar-01	EPI_ISL_174576	A/chicken/Yangzhou/708/2013			Yang,X.
EPI573788	HA	China	2013-Mar-01	EPI_ISL_174577	A/chicken/Yangzhou/709/2013			Yang,X.
EPI573789	HA	China	2013-Jun-01	EPI_ISL_174578	A/chicken/Nantong/713/2013			Yang,X.
EPI573790	HA	China	2013-Jun-01	EPI_ISL_174579	A/chicken/Yangzhou/727/2013			Yang,X.
EPI573791	HA	China	2013-Jun-01	EPI_ISL_174580	A/chicken/Yangzhou/737/2013			Yang,X.
EPI573792	HA	China	2013-Jun-01	EPI_ISL_174581	A/chicken/Yangzhou/738/2013			Yang,X.
EPI621315	HA	China	2013-Oct-01	EPI_ISL_190778	A/chicken/Guangdong/FJZ10/2013			Su,X.; Xie,Q.
EPI621316	HA	China	2013-Oct-01	EPI_ISL_190779	A/chicken/Guangdong/WYM10/2013			Su,X.; Xie,Q.
EPI621317	HA	China	2013-Oct-01	EPI_ISL_190780	A/chicken/Guangxi/DX10/2013			Su,X.; Xie,Q.
EPI621318	HA	China	2013-Oct-01	EPI_ISL_190781	A/chicken/Hunan/DZL10/2013			Su,X.; Xie,Q.
EPI621319	HA	China	2013-Nov-01	EPI_ISL_190782	A/chicken/Guangdong/CHL11/2013			Su,X.; Xie,Q.
EPI621320	HA	China	2013-Nov-01	EPI_ISL_190783	A/chicken/Guangdong/GCH11/2013			Su,X.; Xie,Q.
EPI621321	HA	China	2013-Nov-01	EPI_ISL_190784	A/chicken/Guangxi/CYY11/2013			Su,X.; Xie,Q.
EPI621322	HA	China	2013-Nov-01	EPI_ISL_190785	A/chicken/Guangxi/LBJ11/2013			Su,X.; Xie,Q.
EPI621323	HA	China	2013-Nov-01	EPI_ISL_190786	A/chicken/Guangxi/LJF11/2013			Su,X.; Xie,Q.
EPI621324	HA	China	2013-Nov-01	EPI_ISL_190787	A/chicken/Guangxi/NGP11/2013			Su,X.; Xie,Q.
EPI621325	HA	China	2013-Nov-01	EPI_ISL_190788	A/chicken/Guangxi/WLJ11/2013			Su,X.; Xie,Q.
EPI621326	HA	China	2013-Dec-01	EPI_ISL_190789	A/chicken/Guangdong/WZP12/2013			Su,X.; Xie,Q.
EPI621327	HA	China	2013-Dec-01	EPI_ISL_190790	A/chicken/Guangdong/Y112/2013			Su,X.; Xie,Q.
EPI621328	HA	China	2013-Dec-01	EPI_ISL_190791	A/chicken/Guangdong/ZLR12/2013			Su,X.; Xie,Q.
EPI621329	HA	China	2013-Dec-01	EPI_ISL_190792	A/chicken/Guangxi/WSX12/2013			Su,X.; Xie,Q.
EPI621330	HA	China	2013-Dec-01	EPI_ISL_190793	A/chicken/Guangxi/ZH12/2013			Su,X.; Xie,Q.
EPI621331	HA	China	2013-Dec-01	EPI_ISL_190794	A/chicken/Guangxi/ZWP12/2013			Su,X.; Xie,Q.
EPI621332	HA	China	2013-Dec-01	EPI_ISL_190795	A/chicken/Guizhou/LYX12/2013			Su,X.; Xie,Q.
EPI621333	HA	China	2013-Dec-01	EPI_ISL_190796	A/chicken/Guizhou/SMX12/2013			Su,X.; Xie,Q.
EPI621334	HA	China	2013-Dec-01	EPI_ISL_190797	A/chicken/Guizhou/XRJ12/2013			Su,X.; Xie,Q.
EPI621335	HA	China	2013-Dec-01	EPI_ISL_190798	A/chicken/Guizhou/XY12/2013			Su,X.; Xie,Q.
EPI621336	HA	China	2013-Dec-01	EPI_ISL_190799	A/chicken/Guizhou/YD12/2013			Su,X.; Xie,Q.
EPI621337	HA	China	2013-Dec-01	EPI_ISL_190800	A/chicken/Hunan/YLH12/2013			Su,X.; Xie,Q.
EPI621338	HA	China	2013-Dec-01	EPI_ISL_190801	A/chicken/Zhejiang/TJM12/2013			Su,X.; Xie,Q.
EPI621339	HA	China	2014-Jan-01	EPI_ISL_190802	A/chicken/Guangdong/PWH01/2014			Su,X.; Xie,Q.
EPI621340	HA	China	2014-Jan-01	EPI_ISL_190803	A/chicken/Guangdong/ZSQ01/2014			Su,X.; Xie,Q.
EPI621341	HA	China	2014-Jan-01	EPI_ISL_190804	A/chicken/Guangxi/LLZ01/2014			Su,X.; Xie,Q.
EPI621342	HA	China	2014-Jan-01	EPI_ISL_190805	A/chicken/Guangxi/LMN01/2014			Su,X.; Xie,Q.
EPI621343	HA	China	2014-Jan-01	EPI_ISL_190806	A/chicken/Guangxi/QGS01/2014			Su,X.; Xie,Q.
EPI621344	HA	China	2014-Jan-01	EPI_ISL_190807	A/chicken/Hubei/YYX01/2014			Su,X.; Xie,Q.
EPI621345	HA	China	2014-Feb-01	EPI_ISL_190808	A/chicken/Guangdong/LGQ02/2014			Su,X.; Xie,Q.
EPI621346	HA	China	2014-Feb-01	EPI_ISL_190809	A/chicken/Guangdong/LGS02/2014			Su,X.; Xie,Q.
EPI621347	HA	China	2014-Feb-01	EPI_ISL_190810	A/chicken/Guangxi/CLB02/2014			Su,X.; Xie,Q.
EPI621348	HA	China	2014-Feb-01	EPI_ISL_190811	A/chicken/Guangxi/LDJ02/2014			Su,X.; Xie,Q.
EPI621350	HA	China	2014-Feb-01	EPI_ISL_190813	A/chicken/Jiangsu/JZG02/2014			Su,X.; Xie,Q.
EPI621351	HA	China	2014-Feb-01	EPI_ISL_190814	A/chicken/Jiangsu/YYL02/2014			Su,X.; Xie,Q.
EPI621352	HA	China	2014-Feb-01	EPI_ISL_190815	A/chicken/Zhejiang/SJM02/2014			Su,X.; Xie,Q.
EPI621353	HA	China	2014-Feb-01	EPI_ISL_190816	A/chicken/Zhejiang/ZRQ02/2014			Su,X.; Xie,Q.
EPI621354	HA	China	2014-Mar-01	EPI_ISL_190817	A/chicken/Guangdong/LGQ03/2014			Su,X.; Xie,Q.
EPI621355	HA	China	2014-Mar-01	EPI_ISL_190818	A/chicken/Guangdong/LMG03/2014			Su,X.; Xie,Q.
EPI621356	HA	China	2014-Mar-01	EPI_ISL_190819	A/chicken/Jiangsu/FGF03/2014			Su,X.; Xie,Q.
EPI621357	HA	China	2014-Mar-01	EPI_ISL_190820	A/chicken/Jiangsu/FHB03/2014			Su,X.; Xie,Q.
EPI621358	HA	China	2014-Apr-01	EPI_ISL_190821	A/chicken/Guizhou/ZLH04/2014			Su,X.; Xie,Q.
EPI621359	HA	China	2014-Apr-01	EPI_ISL_190822	A/chicken/Zhejiang/NJQ04/2014			Su,X.; Xie,Q.
EPI621360	HA	China	2014-Apr-01	EPI_ISL_190823	A/chicken/Zhejiang/ZJP04/2014			Su,X.; Xie,Q.
EPI621361	HA	China	2014-Oct-01	EPI_ISL_190824	A/chicken/Guangxi/QQX10/2014			Su,X.; Xie,Q.
EPI621362	HA	China	2015-Jan-01	EPI_ISL_190825	A/chicken/Guangdong/KPH01/2015			Su,X.; Xie,Q.
EPI621363	HA	China	2015-Jan-01	EPI_ISL_190826	A/chicken/Guangdong/KPL01/2015			Su,X.; Xie,Q.
EPI621364	HA	China	2015-Jan-01	EPI_ISL_190827	A/chicken/Guangdong/KPS01/2015			Su,X.; Xie,Q.
EPI621365	HA	China	2015-Jan-01	EPI_ISL_190828	A/chicken/Guangxi/GX01/2015			Su,X.; Xie,Q.
EPI621366	HA	China	2015-Jan-01	EPI_ISL_190829	A/chicken/Henan/SH01/2015			Su,X.; Xie,Q.
EPI623588	HA	Korea, Republic of	2007-Apr-19	EPI_ISL_191469	A/chicken/Korea/KU618/2007			Lee,D.-H.
EPI623592	HA	Korea, Republic of	2007-Dec-03	EPI_ISL_191473	A/chicken/Korea/KU1627/2007			Lee,D.-H.
EPI623595	HA	Korea, Republic of	2008-Apr-04	EPI_ISL_191476	A/chicken/Korea/KU438/2008			Lee,D.-H.
EPI623601	HA	Korea, Republic of	2008-Feb-01	EPI_ISL_191482	A/chicken/Korea/KU178/2008			Lee,D.-H.
EPI623618	HA	China	2014-May-28	EPI_ISL_191490	A/chicken/Hubei/2014			Wang,N.; Liu,X.-J.; Wang,B.; Zhang,S.-H.; Ge,X.-Y.
EPI641384	HA	China	2015-May-05	EPI_ISL_195303	A/chicken/Shandong/1167/2015			Tan,L.; Xu,C.T.; Zhao,X.; Huang,Q.; Huang,Y.; Zhu,F.; Gao,D.; Zhang,L.; Yang,S.; Zhang,X.
EPI658375	HA	China	2015-May-06	EPI_ISL_198995	A/chicken/Jiangxi/05.06 NCDZT0077B-P/2015(H9N2)		Institute of Microbiology, Chinese Academy of Sciences
EPI658527	HA	China	2015-Mar-06	EPI_ISL_199014	A/chicken/Hubei/03.06 WHWTZ0117-O/2015(H9N2)		Institute of Microbiology, Chinese Academy of Sciences
EPI658575	HA	China	2015-Mar-06	EPI_ISL_199020	A/chicken/Hubei/03.06 WHWTZ0048-P/2015(H9N2)		Institute of Microbiology, Chinese Academy of Sciences
EPI658599	HA	China	2015-Mar-06	EPI_ISL_199023	A/chicken/Hubei/03.06 WHWTZ0068-P/2015(H9N2)		Institute of Microbiology, Chinese Academy of Sciences
EPI658615	HA	China	2015-Mar-06	EPI_ISL_199025	A/chicken/Hubei/03.06 WHWTZ0088-P/2015(H9N2)		Institute of Microbiology, Chinese Academy of Sciences
EPI658727	HA	China	2015-Apr-22	EPI_ISL_199039	A/chicken/Hunan/04.22 LDDX046-O/2015(H9N2)		Institute of Microbiology, Chinese Academy of Sciences
EPI658735	HA	China	2015-Apr-22	EPI_ISL_199040	A/chicken/Hunan/04.22 LDDX069-O/2015(H9N2)		Institute of Microbiology, Chinese Academy of Sciences
EPI659127	HA	China	2015-Mar-16	EPI_ISL_199089	A/chicken/Yunnan/03.16 DQXYL0019-O/2015(H9N2)		Institute of Microbiology, Chinese Academy of Sciences
EPI659199	HA	China	2015-Mar-16	EPI_ISL_199098	A/chicken/Yunnan/03.16 DQXYL0031-O/2015(H9N2)		Institute of Microbiology, Chinese Academy of Sciences
EPI659271	HA	China	2015-Mar-16	EPI_ISL_199107	A/chicken/Yunnan/03.16 DQXYL058-O/2015(H9N2)		Institute of Microbiology, Chinese Academy of Sciences
EPI659415	HA	China	2015-Apr-14	EPI_ISL_199125	A/chicken/Hunan/04.14 YYGK501-O/2015(H9N2)		Institute of Microbiology, Chinese Academy of Sciences
EPI659423	HA	China	2015-Apr-14	EPI_ISL_199126	A/chicken/Hunan/04.14 YYGK506-O/2015(H9N2)		Institute of Microbiology, Chinese Academy of Sciences
EPI659439	HA	China	2015-Apr-14	EPI_ISL_199128	A/chicken/Hunan/04.14 YYGK522-O/2015(H9N2)		Institute of Microbiology, Chinese Academy of Sciences
EPI659447	HA	China	2015-Apr-14	EPI_ISL_199129	A/chicken/Hunan/04.14 YYGK563-P/2015(H9N2)		Institute of Microbiology, Chinese Academy of Sciences
EPI659463	HA	China	2015-Apr-14	EPI_ISL_199131	A/chicken/Hunan/04.14 YYGK521-P/2015(H9N2)		Institute of Microbiology, Chinese Academy of Sciences
EPI659495	HA	China	2015-Apr-14	EPI_ISL_199135	A/chicken/Hunan/04.14 YYXS832-O/2015(H9N2)		Institute of Microbiology, Chinese Academy of Sciences
EPI659823	HA	China	2015-Mar-06	EPI_ISL_199184	A/chicken/Jiangsu/03.06 WXBT054-O/2015(H9N2)		Institute of Microbiology, Chinese Academy of Sciences
EPI659991	HA	China	2015-Apr-23	EPI_ISL_199205	A/chicken/Guangdong/04.23 DGQTXC194-O/2015(H9N2)		Institute of Microbiology, Chinese Academy of Sciences
EPI660151	HA	China	2015-Apr-23	EPI_ISL_199225	A/chicken/Guangdong/04.23 DGQTXC191-P/2015(H9N2)		Institute of Microbiology, Chinese Academy of Sciences
EPI660159	HA	China	2015-Apr-23	EPI_ISL_199226	A/chicken/Guangdong/04.23 DGQTXC194-P/2015(H9N2)		Institute of Microbiology, Chinese Academy of Sciences
EPI660167	HA	China	2015-Apr-23	EPI_ISL_199227	A/chicken/Guangdong/04.23 DGQTXC193-O/2015(H9N2)		Institute of Microbiology, Chinese Academy of Sciences
EPI660175	HA	China	2015-Apr-22	EPI_ISL_199228	A/chicken/Guangdong/04.22 DGCP102-O/2015(H9N2)		Institute of Microbiology, Chinese Academy of Sciences
EPI660375	HA	China	2015-Apr-23	EPI_ISL_199253	A/chicken/Guangdong/04.23 DGQTXC195-P/2015(H9N2)		Institute of Microbiology, Chinese Academy of Sciences
EPI660511	HA	China	2015-Apr-23	EPI_ISL_199270	A/chicken/Guangdong/04.23 DGQTXC191-O/2015(H9N2)		Institute of Microbiology, Chinese Academy of Sciences
EPI660543	HA	China	2015-Apr-22	EPI_ISL_199274	A/chicken/Guangdong/04.22 DGCP101-O/2015(H9N2)		Institute of Microbiology, Chinese Academy of Sciences
EPI660559	HA	China	2015-Apr-23	EPI_ISL_199276	A/chicken/Guangdong/04.23 DGQTXC195-O/2015(H9N2)		Institute of Microbiology, Chinese Academy of Sciences
EPI660607	HA	China	2015-Apr-22	EPI_ISL_199282	A/chicken/Guangdong/04.22 DGCP100-O/2015(H9N2)		Institute of Microbiology, Chinese Academy of Sciences
EPI661447	HA	China	2015-Feb-06	EPI_ISL_199387	A/chicken/Jiangsu/02.06 NJLC068-O/2015(H9N2)		Institute of Microbiology, Chinese Academy of Sciences
EPI661935	HA	China	2015-Apr-15	EPI_ISL_199448	A/chicken/Guangdong/04.15 SZBAXQ005/2015(H9N2)		Institute of Microbiology, Chinese Academy of Sciences
EPI680792	HA	China	2013-Apr-08	EPI_ISL_203657	A/chicken/Zhejiang/C482/2013			Wu,H.; Peng,X.; Cheng,L.; Lu,X.; Jin,C.; Xie,T.; Yao,H.; Wu,N.
EPI680793	HA	China	2013-Apr-08	EPI_ISL_203658	A/chicken/Zhejiang/C485/2013			Wu,H.; Peng,X.; Cheng,L.; Lu,X.; Jin,C.; Xie,T.; Yao,H.; Wu,N.
EPI680794	HA	China	2013-Apr-08	EPI_ISL_203659	A/chicken/Zhejiang/C488/2013			Wu,H.; Peng,X.; Cheng,L.; Lu,X.; Jin,C.; Xie,T.; Yao,H.; Wu,N.
EPI680795	HA	China	2013-Apr-08	EPI_ISL_203660	A/chicken/Zhejiang/C489/2013			Wu,H.; Peng,X.; Cheng,L.; Lu,X.; Jin,C.; Xie,T.; Yao,H.; Wu,N.
EPI680796	HA	China	2013-Apr-09	EPI_ISL_203661	A/chicken/Zhejiang/C493/2013			Wu,H.; Peng,X.; Cheng,L.; Lu,X.; Jin,C.; Xie,T.; Yao,H.; Wu,N.
EPI680797	HA	China	2013-Apr-09	EPI_ISL_203662	A/chicken/Zhejiang/C496/2013			Wu,H.; Peng,X.; Cheng,L.; Lu,X.; Jin,C.; Xie,T.; Yao,H.; Wu,N.
EPI680798	HA	China	2013-Apr-09	EPI_ISL_203663	A/chicken/Zhejiang/C4910/2013			Wu,H.; Peng,X.; Cheng,L.; Lu,X.; Jin,C.; Xie,T.; Yao,H.; Wu,N.
EPI680799	HA	China	2013-Jul-19	EPI_ISL_203664	A/chicken/Zhejiang/C7195/2013			Wu,H.; Peng,X.; Cheng,L.; Lu,X.; Jin,C.; Xie,T.; Yao,H.; Wu,N.
EPI680800	HA	China	2013-Jul-19	EPI_ISL_203665	A/chicken/Zhejiang/C7199/2013			Wu,H.; Peng,X.; Cheng,L.; Lu,X.; Jin,C.; Xie,T.; Yao,H.; Wu,N.
EPI680801	HA	China	2013-Jul-19	EPI_ISL_203666	A/chicken/Zhejiang/C71914/2013			Wu,H.; Peng,X.; Cheng,L.; Lu,X.; Jin,C.; Xie,T.; Yao,H.; Wu,N.
EPI680802	HA	China	2013-Jul-19	EPI_ISL_203667	A/chicken/Zhejiang/C71916/2013			Wu,H.; Peng,X.; Cheng,L.; Lu,X.; Jin,C.; Xie,T.; Yao,H.; Wu,N.
EPI680803	HA	China	2013-Jul-19	EPI_ISL_203668	A/chicken/Zhejiang/C71921/2013			Wu,H.; Peng,X.; Cheng,L.; Lu,X.; Jin,C.; Xie,T.; Yao,H.; Wu,N.
EPI680804	HA	China	2013-Jul-19	EPI_ISL_203669	A/chicken/Zhejiang/C71926/2013			Wu,H.; Peng,X.; Cheng,L.; Lu,X.; Jin,C.; Xie,T.; Yao,H.; Wu,N.
EPI680805	HA	China	2013-Oct-16	EPI_ISL_203670	A/chicken/Zhejiang/C1/2013			Wu,H.; Peng,X.; Cheng,L.; Lu,X.; Jin,C.; Xie,T.; Yao,H.; Wu,N.
EPI680806	HA	China	2013-Oct-16	EPI_ISL_203671	A/chicken/Zhejiang/C2/2013			Wu,H.; Peng,X.; Cheng,L.; Lu,X.; Jin,C.; Xie,T.; Yao,H.; Wu,N.
EPI680807	HA	China	2013-Oct-16	EPI_ISL_203672	A/chicken/Zhejiang/C3/2013			Wu,H.; Peng,X.; Cheng,L.; Lu,X.; Jin,C.; Xie,T.; Yao,H.; Wu,N.
EPI680808	HA	China	2013-Oct-16	EPI_ISL_203673	A/chicken/Zhejiang/C16/2013			Wu,H.; Peng,X.; Cheng,L.; Lu,X.; Jin,C.; Xie,T.; Yao,H.; Wu,N.
EPI680809	HA	China	2013-Oct-16	EPI_ISL_203674	A/chicken/Zhejiang/C19/2013			Wu,H.; Peng,X.; Cheng,L.; Lu,X.; Jin,C.; Xie,T.; Yao,H.; Wu,N.
EPI680810	HA	China	2013-Oct-16	EPI_ISL_203675	A/chicken/Zhejiang/C31/2013			Wu,H.; Peng,X.; Cheng,L.; Lu,X.; Jin,C.; Xie,T.; Yao,H.; Wu,N.
EPI680811	HA	China	2013-Oct-16	EPI_ISL_203676	A/chicken/Zhejiang/C38/2013			Wu,H.; Peng,X.; Cheng,L.; Lu,X.; Jin,C.; Xie,T.; Yao,H.; Wu,N.
EPI680812	HA	China	2013-Oct-16	EPI_ISL_203677	A/chicken/Zhejiang/C45/2013			Wu,H.; Peng,X.; Cheng,L.; Lu,X.; Jin,C.; Xie,T.; Yao,H.; Wu,N.
EPI680813	HA	China	2013-Oct-16	EPI_ISL_203678	A/chicken/Zhejiang/C46/2013			Wu,H.; Peng,X.; Cheng,L.; Lu,X.; Jin,C.; Xie,T.; Yao,H.; Wu,N.
EPI680814	HA	China	2013-Oct-16	EPI_ISL_203679	A/chicken/Zhejiang/C47/2013			Wu,H.; Peng,X.; Cheng,L.; Lu,X.; Jin,C.; Xie,T.; Yao,H.; Wu,N.
EPI680815	HA	China	2013-Oct-16	EPI_ISL_203680	A/chicken/Zhejiang/C50/2013			Wu,H.; Peng,X.; Cheng,L.; Lu,X.; Jin,C.; Xie,T.; Yao,H.; Wu,N.
EPI680816	HA	China	2013-Oct-16	EPI_ISL_203681	A/chicken/Zhejiang/C52/2013			Wu,H.; Peng,X.; Cheng,L.; Lu,X.; Jin,C.; Xie,T.; Yao,H.; Wu,N.
EPI680817	HA	China	2013-Oct-16	EPI_ISL_203682	A/chicken/Zhejiang/C54/2013			Wu,H.; Peng,X.; Cheng,L.; Lu,X.; Jin,C.; Xie,T.; Yao,H.; Wu,N.
EPI680818	HA	China	2013-Oct-16	EPI_ISL_203683	A/chicken/Zhejiang/C55/2013			Wu,H.; Peng,X.; Cheng,L.; Lu,X.; Jin,C.; Xie,T.; Yao,H.; Wu,N.
EPI680819	HA	China	2013-Oct-16	EPI_ISL_203684	A/chicken/Zhejiang/C58/2013			Wu,H.; Peng,X.; Cheng,L.; Lu,X.; Jin,C.; Xie,T.; Yao,H.; Wu,N.
EPI680820	HA	China	2013-Oct-16	EPI_ISL_203685	A/chicken/Zhejiang/C2-5/2013			Wu,H.; Peng,X.; Cheng,L.; Lu,X.; Jin,C.; Xie,T.; Yao,H.; Wu,N.
EPI680821	HA	China	2013-Oct-24	EPI_ISL_203686	A/chicken/Zhejiang/W41/2013			Wu,H.; Peng,X.; Cheng,L.; Lu,X.; Jin,C.; Xie,T.; Yao,H.; Wu,N.
EPI680822	HA	China	2013-Nov-14	EPI_ISL_203687	A/chicken/Zhejiang/3C2/2013			Wu,H.; Peng,X.; Cheng,L.; Lu,X.; Jin,C.; Xie,T.; Yao,H.; Wu,N.
EPI680823	HA	China	2013-Nov-14	EPI_ISL_203688	A/chicken/Zhejiang/3C7/2013			Wu,H.; Peng,X.; Cheng,L.; Lu,X.; Jin,C.; Xie,T.; Yao,H.; Wu,N.
EPI680824	HA	China	2013-Nov-14	EPI_ISL_203689	A/chicken/Zhejiang/3C19/2013			Wu,H.; Peng,X.; Cheng,L.; Lu,X.; Jin,C.; Xie,T.; Yao,H.; Wu,N.
EPI680825	HA	China	2013-Nov-14	EPI_ISL_203690	A/chicken/Zhejiang/3C22/2013			Wu,H.; Peng,X.; Cheng,L.; Lu,X.; Jin,C.; Xie,T.; Yao,H.; Wu,N.
EPI680826	HA	China	2013-Nov-14	EPI_ISL_203691	A/chicken/Zhejiang/3C31/2013			Wu,H.; Peng,X.; Cheng,L.; Lu,X.; Jin,C.; Xie,T.; Yao,H.; Wu,N.
EPI680827	HA	China	2013-Nov-26	EPI_ISL_203692	A/chicken/Zhejiang/4C91/2013			Wu,H.; Peng,X.; Cheng,L.; Lu,X.; Jin,C.; Xie,T.; Yao,H.; Wu,N.
EPI680828	HA	China	2013-Nov-26	EPI_ISL_203693	A/chicken/Zhejiang/4C105/2013			Wu,H.; Peng,X.; Cheng,L.; Lu,X.; Jin,C.; Xie,T.; Yao,H.; Wu,N.
EPI681098	HA	China	2014-Apr-10	EPI_ISL_203711	A/chicken/Zhejiang/3C9/2014			Wu,H.; Peng,X.; Cheng,L.; Lu,X.; Jin,C.; Xie,T.; Yao,H.; Wu,N.
EPI681099	HA	China	2014-Apr-10	EPI_ISL_203712	A/chicken/Zhejiang/3C14/2014			Wu,H.; Peng,X.; Cheng,L.; Lu,X.; Jin,C.; Xie,T.; Yao,H.; Wu,N.
EPI681100	HA	China	2014-Apr-10	EPI_ISL_203713	A/chicken/Zhejiang/3C28/2014			Wu,H.; Peng,X.; Cheng,L.; Lu,X.; Jin,C.; Xie,T.; Yao,H.; Wu,N.
EPI681101	HA	China	2014-Apr-10	EPI_ISL_203714	A/chicken/Zhejiang/3C34/2014			Wu,H.; Peng,X.; Cheng,L.; Lu,X.; Jin,C.; Xie,T.; Yao,H.; Wu,N.
EPI681102	HA	China	2014-Apr-10	EPI_ISL_203715	A/chicken/Zhejiang/3C37/2014			Wu,H.; Peng,X.; Cheng,L.; Lu,X.; Jin,C.; Xie,T.; Yao,H.; Wu,N.
EPI681103	HA	China	2014-Jul-07	EPI_ISL_203716	A/chicken/Zhejiang/77082/2014			Wu,H.; Peng,X.; Cheng,L.; Lu,X.; Jin,C.; Xie,T.; Yao,H.; Wu,N.
EPI681104	HA	China	2014-Jul-27	EPI_ISL_203717	A/chicken/Zhejiang/727063/2014			Wu,H.; Peng,X.; Cheng,L.; Lu,X.; Jin,C.; Xie,T.; Yao,H.; Wu,N.
EPI681105	HA	China	2014-Jul-27	EPI_ISL_203718	A/chicken/Zhejiang/727192/2014			Wu,H.; Peng,X.; Cheng,L.; Lu,X.; Jin,C.; Xie,T.; Yao,H.; Wu,N.
EPI681106	HA	China	2014-Jul-27	EPI_ISL_203719	A/chicken/Zhejiang/727198/2014			Wu,H.; Peng,X.; Cheng,L.; Lu,X.; Jin,C.; Xie,T.; Yao,H.; Wu,N.
EPI681107	HA	China	2014-Sep-25	EPI_ISL_203720	A/chicken/Zhejiang/925018/2014			Wu,H.; Peng,X.; Cheng,L.; Lu,X.; Jin,C.; Xie,T.; Yao,H.; Wu,N.
EPI681108	HA	China	2014-Sep-25	EPI_ISL_203721	A/chicken/Zhejiang/925060/2014			Wu,H.; Peng,X.; Cheng,L.; Lu,X.; Jin,C.; Xie,T.; Yao,H.; Wu,N.
EPI681109	HA	China	2014-Sep-25	EPI_ISL_203722	A/chicken/Zhejiang/925117/2014			Wu,H.; Peng,X.; Cheng,L.; Lu,X.; Jin,C.; Xie,T.; Yao,H.; Wu,N.
EPI681110	HA	China	2014-Sep-25	EPI_ISL_203723	A/chicken/Zhejiang/925122/2014			Wu,H.; Peng,X.; Cheng,L.; Lu,X.; Jin,C.; Xie,T.; Yao,H.; Wu,N.
EPI681111	HA	China	2014-Sep-25	EPI_ISL_203724	A/chicken/Zhejiang/925134/2014			Wu,H.; Peng,X.; Cheng,L.; Lu,X.; Jin,C.; Xie,T.; Yao,H.; Wu,N.
EPI681112	HA	China	2014-Sep-25	EPI_ISL_203725	A/chicken/Zhejiang/925159/2014			Wu,H.; Peng,X.; Cheng,L.; Lu,X.; Jin,C.; Xie,T.; Yao,H.; Wu,N.
EPI729777	HA	China	2015-Jan-01	EPI_ISL_215582	A/chicken/Shanghai/02/2015			Ge,F.
EPI729778	HA	China	2015-May-01	EPI_ISL_215583	A/chicken/Shanghai/06/2015			Ge,F.
EPI729779	HA	China	2015-May-01	EPI_ISL_215584	A/chicken/Shanghai/15/2015			Ge,F.
EPI897290	HA	Myanmar	2015-Jun-01	EPI_ISL_244959	A/chicken/Myanmar/NK-2/2015			Lin,T.N.; Nonthabenjawan,N.; Chaiyawong,S.; Bunpapong,N.; Boonyapisitsopa,S.; Janetanakit,T.; Mon,P.P.; Mon,H.H.; Oo,K.N.; Oo,S.M.; Win,M.M.; Amonsin,A.
EPI897298	HA	Myanmar	2015-Jun-01	EPI_ISL_244960	A/chicken/Myanmar/NK-4/2015			Lin,T.N.; Nonthabenjawan,N.; Chaiyawong,S.; Bunpapong,N.; Boonyapisitsopa,S.; Janetanakit,T.; Mon,P.P.; Mon,H.H.; Oo,K.N.; Oo,S.M.; Win,M.M.; Amonsin,A.
EPI897306	HA	Myanmar	2015-Jun-01	EPI_ISL_244961	A/chicken/Myanmar/NK-5/2015			Lin,T.N.; Nonthabenjawan,N.; Chaiyawong,S.; Bunpapong,N.; Boonyapisitsopa,S.; Janetanakit,T.; Mon,P.P.; Mon,H.H.; Oo,K.N.; Oo,S.M.; Win,M.M.; Amonsin,A.
EPI942863	HA	China	2013-Nov-02	EPI_ISL_253016	A/chicken/Sichuan/LB/2013			Xia,J.; Cui,J.Q.; He,X.; Liu,Y.Y.; Yao,K.C.; Cao,S.J.; Han,X.F.; Huang,Y.; Cui,J.-Q.
EPI942864	HA	China	2014-May-19	EPI_ISL_253017	A/chicken/Sichuan/XJ/2014			Xia,J.; Cui,J.Q.; He,X.; Liu,Y.Y.; Yao,K.C.; Cao,S.J.; Han,X.F.; Huang,Y.; Cui,J.-Q.
EPI942865	HA	China	2014-Nov-16	EPI_ISL_253018	A/chicken/Sichuan/YX/2014			Xia,J.; Cui,J.Q.; He,X.; Liu,Y.Y.; Yao,K.C.; Cao,S.J.; Han,X.F.; Huang,Y.; Cui,J.-Q.
EPI942866	HA	China	2015-Apr-22	EPI_ISL_253019	A/chicken/Chongqing/LP/2015			Xia,J.; Cui,J.Q.; He,X.; Liu,Y.Y.; Yao,K.C.; Cao,S.J.; Han,X.F.; Huang,Y.; Cui,J.-Q.
EPI942867	HA	China	2015-Nov-03	EPI_ISL_253020	A/chicken/Guizhou/QZ/2015			Xia,J.; Cui,J.Q.; He,X.; Liu,Y.Y.; Yao,K.C.; Cao,S.J.; Han,X.F.; Huang,Y.; Cui,J.-Q.
EPI942868	HA	China	2015-May-27	EPI_ISL_253021	A/chicken/Sichuan/SZQ60/2015			Xia,J.; Cui,J.Q.; He,X.; Liu,Y.Y.; Yao,K.C.; Cao,S.J.; Han,X.F.; Huang,Y.; Cui,J.-Q.
EPI942869	HA	China	2015-Dec-11	EPI_ISL_253022	A/chicken/Yunnan/A615/2015			Xia,J.; Cui,J.Q.; He,X.; Liu,Y.Y.; Yao,K.C.; Cao,S.J.; Han,X.F.; Huang,Y.; Cui,J.-Q.
EPI942870	HA	China	2015-Dec-11	EPI_ISL_253023	A/chicken/Yunnan/YNKM/2015			Xia,J.; Cui,J.Q.; He,X.; Liu,Y.Y.; Yao,K.C.; Cao,S.J.; Han,X.F.; Huang,Y.; Cui,J.-Q.
EPI963321	HA	Bangladesh	2014-Oct-19	EPI_ISL_256786	A/chicken/Bangladesh/23740/2014			Shanmuganatham,K.; Barman,S.; Marinova-Petkova,A.; Hasan,M.K.; Akhtar,S.; Turner,J.C.; Franks,J.; Walker,D.; Seiler,P.; Friedman,K.; Jones-Engel,L.; McKenzie,P.; Krauss,S.; Webby,R.J.; Feeroz,M.M.; Webster,R.G.
EPI963330	HA	Bangladesh	2014-Oct-19	EPI_ISL_256787	A/chicken/Bangladesh/23727/2014			Shanmuganatham,K.; Barman,S.; Marinova-Petkova,A.; Hasan,M.K.; Akhtar,S.; Turner,J.C.; Franks,J.; Walker,D.; Seiler,P.; Friedman,K.; Jones-Engel,L.; McKenzie,P.; Krauss,S.; Webby,R.J.; Feeroz,M.M.; Webster,R.G.
EPI965250	HA	Bangladesh	2015-Sep-12	EPI_ISL_257044	A/chicken/Bangladesh/26223/2015			Barman,S.; Marinova-Petkova,A.; Hasan,M.K.; Akhtar,S.; Turner,J.C.; Franks,J.; Walker,D.; Seiler,P.; Friedman,K.; Kercher,L.; Kayali,G.; Jones-Engel,L.; McKenzie,P.; Krauss,S.; Webby,R.J.; Feeroz,M.M.; Webster,R.G.
EPI965154	HA	Bangladesh	2015-Aug-27	EPI_ISL_257045	A/chicken/Bangladesh/26115/2015			Barman,S.; Marinova-Petkova,A.; Hasan,M.K.; Akhtar,S.; Turner,J.C.; Franks,J.; Walker,D.; Seiler,P.; Friedman,K.; Kercher,L.; Kayali,G.; Jones-Engel,L.; McKenzie,P.; Krauss,S.; Webby,R.J.; Feeroz,M.M.; Webster,R.G.
EPI965160	HA	Bangladesh	2015-Aug-27	EPI_ISL_257051	A/chicken/Bangladesh/26102/2015			Barman,S.; Marinova-Petkova,A.; Hasan,M.K.; Akhtar,S.; Turner,J.C.; Franks,J.; Walker,D.; Seiler,P.; Friedman,K.; Kercher,L.; Kayali,G.; Jones-Engel,L.; McKenzie,P.; Krauss,S.; Webby,R.J.; Feeroz,M.M.; Webster,R.G.
EPI965173	HA	Bangladesh	2015-Aug-27	EPI_ISL_257059	A/chicken/Bangladesh/26120/2015			Barman,S.; Marinova-Petkova,A.; Hasan,M.K.; Akhtar,S.; Turner,J.C.; Franks,J.; Walker,D.; Seiler,P.; Friedman,K.; Kercher,L.; Kayali,G.; Jones-Engel,L.; McKenzie,P.; Krauss,S.; Webby,R.J.; Feeroz,M.M.; Webster,R.G.
EPI965191	HA	Bangladesh	2015-Dec-23	EPI_ISL_257061	A/chicken/Bangladesh/27871/2015			Barman,S.; Marinova-Petkova,A.; Hasan,M.K.; Akhtar,S.; Turner,J.C.; Franks,J.; Walker,D.; Seiler,P.; Friedman,K.; Kercher,L.; Kayali,G.; Jones-Engel,L.; McKenzie,P.; Krauss,S.; Webby,R.J.; Feeroz,M.M.; Webster,R.G.
EPI965230	HA	Bangladesh	2015-Aug-25	EPI_ISL_257063	A/chicken/Bangladesh/25945/2015			Barman,S.; Marinova-Petkova,A.; Hasan,M.K.; Akhtar,S.; Turner,J.C.; Franks,J.; Walker,D.; Seiler,P.; Friedman,K.; Kercher,L.; Kayali,G.; Jones-Engel,L.; McKenzie,P.; Krauss,S.; Webby,R.J.; Feeroz,M.M.; Webster,R.G.
EPI965190	HA	Bangladesh	2015-Mar-22	EPI_ISL_257068	A/chicken/Bangladesh/24947/2015			Shanmuganatham,K.; Barman,S.; Marinova-Petkova,A.; Hasan,M.K.; Akhtar,S.; Turner,J.C.; Franks,J.; Walker,D.; Seiler,P.; Friedman,K.; Jones-Engel,L.; McKenzie,P.; Krauss,S.; Webby,R.J.; Feeroz,M.M.; Webster,R.G.
EPI965466	HA	Bangladesh	2015-Jan-23	EPI_ISL_257091	A/chicken/Bangladesh/24249/2015			Shanmuganatham,K.; Barman,S.; Marinova-Petkova,A.; Hasan,M.K.; Akhtar,S.; Turner,J.C.; Franks,J.; Walker,D.; Seiler,P.; Friedman,K.; Jones-Engel,L.; McKenzie,P.; Krauss,S.; Webby,R.J.; Feeroz,M.M.; Webster,R.G.
EPI965453	HA	Bangladesh	2015-Aug-25	EPI_ISL_257099	A/chicken/Bangladesh/25946/2015			Barman,S.; Marinova-Petkova,A.; Hasan,M.K.; Akhtar,S.; Turner,J.C.; Franks,J.; Walker,D.; Seiler,P.; Friedman,K.; Kercher,L.; Kayali,G.; Jones-Engel,L.; McKenzie,P.; Krauss,S.; Webby,R.J.; Feeroz,M.M.; Webster,R.G.
EPI1034448	HA	China	2015-Oct-29	EPI_ISL_272724	A/chicken/Shanghai/PT02/2015			Zhu,C.; Hu,C.; Gui,B.; Chen,Q.; Li,X.; Li,Z.
EPI1034449	HA	China	2014-Sep-20	EPI_ISL_272725	A/chicken/Zhejiang/HZ03/2014			Zhu,C.; Hu,C.; Gui,B.; Chen,Q.; Li,X.; Li,Z.
EPI1034450	HA	China	2014-Sep-20	EPI_ISL_272726	A/chicken/Zhejiang/HZ05/2014			Zhu,C.; Hu,C.; Gui,B.; Chen,Q.; Li,X.; Li,Z.
EPI1034452	HA	China	2014-Sep-20	EPI_ISL_272728	A/chicken/Zhejiang/HZ26/2014			Zhu,C.; Hu,C.; Gui,B.; Chen,Q.; Li,X.; Li,Z.
EPI1034453	HA	China	2014-Sep-20	EPI_ISL_272729	A/chicken/Zhejiang/TL27/2014			Zhu,C.; Hu,C.; Gui,B.; Chen,Q.; Li,X.; Li,Z.
EPI1055472	HA	China	2014-Aug-12	EPI_ISL_277056	A/chicken/Wuxi/3083/2014	Beijing Institute of Microbiology and Epidemiology	Beijing Institute of Microbiology and Epidemiology	Maijuan,Ma; Shanhui,Chen; Teng,Zhao
EPI1055477	HA	China	2014-Aug-12	EPI_ISL_277057	A/chicken/Wuxi/3085/2014	Beijing Institute of Microbiology and Epidemiology	Beijing Institute of Microbiology and Epidemiology	Maijuan,Ma; Shanhui,Chen; Teng,Zhao
EPI1055505	HA	China	2015-May-19	EPI_ISL_277061	A/chicken/Wuxi/5854/2015	Beijing Institute of Microbiology and Epidemiology	Beijing Institute of Microbiology and Epidemiology	Maijuan,Ma; Shanhui,Chen; Teng,Zhao
EPI1055508	HA	China	2015-Jun-19	EPI_ISL_277062	A/chicken/Wuxi/5999/2015	Beijing Institute of Microbiology and Epidemiology	Beijing Institute of Microbiology and Epidemiology	Maijuan,Ma; Shanhui,Chen; Teng,Zhao
EPI1055511	HA	China	2015-Jun-19	EPI_ISL_277063	A/chicken/Wuxi/6080/2015	Beijing Institute of Microbiology and Epidemiology	Beijing Institute of Microbiology and Epidemiology	Maijuan,Ma; Shanhui,Chen; Teng,Zhao
EPI1055521	HA	China	2015-Jun-19	EPI_ISL_277064	A/chicken/Wuxi/6082/2015	Beijing Institute of Microbiology and Epidemiology	Beijing Institute of Microbiology and Epidemiology	Maijuan,Ma; Shanhui,Chen; Teng,Zhao
EPI1055605	HA	China	2015-Aug-25	EPI_ISL_277093	A/chicken/Wuxi/6414/2015	Beijing Institute of Microbiology and Epidemiology	Beijing Institute of Microbiology and Epidemiology	Maijuan,Ma; Shanhui,Chen; Teng,Zhao
EPI1055608	HA	China	2015-Aug-13	EPI_ISL_277094	A/chicken/Wuxi/6424/2015	Beijing Institute of Microbiology and Epidemiology	Beijing Institute of Microbiology and Epidemiology	Maijuan,Ma; Shanhui,Chen; Teng,Zhao
EPI1055613	HA	China	2015-Aug-10	EPI_ISL_277095	A/chicken/Wuxi/6435/2015	Beijing Institute of Microbiology and Epidemiology	Beijing Institute of Microbiology and Epidemiology	Maijuan,Ma; Shanhui,Chen; Teng,Zhao
EPI1055621	HA	China	2015-Aug-10	EPI_ISL_277096	A/chicken/Wuxi/6440/2015	Beijing Institute of Microbiology and Epidemiology	Beijing Institute of Microbiology and Epidemiology	Maijuan,Ma; Shanhui,Chen; Teng,Zhao
EPI1055625	HA	China	2015-Aug-10	EPI_ISL_277097	A/chicken/Wuxi/6441/2015	Beijing Institute of Microbiology and Epidemiology	Beijing Institute of Microbiology and Epidemiology	Maijuan,Ma; Shanhui,Chen; Teng,Zhao
EPI1055633	HA	China	2015-Aug-10	EPI_ISL_277098	A/chicken/Wuxi/6442/2015	Beijing Institute of Microbiology and Epidemiology	Beijing Institute of Microbiology and Epidemiology	Maijuan,Ma; Shanhui,Chen; Teng,Zhao
EPI1055641	HA	China	2015-Aug-18	EPI_ISL_277099	A/chicken/Wuxi/6468/2015	Beijing Institute of Microbiology and Epidemiology	Beijing Institute of Microbiology and Epidemiology	Maijuan,Ma; Shanhui,Chen; Teng,Zhao
EPI1055644	HA	China	2015-Aug-18	EPI_ISL_277100	A/chicken/Wuxi/6469/2015	Beijing Institute of Microbiology and Epidemiology	Beijing Institute of Microbiology and Epidemiology	Maijuan,Ma; Shanhui,Chen; Teng,Zhao
EPI1055647	HA	China	2015-Sep-10	EPI_ISL_277101	A/chicken/Wuxi/6638/2015	Beijing Institute of Microbiology and Epidemiology	Beijing Institute of Microbiology and Epidemiology	Maijuan,Ma; Shanhui,Chen; Teng,Zhao
EPI1055650	HA	China	2015-Sep-23	EPI_ISL_277102	A/chicken/Wuxi/6643/2015	Beijing Institute of Microbiology and Epidemiology	Beijing Institute of Microbiology and Epidemiology	Maijuan,Ma; Shanhui,Chen; Teng,Zhao
EPI1055653	HA	China	2015-Sep-25	EPI_ISL_277103	A/duck/Wuxi/6644/2015	Beijing Institute of Microbiology and Epidemiology	Beijing Institute of Microbiology and Epidemiology	Maijuan,Ma; Shanhui,Chen; Teng,Zhao
EPI1055656	HA	China	2015-Sep-25	EPI_ISL_277104	A/chicken/Wuxi/6649/2015	Beijing Institute of Microbiology and Epidemiology	Beijing Institute of Microbiology and Epidemiology	Maijuan,Ma; Shanhui,Chen; Teng,Zhao
EPI1055664	HA	China	2015-Sep-01	EPI_ISL_277105	A/chicken/Wuxi/6650/2015	Beijing Institute of Microbiology and Epidemiology	Beijing Institute of Microbiology and Epidemiology	Maijuan,Ma; Shanhui,Chen; Teng,Zhao
EPI1055672	HA	China	2015-Sep-20	EPI_ISL_277106	A/chicken/Wuxi/6657/2015	Beijing Institute of Microbiology and Epidemiology	Beijing Institute of Microbiology and Epidemiology	Maijuan,Ma; Shanhui,Chen; Teng,Zhao
EPI1055696	HA	China	2015-Sep-17	EPI_ISL_277109	A/chicken/Wuxi/6688/2015	Beijing Institute of Microbiology and Epidemiology	Beijing Institute of Microbiology and Epidemiology	Maijuan,Ma; Shanhui,Chen; Teng,Zhao
EPI1055704	HA	China	2015-Oct-12	EPI_ISL_277110	A/chicken/Wuxi/6808/2015	Beijing Institute of Microbiology and Epidemiology	Beijing Institute of Microbiology and Epidemiology	Maijuan,Ma; Shanhui,Chen; Teng,Zhao
EPI1055712	HA	China	2015-Nov-13	EPI_ISL_277111	A/chicken/Wuxi/7022/2015	Beijing Institute of Microbiology and Epidemiology	Beijing Institute of Microbiology and Epidemiology	Maijuan,Ma; Shanhui,Chen; Teng,Zhao
EPI1055718	HA	China	2015-Nov-17	EPI_ISL_277112	A/chicken/Wuxi/7107/2015	Beijing Institute of Microbiology and Epidemiology	Beijing Institute of Microbiology and Epidemiology	Maijuan,Ma; Shanhui,Chen; Teng,Zhao
EPI1055726	HA	China	2015-Nov-17	EPI_ISL_277113	A/chicken/Wuxi/7109/2015	Beijing Institute of Microbiology and Epidemiology	Beijing Institute of Microbiology and Epidemiology	Maijuan,Ma; Shanhui,Chen; Teng,Zhao
EPI1055730	HA	China	2015-Dec-18	EPI_ISL_277114	A/chicken/Wuxi/7124/2015	Beijing Institute of Microbiology and Epidemiology	Beijing Institute of Microbiology and Epidemiology	Maijuan,Ma; Shanhui,Chen; Teng,Zhao
EPI1055735	HA	China	2015-Dec-18	EPI_ISL_277115	A/chicken/Wuxi/7130/2015	Beijing Institute of Microbiology and Epidemiology	Beijing Institute of Microbiology and Epidemiology	Maijuan,Ma; Shanhui,Chen; Teng,Zhao
EPI1055789	HA	China	2015-Jun-19	EPI_ISL_277123	A/chicken/Wuxi/6084/2015	Beijing Institute of Microbiology and Epidemiology	Beijing Institute of Microbiology and Epidemiology	Maijuan,Ma; Shanhui,Chen; Teng,Zhao
EPI1055797	HA	China	2015-Jun-19	EPI_ISL_277124	A/chicken/Wuxi/6085/2015	Beijing Institute of Microbiology and Epidemiology	Beijing Institute of Microbiology and Epidemiology	Maijuan,Ma; Shanhui,Chen; Teng,Zhao
EPI1055805	HA	China	2015-Jun-19	EPI_ISL_277125	A/chicken/Wuxi/6088/2015	Beijing Institute of Microbiology and Epidemiology	Beijing Institute of Microbiology and Epidemiology	Maijuan,Ma; Shanhui,Chen; Teng,Zhao
EPI1055813	HA	China	2015-Jul-10	EPI_ISL_277126	A/chicken/Wuxi/6224/2015	Beijing Institute of Microbiology and Epidemiology	Beijing Institute of Microbiology and Epidemiology	Maijuan,Ma; Shanhui,Chen; Teng,Zhao
EPI1055818	HA	China	2015-Jul-10	EPI_ISL_277127	A/chicken/Wuxi/6225/2015	Beijing Institute of Microbiology and Epidemiology	Beijing Institute of Microbiology and Epidemiology	Maijuan,Ma; Shanhui,Chen; Teng,Zhao
EPI1103183	HA	China	2015-Sep-01	EPI_ISL_285374	A/chicken/Xiamen/09/2015			Zhao,R.
EPI1103184	HA	China	2015-Oct-01	EPI_ISL_285375	A/chicken/Xiamen/10/2015			Zhao,R.
EPI1133579	HA	Pakistan	2015-May-19	EPI_ISL_290151	A/chicken/Pakistan/660BYP/2015			ALi,M.; Yaqub,T.; Mukhtar,N.; Imran,M.; Ghafoor,A.; Shahid,M.F.; Yaqub,S.; Smith,G.J.; Su,Y.C.; Naeem,M.
EPI1133580	HA	Pakistan	2015-Jul-11	EPI_ISL_290152	A/chicken/Pakistan/871CF/2015			ALi,M.; Yaqub,T.; Mukhtar,N.; Imran,M.; Ghafoor,A.; Shahid,M.F.; Yaqub,S.; Smith,G.J.; Su,Y.C.; Naeem,M.
EPI1521993	HA	China	2015-May-07	EPI_ISL_370970	A/chicken/Shanghai/S1102/2015			Lu,Q.; Jiang,W.M.; Hou,G.Y.; Li,J.P.; Peng,C.; Wang,S.C.; Zhuang,Q.Y.; Liu,S.; Chen,J.M.
EPI1521999	HA	China	2015-May-07	EPI_ISL_370976	A/chicken/Shanghai/S1112/2015			Lu,Q.; Jiang,W.M.; Hou,G.Y.; Li,J.P.; Peng,C.; Wang,S.C.; Zhuang,Q.Y.; Liu,S.; Chen,J.M.
EPI1522000	HA	China	2015-May-07	EPI_ISL_370977	A/chicken/Shanghai/S1114/2015			Lu,Q.; Jiang,W.M.; Hou,G.Y.; Li,J.P.; Peng,C.; Wang,S.C.; Zhuang,Q.Y.; Liu,S.; Chen,J.M.
EPI1522001	HA	China	2015-May-07	EPI_ISL_370978	A/chicken/Shanghai/S1117/2015			Lu,Q.; Jiang,W.M.; Hou,G.Y.; Li,J.P.; Peng,C.; Wang,S.C.; Zhuang,Q.Y.; Liu,S.; Chen,J.M.
EPI1522002	HA	China	2015-May-07	EPI_ISL_370979	A/chicken/Shanghai/S1118/2015			Lu,Q.; Jiang,W.M.; Hou,G.Y.; Li,J.P.; Peng,C.; Wang,S.C.; Zhuang,Q.Y.; Liu,S.; Chen,J.M.
EPI1522003	HA	China	2015-May-07	EPI_ISL_370980	A/chicken/Shanghai/S1121/2015			Lu,Q.; Jiang,W.M.; Hou,G.Y.; Li,J.P.; Peng,C.; Wang,S.C.; Zhuang,Q.Y.; Liu,S.; Chen,J.M.
EPI1522004	HA	China	2015-May-07	EPI_ISL_370981	A/chicken/Shanghai/S1123/2015			Lu,Q.; Jiang,W.M.; Hou,G.Y.; Li,J.P.; Peng,C.; Wang,S.C.; Zhuang,Q.Y.; Liu,S.; Chen,J.M.
EPI1522005	HA	China	2015-May-07	EPI_ISL_370982	A/chicken/Shanghai/S1125/2015			Lu,Q.; Jiang,W.M.; Hou,G.Y.; Li,J.P.; Peng,C.; Wang,S.C.; Zhuang,Q.Y.; Liu,S.; Chen,J.M.
EPI1522006	HA	China	2015-May-07	EPI_ISL_370983	A/chicken/Shanghai/S1130/2015			Lu,Q.; Jiang,W.M.; Hou,G.Y.; Li,J.P.; Peng,C.; Wang,S.C.; Zhuang,Q.Y.; Liu,S.; Chen,J.M.
EPI1522007	HA	China	2015-May-07	EPI_ISL_370984	A/chicken/Shanghai/S1158/2015			Lu,Q.; Jiang,W.M.; Hou,G.Y.; Li,J.P.; Peng,C.; Wang,S.C.; Zhuang,Q.Y.; Liu,S.; Chen,J.M.
EPI1522008	HA	China	2015-May-07	EPI_ISL_370985	A/chicken/Shanghai/S1162/2015			Lu,Q.; Jiang,W.M.; Hou,G.Y.; Li,J.P.; Peng,C.; Wang,S.C.; Zhuang,Q.Y.; Liu,S.; Chen,J.M.
EPI1522009	HA	China	2015-May-07	EPI_ISL_370986	A/chicken/Shanghai/S1181/2015			Lu,Q.; Jiang,W.M.; Hou,G.Y.; Li,J.P.; Peng,C.; Wang,S.C.; Zhuang,Q.Y.; Liu,S.; Chen,J.M.
EPI1522010	HA	China	2015-May-07	EPI_ISL_370987	A/chicken/Shanghai/S1182/2015			Lu,Q.; Jiang,W.M.; Hou,G.Y.; Li,J.P.; Peng,C.; Wang,S.C.; Zhuang,Q.Y.; Liu,S.; Chen,J.M.
EPI1522011	HA	China	2015-May-07	EPI_ISL_370988	A/chicken/Shanghai/S1184/2015			Lu,Q.; Jiang,W.M.; Hou,G.Y.; Li,J.P.; Peng,C.; Wang,S.C.; Zhuang,Q.Y.; Liu,S.; Chen,J.M.
[truncated: 6,027 more rows]
